# Supplementary material for: Metabolic, structural, and proteomic changes in Candida albicans cells induced by the protein-carbohydrate fraction of Dendrobaena veneta coelomic fluid
Source: Sci Rep. 2021 Aug 18;11:16711. doi: 10.1038/s41598-021-96093-1 (PMC8373886; doi:10.1038/s41598-021-96093-1)
Supplement: Supplementary file 7 — Supplementary Table S4. [file 41598_2021_96093_MOESM7_ESM.xlsx]

## Sheet: Samples
Sample 1	DV fraction II Chymotrypsin
Sample 2	DV fraction II LysC
Sample 3	DV fraction II Trypsin
Sample 4	DV fraction III Chymotrypsin
Sample 5	DV fraction III LysC
Sample 6	DV fraction III Trypsin

## Sheet: proteins
Protein Group	Protein ID	Accession	-10lgP	Coverage (%)	Coverage (%) Sample 1	Coverage (%) Sample 2	Coverage (%) Sample 3	Coverage (%) Sample 4	Coverage (%) Sample 5	Coverage (%) Sample 6	Area Sample 1	Area Sample 2	Area Sample 3	Area Sample 4	Area Sample 5	Area Sample 6	#Peptides	#Unique	#Spec Sample 1	#Spec Sample 2	#Spec Sample 3	#Spec Sample 4	#Spec Sample 5	#Spec Sample 6	PTM	Avg. Mass	Description
1	1	sp|O18425|TXLR2_EISFE	461.26	95	32	56	46	77	78	75	1380	328000	69200	327000	5430000	871000	100	46	44	85	68	367	559	434	Carbamidomethylation; Acetylation (N-term); Oxidation (M); Sodium adduct; Deamidation (NQ); 28 more	34143	Lysenin-related protein 2 OS=Eisenia fetida OX=6396 PE=2 SV=1
2	20	sp|O18423|TXL_EISFE	441.51	93	28	49	40	72	74	74	29400	63400	24800	646000	3280000	544000	92	54	35	82	56	266	587	384	Carbamidomethylation; Acetylation (N-term); Oxidation (M); Sodium adduct; Deamidation (NQ); 27 more	33441	Lysenin OS=Eisenia fetida OX=6396 PE=1 SV=1
4	17	A0A2I7YV73|A0A2I7YV73_EISFE	427.89	78	16	17	49	51	59	68						0	65	1	12	15	57	74	116	170	Carbamidomethylation; Acetylation (N-term); Oxidation (M); Sodium adduct; Deamidation (NQ); 11 more	41919	Actin OS=Eisenia fetida OX=6396 PE=2 SV=1
5	18	sp|P92176|ACT2_LUMTE	423.2	78	16	17	49	48	63	60					0		63	1	12	15	57	71	117	166	Carbamidomethylation; Acetylation (N-term); Oxidation (M); Sodium adduct; Deamidation (NQ); 11 more	41840	Actin-2 OS=Lumbricus terrestris OX=6398 GN=ACT2 PE=2 SV=1
6	32	A0A1S6Q5P4|A0A1S6Q5P4_9ANNE	410.9	68	13	14	42	36	57	55					21900	6660	56	1	8	12	55	57	109	157	Carbamidomethylation; Acetylation (N-term); Oxidation (M); Sodium adduct; Deamidation (NQ); 13 more	41657	Actin OS=Aeolosoma viride OX=394736 PE=2 SV=1
14	33	Q2LDZ8|Q2LDZ8_HIRME	362.75	69	13	8	44	39	51	56					288	63.8	39	1	8	8	54	50	52	143	Carbamidomethylation; Acetylation (N-term); Oxidation (M); Sodium adduct; Deamidation (NQ); 12 more	41689	Cytoplasmic actin OS=Hirudo medicinalis OX=6421 GN=Act1 PE=3 SV=1
23	2	Q94985|Q94985_HIRME	334.26	67	0	2	19	29	29	44				3290	0	7290	32	3	0	2	14	37	26	61	Carbamidomethylation; Oxidation (M); 2-amino-3-oxo-butanoic_acid; Pyro-glu from Q; Mutation	50124	Tubulin alpha chain OS=Hirudo medicinalis OX=6421 PE=2 SV=1
18	108	A0A410RH42|A0A410RH42_9ANNE	329.81	65	34	42	37	34	42	30	52200	47200	137000	27300	86000	56700	23	23	67	23	52	24	21	35	Carbamidomethylation; Oxidation (M); Sodium adduct; Deamidation (NQ); Biotinylation; 5 more	20619	Extracellular globin (Fragment) OS=Eisenia eiseni OX=320977 PE=2 SV=1
24	13	Q2WBY7|Q2WBY7_PLADU	329.04	62	0	2	19	24	27	40						2070	28	1	0	2	14	29	25	59	Carbamidomethylation; Oxidation (M); 2-amino-3-oxo-butanoic_acid; Pyro-glu from Q; Mutation	50134	Tubulin alpha chain OS=Platynereis dumerilii OX=6359 GN=tuba PE=2 SV=1
3	105	A0A410RH35|A0A410RH35_9ANNE	325.13	86	29	86	78	29	63	71	1420	208000	490000	1860	252000	186000	24	22	8	216	100	5	47	64	Carbamidomethylation; Sodium adduct; Deamidation (NQ); Dehydration; Methylation(KR); 9 more	17986	Extracellular globin (Fragment) OS=Eisenia eiseni OX=320977 PE=2 SV=1
42	14	E9NPR6|E9NPR6_EISFE	319.96	50	0	0	4	5	30	33				0	30900	689	26	11	0	0	3	5	33	41	Oxidation (M); Deamidation (NQ); Methylation(KR); Mutation	72993	Heat shock protein 70 OS=Eisenia fetida OX=6396 PE=2 SV=1
19	141	A0A2D1PJH7|A0A2D1PJH7_9ANNE	310.1	92	52	29	27	71	55	54				5240	41000	4280	29	3	38	1	2	155	49	13	Oxidation (M); Sodium adduct; Deamidation (NQ); Dehydration; Methylation(KR); 14 more	14460	Lysenin-like protein (Fragment) OS=Eisenia andrei OX=168636 PE=2 SV=1
15	140	A0A410RGS5|A0A410RGS5_9ANNE	308.86	69	31	53	55	28	37	55	34600	643000	196000	17000	419000	85000	29	22	19	67	89	21	39	58	Acetylation (N-term); Oxidation (M); Sodium adduct; Deamidation (NQ); Carbamylation; 13 more	18871	Extracellular globin (Fragment) OS=Eisenia eiseni OX=320977 PE=2 SV=1
26	41	R7T5U3|R7T5U3_CAPTE	305.12	51	0	0	4	8	26	34						7930	21	1	0	0	2	4	31	77	Carbamidomethylation; Oxidation (M); Deamidation (NQ); Methylation(others); Mutation	50561	Tubulin beta chain OS=Capitella teleta OX=283909 GN=CAPTEDRAFT_147894 PE=3 SV=1
25	156	A0A410RH77|A0A410RH77_9ANNE	302.44	82	31	12	72	27	29	72	23000	4630	69900	8580	10600	27200	21	21	17	4	55	9	7	31	Carbamidomethylation; Deamidation (NQ); Replacement of proton by potassium; Replacement of 2 protons by iron; Mutation	18298	Extracellular globin (Fragment) OS=Eisenia eiseni OX=320977 PE=2 SV=1
33	44	R7VBM0|R7VBM0_CAPTE	295.21	48	0	0	2	10	23	26				364			19	1	0	0	1	5	19	71	Carbamidomethylation; Oxidation (M); Deamidation (NQ); Methylation(others)	50102	Tubulin beta chain OS=Capitella teleta OX=283909 GN=CAPTEDRAFT_150647 PE=3 SV=1
29	102	A0A410RF39|A0A410RF39_9ANNE	290.51	63	28	19	38	20	17	23	117000	26100	70300	19600	12800	18700	24	24	40	17	24	17	6	14	Carbamidomethylation; Amidation; Michael addition of t-butyl hydroxylated BHT (BHTOH); Mutation	27559	Hemoglobin linker chain (Fragment) OS=Eisenia eiseni OX=320977 PE=2 SV=1
30	55	T1G8V0|T1G8V0_HELRO	286.65	49	0	0	4	10	21	38				750		5430	20	2	0	0	2	5	18	77	Carbamidomethylation; Oxidation (M); Deoxy; Deamidation (NQ); Methylation(others)	49783	Tubulin beta chain OS=Helobdella robusta OX=6412 GN=20217497 PE=3 SV=1
58	51	T1EMI8|T1EMI8_HELRO	275.36	31	0	0	0	0	23	16					20400	2110	21	9	0	0	0	0	33	20	Carbamidomethylation; Oxidation (M); Formylation; Mutation	83870	HATPase_c domain-containing protein OS=Helobdella robusta OX=6412 GN=20197788 PE=3 SV=1
31	66	O61253|O61253_9ANNE	273.39	57	3	14	3	18	54	39					2960	927	23	4	3	9	3	17	48	25	Carbamidomethylation; Oxidation (M); Deamidation (NQ); Formylation; Dimethylation(KR); Mutation	41344	Elongation factor 1-alpha (Fragment) OS=Allolobophora sp. OX=73392 PE=2 SV=1
43	83	R7THX4|R7THX4_CAPTE	262.93	35	0	2	10	15	10	22						2160	15	2	0	2	8	17	8	40	2-amino-3-oxo-butanoic_acid	48509	Tubulin alpha chain OS=Capitella teleta OX=283909 GN=CAPTEDRAFT_198644 PE=3 SV=1
47	78	A0A1S6Q5Q3|A0A1S6Q5Q3_9ANNE	261.55	38	0	0	2	5	21	21					6400		14	1	0	0	1	3	17	46	Carbamidomethylation; Oxidation (M); Deamidation (NQ); Michael addition with methylamine	49811	Tubulin beta chain OS=Aeolosoma viride OX=394736 PE=2 SV=1
51	58	G3M459|G3M459_EISFE	258.88	50	0	3	6	2	22	34		233	844	204	36400	22300	25	23	0	1	3	1	23	36	Carbamidomethylation; Oxidation (M); Deoxy; Deamidation (NQ); Mutation	57824	Catalase OS=Eisenia fetida OX=6396 PE=2 SV=2
45	80	A4GVQ1|A4GVQ1_ENCBU	256.03	41	0	0	3	9	15	31				185		3040	14	2	0	0	1	4	16	48	Carbamidomethylation; Oxidation (M); Deamidation (NQ)	42350	Tubulin beta chain (Fragment) OS=Enchytraeus buchholzi OX=34589 PE=2 SV=1
37	159	A0A0M5M0K4|A0A0M5M0K4_9ANNE	254.43	79	19	79	46	11	29	34	3420	31300	90500	360	8260	10900	10	10	6	32	29	1	10	8	Carbamidomethylation; Acetylation (N-term); Deamidation (NQ)	15953	Superoxide dismutase [Cu-Zn] OS=Eisenia andrei OX=168636 GN=CuZnSOD PE=2 SV=1
37	160	A0A2I7YV68|A0A2I7YV68_EISFE	254.43	79	19	79	46	11	29	34	3420	31300	90500	360	8260	10900	10	10	6	32	29	1	10	8	Carbamidomethylation; Acetylation (N-term); Deamidation (NQ)	15953	Superoxide dismutase [Cu-Zn] OS=Eisenia fetida OX=6396 PE=2 SV=1
39	114	A0A410RFC9|A0A410RFC9_9ANNE	252.69	42	11	32	25	4	32	18	10600	52700	122000	0	105000	46600	15	15	6	24	24	1	23	14	Deamidation (NQ); Methylation(others); Carboxylation (DKW); Mutation	29054	Hemoglobin linker chain (Fragment) OS=Eisenia eiseni OX=320977 PE=2 SV=1
52	243	E9NPR7|E9NPR7_EISFE	248.44	50	8	0	31	8	34	42			5020		9310	34000	10	7	2	0	14	5	10	17	Oxidation (M); Deamidation (NQ); Pyro-glu from Q; Mutation	23560	Glutathione S-transferase OS=Eisenia fetida OX=6396 PE=2 SV=1
17	277	A0A088BZ83|A0A088BZ83_EISFE	248.34	52	34	33	34	40	33	26	159000	802000	458000	91400	1210000	322000	30	30	40	63	40	19	36	42	Acetylation (N-term); Deoxy; Dehydration; Methylation(KR); Methylation(others); 5 more	13835	SCBP2-like protein (Fragment) OS=Eisenia fetida OX=6396 PE=2 SV=1
72	134	T1FPX8|T1FPX8_HELRO	246.34	11	0	0	0	0	6	9			0	2860	16100	18200	16	13	0	0	1	2	12	27	Carbamidomethylation; Oxidation (M); Deoxy; Formylation; Methylation(KR); 4 more	179519	Uncharacterized protein OS=Helobdella robusta OX=6412 GN=20210875 PE=4 SV=1
63	85	D7GL47|D7GL47_9ANNE	233.92	24	0	0	4	3	6	20						406	14	1	0	0	3	4	10	28	Methylation(KR); Mutation	71034	Heat shock protein-70kDa OS=Alvinella pompejana OX=6376 GN=hsp70 PE=3 SV=1
28	200	sp|Q3LX99|TXLR3_EISFE	229.91	35	0	12	6	9	32	17		3820			212000	2250	18	7	0	5	8	15	48	50	Carbamidomethylation; Oxidation (M); Sodium adduct; Deamidation (NQ); Oxidation (HW); 6 more	33841	Lysenin-related protein 3 OS=Eisenia fetida OX=6396 PE=2 SV=1
85	81	D2J288|D2J288_9ANNE	219.13	20	0	0	0	0	9	14						891	13	2	0	0	0	0	15	17	Oxidation (M); Formylation	83619	Heat shock protein 90 OS=Phascolosoma esculenta OX=419950 PE=2 SV=1
90	97	Q2N193|Q2N193_PLADU	213.4	20	0	0	0	0	11	13						467	11	1	0	0	0	0	17	15	Oxidation (M); Formylation	66761	Heat shock 90 kDa protein (Fragment) OS=Platynereis dumerilii OX=6359 PE=2 SV=1
61	164	B7SHS5|B7SHS5_EISFE	212.14	73	36	43	31	42	43	31	4870	6410	13800	7190	4470	13600	11	11	10	7	8	13	10	9	Methylation(others); Mutation	15871	Coactosin-like protein OS=Eisenia fetida OX=6396 PE=2 SV=1
75	90	T1ELU5|T1ELU5_HELRO	211.77	8	0	0	0	0	5	3					7040	2520	15	10	0	0	0	0	23	8	Dehydration; Amidation; Ethylation; Dimethylation(KR); Mutation	279630	Uncharacterized protein OS=Helobdella robusta OX=6412 GN=20197545 PE=4 SV=1
56	154	A6XIN1|A6XIN1_9ANNE	210.94	26	3	5	3	9	19	8					356		10	1	3	3	3	7	19	11	Carbamidomethylation; Dimethylation(KR)	41177	Elongation factor 1-alpha (Fragment) OS=Trochochaeta sp. THS-2006 OX=397580 GN=EF-1 alpha PE=2 SV=1
55	125	R7TJX4|R7TJX4_CAPTE	209.05	25	0	0	5	5	8	20			97.5			4290	10	1	0	0	2	3	6	40	Oxidation (M); Methylation(others)	51321	Tubulin beta chain OS=Capitella teleta OX=283909 GN=CAPTEDRAFT_20406 PE=3 SV=1
54	225	sp|Q7JQD3|GELS1_LUMTE	205.41	38	0	7	7	2	32	20		1820	2820	591	70300	12500	14	12	0	2	5	1	23	17	Carbamidomethylation; Deamidation (NQ); Formylation; Proline oxidation to pyrrolidinone; Mutation	41636	Gelsolin-like protein 1 OS=Lumbricus terrestris OX=6398 GN=AM PE=1 SV=1
84	123	R7U465|R7U465_CAPTE	203.99	23	0	0	5	15	6	12				155			12	1	0	0	1	16	10	6	Oxidation (M)	50620	Tubulin alpha chain OS=Capitella teleta OX=283909 GN=CAPTEDRAFT_94296 PE=3 SV=1
107	217	T1FP05|T1FP05_HELRO	200.78	5	0	0	1	2	4	1			64.4	636	8030	0	12	10	0	0	1	4	17	4	Carbamylation; Formylation; Pyro-glu from E; Mutation	256080	Uncharacterized protein OS=Helobdella robusta OX=6412 GN=20210552 PE=4 SV=1
44	375	sp|P13579|GLB4_LUMTE	191.59	32	15	0	32	11	0	31	48700		664000	24800		305000	7	7	3	0	42	3	0	34	Carbamidomethylation; Methylation(others); Dihydroxy; Oxidation (HW); Ethylation; 3 more	17525	Extracellular globin-4 OS=Lumbricus terrestris OX=6398 PE=1 SV=1
78	89	Q5CD25|Q5CD25_EISFE	186.55	27	0	0	0	1	12	16				200	3550	4440	14	14	0	0	0	3	12	16	Carbamidomethylation; Oxidation (M)	89638	Valosin containing protein-1 OS=Eisenia fetida OX=6396 GN=evcp-1 PE=2 SV=1
77	271	O01357|O01357_LUMRU	185.23	47	4	0	39	4	5	24	1810		16100	3330	259	7320	11	10	4	0	17	5	1	7	Carbamidomethylation; Oxidation (M); Deamidation (NQ); Dehydration; Methylation(KR); 3 more	25384	Aminopeptidase (Fragment) OS=Lumbricus rubellus OX=35632 PE=2 SV=1
48	306	sp|P84589|UBIQ_LUMTE	184.7	73	25	73	73	25	73	73	2040	42600	30600	1480	42100	20500	8	8	6	12	21	2	15	19	Ubiquitin; Pyro-glu from Q; Mutation	7203	Ubiquitin (Fragment) OS=Lumbricus terrestris OX=6398 PE=1 SV=2
48	308	D3UA40|D3UA40_HYDEL	184.7	51	18	51	51	18	51	51	2040	42600	30600	1480	42100	20500	8	8	6	12	21	2	15	19	Ubiquitin; Pyro-glu from Q; Mutation	10222	Putative ubiquitin (Fragment) OS=Hydroides elegans OX=216498 PE=2 SV=1
48	309	Q2I6A1|Q2I6A1_EISFE	184.7	38	13	38	38	13	38	38	2040	42600	30600	1480	42100	20500	8	8	6	12	21	2	15	19	Ubiquitin; Pyro-glu from Q; Mutation	13683	Ubiquitin (Fragment) OS=Eisenia fetida OX=6396 PE=2 SV=1
48	310	A0A1B1LTZ1|A0A1B1LTZ1_9ANNE	184.7	34	12	34	34	12	34	34	2040	42600	30600	1480	42100	20500	8	8	6	12	21	2	15	19	Ubiquitin; Pyro-glu from Q; Mutation	15474	Ubiquitin (Fragment) OS=Aporrectodea caliginosa OX=302032 PE=2 SV=1
48	311	R7V2K8|R7V2K8_CAPTE	184.7	20	7	20	20	7	20	20	2040	42600	30600	1480	42100	20500	8	8	6	12	21	2	15	19	Ubiquitin; Pyro-glu from Q; Mutation	25772	Uncharacterized protein OS=Capitella teleta OX=283909 GN=CAPTEDRAFT_192594 PE=4 SV=1
48	312	R7US71|R7US71_CAPTE	184.7	20	7	20	20	7	20	20	2040	42600	30600	1480	42100	20500	8	8	6	12	21	2	15	19	Ubiquitin; Pyro-glu from Q; Mutation	26077	Uncharacterized protein OS=Capitella teleta OX=283909 GN=CAPTEDRAFT_186294 PE=4 SV=1
48	313	R7TJR2|R7TJR2_CAPTE	184.7	10	4	10	10	4	10	10	2040	42600	30600	1480	42100	20500	8	8	6	12	21	2	15	19	Ubiquitin; Pyro-glu from Q; Mutation	51427	Uncharacterized protein OS=Capitella teleta OX=283909 GN=CAPTEDRAFT_162204 PE=4 SV=1
80	88	T1FMA9|T1FMA9_HELRO	184.25	21	0	0	0	3	6	12				904	11500	7960	15	15	0	0	0	3	9	20	Fluorination	94483	Tr-type G domain-containing protein OS=Helobdella robusta OX=6412 GN=20209958 PE=4 SV=1
117	152	sp|O15991|KLOM_EISFE	178.8	28	0	0	0	3	9	19				0	14500	659	9	9	0	0	0	1	4	9	Carbamidomethylation; Deamidation (NQ); Methylation(KR); Pyro-glu from Q	41781	Lombricine kinase OS=Eisenia fetida OX=6396 PE=1 SV=1
50	205	T1FNZ9|T1FNZ9_HELRO	178.59	27	0	8	15	8	16	27		2890	1590		10400	3850	8	1	0	4	18	2	7	26	Oxidation (M)	28368	14_3_3 domain-containing protein OS=Helobdella robusta OX=6412 GN=20210546 PE=3 SV=1
99	199	A0A410RFB0|A0A410RFB0_9ANNE	175.77	32	0	5	18	0	21	22		2770	10100		11300	7550	5	5	0	1	6	0	4	8	Carbamidomethylation	26695	Hemoglobin linker chain (Fragment) OS=Eisenia eiseni OX=320977 PE=2 SV=1
109	153	T1G3V0|T1G3V0_HELRO	173.6	26	0	0	4	7	11	17				317	2490	6350	11	7	0	0	2	4	5	13	Carbamidomethylation; Oxidation (M); Carbamylation; Selenium replaces sulphur; Mutation	49299	Rab GDP dissociation inhibitor OS=Helobdella robusta OX=6412 GN=20215748 PE=3 SV=1
115	143	T1FY51|T1FY51_HELRO	170.3	6	0	0	0	1	1	4				292	690	4930	10	7	0	0	0	3	3	13	Methylation(KR); Methylation(others); Mutation	228127	Uncharacterized protein OS=Helobdella robusta OX=6412 GN=20213749 PE=4 SV=1
81	130	D7GL46|D7GL46_AREMA	170.03	16	0	0	2	3	1	13						0	9	1	0	0	1	4	4	23	Dehydration; Methylation(KR)	72200	Heat shock protein-70kDa OS=Arenicola marina OX=6344 GN=hsp70 PE=3 SV=1
92	98	R7THV3|R7THV3_CAPTE	168.54	8	0	0	1	0	5	4			9750		3290	3080	15	10	0	0	2	0	16	13	Amidation; Ethylation; Dimethylation(KR); Phosphorylation to pyridyl thiol; Michael addition with methylamine; Mutation	279415	Uncharacterized protein OS=Capitella teleta OX=283909 GN=CAPTEDRAFT_167027 PE=4 SV=1
111	165	T1FMZ8|T1FMZ8_HELRO	165.97	14	0	0	0	0	12	7					8260	424	6	2	0	0	0	0	8	7	Carbamidomethylation; Oxidation (M)	48191	Adenosylhomocysteinase OS=Helobdella robusta OX=6412 GN=20210197 PE=3 SV=1
112	236	R7VGA0|R7VGA0_CAPTE	163.83	11	0	0	4	2	2	11						1290	5	1	0	0	2	1	1	10		49678	Rab GDP dissociation inhibitor OS=Capitella teleta OX=283909 GN=CAPTEDRAFT_148575 PE=3 SV=1
94	261	A6XIH0|A6XIH0_9ANNE	162.91	15	0	0	3	7	8	6					9850		5	1	0	0	3	4	7	9	Carbamidomethylation; Dimethylation(KR)	39247	Elongation factor 1-alpha (Fragment) OS=Alciopina sp. THS-2006 OX=397534 GN=EF-1 alpha PE=2 SV=1
100	242	T1G147|T1G147_HELRO	160.7	6	0	0	0	0	4	3					11400	5850	10	8	0	0	3	1	12	13	Carbamidomethylation; Sodium adduct; Deoxy; Deamidation (NQ); Methylation(others); 2 more	239896	Uncharacterized protein OS=Helobdella robusta OX=6412 GN=20214795 PE=4 SV=1
103	381	R7U815|R7U815_CAPTE	156.25	15	0	3	7	0	10	4			1460		3990		5	3	0	1	3	0	9	5	2 3-dihydro-2 2-dimethyl-7-benzofuranol N-methyl carbamate	40765	Uncharacterized protein OS=Capitella teleta OX=283909 GN=CAPTEDRAFT_154247 PE=4 SV=1
87	305	T1EMA7|T1EMA7_HELRO	155.43	15	0	0	0	0	13	7					6860	2000	9	5	0	0	0	0	19	8	Oxidation (M); Deamidation (NQ); Dehydration; Methylation(others); Mutation	67470	FERM domain-containing protein OS=Helobdella robusta OX=6412 GN=20197707 PE=4 SV=1
108	268	R7UUN1|R7UUN1_CAPTE	155.1	9	0	0	0	2	3	7				1550	7460	2800	11	8	0	0	0	3	5	13	Carbamidomethylation; Methylation(KR); Methylation(others); Dihydroxy; Beta-methylthiolation (ND); 4 more	142812	Uncharacterized protein OS=Capitella teleta OX=283909 GN=CAPTEDRAFT_164235 PE=4 SV=1
140	422	B8YCQ7|B8YCQ7_9ANNE	149.75	26	0	12	10	0	20	6		281	0		0	345	4	4	0	3	1	0	4	1	Methylation(others); Mutation	19722	Ferritin OS=Eisenia andrei OX=168636 PE=2 SV=2
123	238	A0A2I7YV10|A0A2I7YV10_EISFE	148.94	23	0	3	0	0	17	11		967			4090	233	6	3	0	1	0	0	8	5	Methylation(KR)	36216	Glyceraldehyde-3-phosphate dehydrogenase OS=Eisenia fetida OX=6396 PE=2 SV=1
62	191	sp|Q9GRJ1|CALM_LUMRU	147.35	52	0	14	46	0	26	27		1970	3930		3980	571	7	4	0	20	17	0	8	8	Acetylation (N-term); Oxidation (M); Acetylation (K)	16841	Calmodulin OS=Lumbricus rubellus OX=35632 PE=2 SV=3
62	192	I1V229|I1V229_HYDEL	147.35	52	0	14	46	0	26	27		1970	3930		3980	571	7	4	0	20	17	0	8	8	Acetylation (N-term); Oxidation (M); Acetylation (K)	16811	Putative calmodulin OS=Hydroides elegans OX=216498 PE=2 SV=1
62	193	R7T631|R7T631_CAPTE	147.35	52	0	14	46	0	26	27		1970	3930		3980	571	7	4	0	20	17	0	8	8	Acetylation (N-term); Oxidation (M); Acetylation (K)	16766	Uncharacterized protein OS=Capitella teleta OX=283909 GN=CAPTEDRAFT_157141 PE=3 SV=1
118	284	T1EE02|T1EE02_HELRO	145.94	13	0	0	0	0	11	4					7490	246	6	6	0	0	0	0	14	2	Oxidation (M); Oxidation or Hydroxylation; Mutation	71724	Uncharacterized protein OS=Helobdella robusta OX=6412 GN=20194804 PE=3 SV=1
82	352	A0A1S6QCS8|A0A1S6QCS8_PARJE	145.22	42	0	42	25	0	42	25		78800	5520		36700	914	5	4	0	12	3	0	10	4	Deoxy; Mutation	13609	Hemerythrin OS=Paramphinome jeffreysii OX=222009 PE=2 SV=1
82	353	A0A1S6QCN4|A0A1S6QCN4_HALBR	145.22	42	0	42	25	0	42	25		78800	5520		36700	914	5	4	0	12	3	0	10	4	Deoxy; Mutation	13609	Hemerythrin OS=Halosydna brevisetosa OX=328596 PE=2 SV=1
138	244	R7TUW0|R7TUW0_CAPTE	144.84	9	0	0	0	1	0	8				312		5850	6	6	0	0	0	1	0	8	Formylation; Methylation(KR); Mutation	98643	Alpha-1 4 glucan phosphorylase OS=Capitella teleta OX=283909 GN=CAPTEDRAFT_163682 PE=3 SV=1
124	213	R7UEK0|R7UEK0_CAPTE	143.17	46	0	0	0	7	8	38				115	0	1910	7	7	0	0	0	2	1	10		20750	Uncharacterized protein OS=Capitella teleta OX=283909 GN=CAPTEDRAFT_151740 PE=3 SV=1
124	214	T1FNM9|T1FNM9_HELRO	143.17	46	0	0	0	7	8	38				115	0	1910	7	7	0	0	0	2	1	10		20647	Uncharacterized protein OS=Helobdella robusta OX=6412 GN=20210426 PE=3 SV=1
124	212	T1FMZ1|T1FMZ1_HELRO	143.17	46	0	0	0	7	8	38				115	0	1910	7	7	0	0	0	2	1	10		20471	Uncharacterized protein OS=Helobdella robusta OX=6412 GN=20210190 PE=3 SV=1
64	189	T1FMJ7|T1FMJ7_HELRO	141.43	34	0	4	7	8	19	24		924			18800	911	9	2	0	1	14	2	6	22	Oxidation (M); Deoxy	27911	14_3_3 domain-containing protein OS=Helobdella robusta OX=6412 GN=20210046 PE=3 SV=1
113	448	T1G8U2|T1G8U2_HELRO	141.18	9	0	0	9	3	0	9			469			8110	3	1	0	0	4	1	0	9		34827	Rab GDP dissociation inhibitor OS=Helobdella robusta OX=6412 GN=20217489 PE=3 SV=1
176	446	A0A4D6WHM2|A0A4D6WHM2_EISFE	138.26	21	0	0	0	0	12	19					1200	573	3	3	0	0	0	0	2	3		16225	Lumbrikinase (Fragment) OS=Eisenia fetida OX=6396 PE=2 SV=1
184	276	R7TYY9|R7TYY9_CAPTE	136.27	2	0	0	0	1	1	1						3560	4	1	0	0	0	1	1	4	Mutation	226930	Glutamine amidotransferase type-2 domain-containing protein OS=Capitella teleta OX=283909 GN=CAPTEDRAFT_177943 PE=4 SV=1
173	292	T1FN95|T1FN95_HELRO	135.18	11	0	0	0	4	7	0				718	6960		3	3	0	0	0	2	4	0		43630	S-adenosylmethionine synthase OS=Helobdella robusta OX=6412 GN=20210293 PE=3 SV=1
98	327	A0A2I7YV07|A0A2I7YV07_EISFE	134.6	37	8	0	11	8	14	23			430		1300	2880	6	3	2	0	4	5	4	12	Oxidation (M); Deamidation (NQ); Mutation	23590	Glutathion S-transferase pi OS=Eisenia fetida OX=6396 PE=2 SV=1
53	211	T1ELD1|T1ELD1_HELRO	134.28	39	0	7	26	4	16	30			1420		289	4260	10	5	0	3	18	1	8	26	Oxidation (M); Formylation; Ethylation; Proline oxidation to pyrrolidinone; Mutation	29135	14_3_3 domain-containing protein OS=Helobdella robusta OX=6412 GN=20197381 PE=3 SV=1
127	263	A0A1B3PEF4|A0A1B3PEF4_EURCO	133.33	10	0	0	0	3	3	10				981	1890	2690	4	3	0	0	0	2	3	6	Carbamidomethylation	36571	Glyceraldehyde-3-phosphate dehydrogenase OS=Eurythoe complanata OX=167815 PE=2 SV=1
104	499	T1ELI8|T1ELI8_HELRO	132.26	22	0	8	0	0	22	22		0			4790	905	3	2	0	1	0	0	11	9	Oxidation (M); Carboxylation (DKW); Carboxylation (E); Ethyl amino; Diethylation	22719	Rab GDP dissociation inhibitor OS=Helobdella robusta OX=6412 GN=20197438 PE=3 SV=1
121	577	Q9XZZ5|Q9XZZ5_LUMRU	131.47	32	0	15	0	0	26	0		772			2640		6	3	0	2	0	0	12	0	Carbamidomethylation; Oxidation (M); Deoxy; Methylation(KR); Mutation	17599	Peptidyl-prolyl cis-trans isomerase OS=Lumbricus rubellus OX=35632 GN=cypA PE=2 SV=1
66	275	R7UMQ5|R7UMQ5_CAPTE	130.68	11	0	4	7	0	4	11		373			8840	674	4	1	0	3	14	0	6	19	Oxidation (M); Mutation	29270	14_3_3 domain-containing protein OS=Capitella teleta OX=283909 GN=CAPTEDRAFT_152326 PE=3 SV=1
97	203	R7UYN1|R7UYN1_CAPTE	130.44	15	0	0	0	0	9	10					442	617	7	1	0	0	0	0	4	17	Oxidation (M); Methylation(others)	54996	FERM domain-containing protein (Fragment) OS=Capitella teleta OX=283909 GN=CAPTEDRAFT_171233 PE=4 SV=1
134	403	T1G3P1|T1G3P1_HELRO	129.25	22	0	0	0	0	15	7					4170	585	4	3	0	0	0	0	6	4	Carbamidomethylation; Carboxylation (DKW); 2-amino-3-oxo-butanoic_acid	18144	Peptidyl-prolyl cis-trans isomerase OS=Helobdella robusta OX=6412 GN=20215689 PE=3 SV=1
178	295	T1FNQ7|T1FNQ7_HELRO	128.79	9	0	0	0	0	4	5					40.5	408	3	3	0	0	0	0	1	4	Carbamidomethylation	58997	T-complex protein 1 subunit eta OS=Helobdella robusta OX=6412 GN=20210454 PE=3 SV=1
79	266	D0EP16|D0EP16_EISFE	125.87	66	0	42	11	12	35	23		2410	0	0	87900	4920	4	4	0	6	2	1	13	7		10024	Pi-class glutathione S-transferase (Fragment) OS=Eisenia fetida OX=6396 PE=2 SV=1
79	291	H9MEL4|H9MEL4_EISFE	125.87	39	0	12	12	13	39	25		2410	0	0	87900	4920	3	3	0	5	2	1	13	7		9192	Glutathione-S-transferase (Fragment) OS=Eisenia fetida OX=6396 PE=2 SV=1
101	765	sp|P11069|GLB3_LUMTE	124.15	26	0	19	14	0	19	6		9440			2350		6	1	0	10	9	0	6	3		19082	Extracellular globin-3 OS=Lumbricus terrestris OX=6398 PE=1 SV=3
106	251	sp|O18424|TXLR1_EISFE	123.5	23	3	0	3	12	11	6	9210		239	2500	17200	34700	10	5	1	0	1	10	13	10	Oxidation (M); Sodium adduct; Dehydration; Acetaldehyde +26	33913	Lysenin-related protein 1 OS=Eisenia fetida OX=6396 PE=1 SV=1
139	216	T1FP77|T1FP77_HELRO	123.21	13	0	0	0	0	3	10					2520	1260	4	4	0	0	0	0	5	5	Oxidation (M)	44654	Actin-related protein 2 OS=Helobdella robusta OX=6412 GN=20210624 PE=3 SV=1
149	424	T1FM52|T1FM52_HELRO	123.19	11	0	0	0	2	11	5					3630	223	4	2	0	0	0	1	5	1	Carbamidomethylation; Deamidation (NQ); Carboxylation (DKW)	47235	Uncharacterized protein OS=Helobdella robusta OX=6412 GN=20209901 PE=3 SV=1
110	812	A0A088BZM2|A0A088BZM2_EISFE	122.83	59	0	18	30	0	59	30		0	5240		17500	7930	7	7	0	1	6	0	6	6	Oxidation or Hydroxylation; Mutation	8884	Neurocalcin-like protein (Fragment) OS=Eisenia fetida OX=6396 PE=2 SV=1
154	186	I1VH49|I1VH49_9ANNE	122.79	10	0	0	0	0	1	9					0	2050	7	7	0	0	0	0	2	8		97954	Iron regulatory protein OS=Eisenia andrei OX=168636 PE=2 SV=1
105	438	A0A0P4W5Q6|A0A0P4W5Q6_9ANNE	122.56	19	0	19	12	0	19	12		13900	615		2320	89.7	2	1	0	7	4	0	5	1		13557	Putative myohemerythrin-like protein OS=Haementeria vizottoi OX=1628691 PE=4 SV=1
105	466	A0A0P4VWU4|A0A0P4VWU4_9ANNE	122.56	19	0	19	12	0	19	12		13900	615		2320	89.7	2	1	0	7	4	0	5	1		13698	Putative myohemerythrin-like protein OS=Haementeria vizottoi OX=1628691 PE=4 SV=1
105	508	A0A1S6QCQ0|A0A1S6QCQ0_ALISU	122.56	19	0	19	13	0	19	13		13900	615		2320	89.7	2	1	0	7	4	0	5	1		13226	Hemerythrin OS=Alitta succinea OX=981110 PE=2 SV=1
105	509	A0A1S6QCU1|A0A1S6QCU1_BOCPR	122.56	19	0	19	12	0	19	12		13900	615		2320	89.7	2	1	0	7	4	0	5	1		13469	Hemerythrin OS=Boccardia proboscidea OX=573193 PE=2 SV=1
105	510	A0A1S6QD40|A0A1S6QD40_9ANNE	122.56	19	0	19	12	0	19	12		13900	615		2320	89.7	2	1	0	7	4	0	5	1		13469	Hemerythrin OS=Phascolosoma agassizii OX=360543 PE=2 SV=1
105	511	A0A1S6QD05|A0A1S6QD05_9ANNE	122.56	19	0	19	12	0	19	12		13900	615		2320	89.7	2	1	0	7	4	0	5	1		13469	Hemerythrin OS=Galathowenia oculata OX=1037242 PE=2 SV=1
105	515	A0A1S6QCU8|A0A1S6QCU8_9ANNE	122.56	19	0	19	13	0	19	13		13900	615		2320	89.7	2	1	0	7	4	0	5	1		13514	Hemerythrin OS=Aspidosiphon laevis OX=210791 PE=2 SV=1
105	604	A0A1S6QCU0|A0A1S6QCU0_9ANNE	122.56	19	0	19	13	0	19	13		13900	615		2320	89.7	2	1	0	7	4	0	5	1		13370	Hemerythrin (Fragment) OS=Aphrodita japonica OX=1964452 PE=2 SV=1
105	605	A0A1S6QCL2|A0A1S6QCL2_HALBR	122.56	19	0	19	12	0	19	12		13900	615		2320	89.7	2	1	0	7	4	0	5	1		13501	Hemerythrin OS=Halosydna brevisetosa OX=328596 PE=2 SV=1
105	606	A0A1S6QCW0|A0A1S6QCW0_9ANNE	122.56	19	0	19	12	0	19	12		13900	615		2320	89.7	2	1	0	7	4	0	5	1		13501	Hemerythrin OS=Sparganophilus sp. EP-2017 OX=1964458 PE=2 SV=1
105	607	A0A1S6QD31|A0A1S6QD31_PARJE	122.56	19	0	19	12	0	19	12		13900	615		2320	89.7	2	1	0	7	4	0	5	1		13461	Hemerythrin OS=Paramphinome jeffreysii OX=222009 PE=2 SV=1
105	608	A0A1S6QCT7|A0A1S6QCT7_PECGU	122.56	19	0	19	12	0	19	12		13900	615		2320	89.7	2	1	0	7	4	0	5	1		13487	Hemerythrin OS=Pectinaria gouldii OX=260746 PE=2 SV=1
192	354	T1FMT3|T1FMT3_HELRO	120.94	10	0	0	0	3	0	10				214		899	4	4	0	0	0	1	0	4	Sulphone	47314	Uncharacterized protein OS=Helobdella robusta OX=6412 GN=20210132 PE=3 SV=1
142	754	D1MJA9|D1MJA9_EISFE	119.8	49	0	0	0	0	49	40					9300	3110	3	3	0	0	0	0	5	3	Oxidation (M); N-acetyl neuraminic acid	5000	Peptidyl-prolyl cis-trans isomerase (Fragment) OS=Eisenia fetida OX=6396 PE=2 SV=1
95	524	R7U234|R7U234_CAPTE	119.25	19	0	4	19	0	4	10			0				3	1	0	9	7	0	5	3	Deamidation (NQ); Dihydroxy	21425	Uncharacterized protein OS=Capitella teleta OX=283909 GN=CAPTEDRAFT_170361 PE=3 SV=1
83	1344	A0A410RHS2|A0A410RHS2_9ANNE	117.84	13	6	13	6	6	0	6		0					3	1	5	3	9	3	0	8	Oxidation or Hydroxylation; Mutation	19081	Extracellular globin (Fragment) OS=Propappus volki OX=251477 PE=2 SV=1
156	190	T1FUW0|T1FUW0_HELRO	117.21	15	0	0	0	0	3	12					1030	979	5	5	0	0	0	0	2	6		47238	Isocitrate dehydrogenase [NADP] OS=Helobdella robusta OX=6412 GN=20212606 PE=3 SV=1
114	452	T1FYU7|T1FYU7_HELRO	115.06	11	0	0	0	4	3	3				641	1160	7160	5	5	0	0	0	6	3	5	Carbamidomethylation; Sodium adduct; Mutation	68618	Transket_pyr domain-containing protein OS=Helobdella robusta OX=6412 GN=20213995 PE=4 SV=1
174	410	R7UQ86|R7UQ86_CAPTE	111.62	7	0	0	0	0	4	3					1220	1310	2	2	0	0	0	0	3	2		42049	Uncharacterized protein OS=Capitella teleta OX=283909 GN=CAPTEDRAFT_157543 PE=3 SV=1
174	412	R7UU25|R7UU25_CAPTE	111.62	6	0	0	0	0	4	3					1220	1310	2	2	0	0	0	0	3	2		44378	Uncharacterized protein OS=Capitella teleta OX=283909 GN=CAPTEDRAFT_170898 PE=3 SV=1
174	413	R7TK02|R7TK02_CAPTE	111.62	6	0	0	0	0	3	2					1220	1310	2	2	0	0	0	0	3	2		46742	Uncharacterized protein OS=Capitella teleta OX=283909 GN=CAPTEDRAFT_190362 PE=3 SV=1
128	494	R7VFP9|R7VFP9_CAPTE	111.42	10	0	0	0	2	8	3					18600	307	4	2	0	0	0	1	9	3	Carbamidomethylation; Oxidation (M); Methylation(KR); Methylation(others); Ubiquitin	47354	Uncharacterized protein OS=Capitella teleta OX=283909 GN=CAPTEDRAFT_159854 PE=3 SV=1
119	541	O97435|O97435_LUMRU	109.71	31	0	6	25	0	6	6			0				6	1	0	4	10	0	4	3	Oxidation (HW)	19119	Extracellular globin OS=Lumbricus rubellus OX=35632 PE=2 SV=1
161	298	X1ZD64|X1ZD64_CAPTE	109.11	13	0	7	0	0	7	4		28100			2690	566	4	4	0	3	0	0	4	2		32198	S5 DRBM domain-containing protein OS=Capitella teleta OX=283909 PE=3 SV=1
161	317	sp|P49154|RS2_URECA	109.11	11	0	5	0	0	7	4		0			2690	566	3	3	0	2	0	0	4	2		30063	40S ribosomal protein S2 OS=Urechis caupo OX=6431 GN=RPS2 PE=2 SV=1
60	258	T1ELH2|T1ELH2_HELRO	108.76	17	0	7	17	3	7	17			0			1940	5	1	0	3	16	1	5	21	Oxidation (M); Mutation	29298	14_3_3 domain-containing protein OS=Helobdella robusta OX=6412 GN=20197422 PE=3 SV=1
135	470	T1EMC7|T1EMC7_HELRO	108.12	17	0	8	0	0	8	10		173			1200	3010	4	4	0	1	0	0	4	6	Oxidation (M); Mutation	28515	Phosphoglycerate mutase OS=Helobdella robusta OX=6412 GN=20197727 PE=3 SV=1
20	326	sp|P02218|GLB2_LUMTE	106.64	19	7	7	19	7	7	14			15900			3570	3	1	2	164	10	1	8	9	2-amino-3-oxo-butanoic_acid	16254	Extracellular globin-2 OS=Lumbricus terrestris OX=6398 PE=1 SV=2
93	322	R7TCJ4|R7TCJ4_CAPTE	106.41	16	7	5	16	0	5	16	918		8530			2330	3	1	1	9	8	0	5	7		19550	Uncharacterized protein OS=Capitella teleta OX=283909 GN=CAPTEDRAFT_146942 PE=3 SV=1
133	282	R7U8E6|R7U8E6_CAPTE	106.12	14	0	0	0	0	12	4					16900		6	2	0	0	0	0	7	5	Carbamidomethylation; Oxidation (M); Mutation	47373	Adenosylhomocysteinase OS=Capitella teleta OX=283909 GN=CAPTEDRAFT_21360 PE=3 SV=1
155	372	R7T577|R7T577_CAPTE	105.92	12	0	2	0	0	3	7		1530			1420	1540	5	4	0	1	0	0	1	6	Acetylation (N-term); Methylation(KR); Deamidation followed by a methylation; Mutation	57470	Uncharacterized protein OS=Capitella teleta OX=283909 GN=CAPTEDRAFT_183902 PE=3 SV=1
258	1865	T1FMV8|T1FMV8_HELRO	104.92	16	0	0	0	0	8	8					279	0	2	2	0	0	0	0	2	1	Methylation(others)	28339	Proteasome subunit alpha type OS=Helobdella robusta OX=6412 GN=20210157 PE=3 SV=1
70	272	T1EG24|T1EG24_HELRO	104.52	21	0	0	7	4	7	14					2440	340	6	2	0	0	14	1	1	19	Oxidation (M); Methylation(others)	27864	14_3_3 domain-containing protein OS=Helobdella robusta OX=6412 GN=20195526 PE=3 SV=1
152	283	sp|Q27640|ALDH_ENCBU	103.31	16	3	7	0	3	10	0	0	791		184	187		6	6	1	3	0	1	4	0	Dehydration; Mutation	54159	Aldehyde dehydrogenase OS=Enchytraeus buchholzi OX=34589 GN=ALDH PE=2 SV=1
157	304	sp|O18477|TCTP_LUMRU	102.79	33	0	7	0	0	33	0		0			19800		5	5	0	1	0	0	11	0	Oxidation (M); Mutation	18837	Translationally-controlled tumor protein homolog OS=Lumbricus rubellus OX=35632 GN=TCTP PE=2 SV=1
144	442	T1FBL9|T1FBL9_HELRO	101.76	18	4	0	9	8	10	5			730	428	3040	0	4	3	1	0	3	3	5	1	Methylation(KR); Methylation(others)	25807	Uncharacterized protein OS=Helobdella robusta OX=6412 GN=20206218 PE=3 SV=1
46	760	sp|P83830|ICI_EISHO	100.75	54	0	54	22	0	54	22		503000	18400		470000	7200	3	3	0	36	11	0	24	3	Carbamylation; Carboxylation (DKW); Carboxymethyl (KW X@N-term); Mutation	4501	Chymotrypsin inhibitor (Fragment) OS=Eisenia hortensis OX=265212 PE=1 SV=1
199	544	C9E3A2|C9E3A2_9ANNE	100.22	15	0	5	9	0	5	9		0	0		1550	0	2	2	0	1	1	0	1	2		17816	Ribosomal-like protein OS=Phragmatopoma lapidosa OX=341668 PE=2 SV=1
199	761	A8U9Q8|A8U9Q8_SIPNU	100.22	27	0	10	17	0	10	17		0	0		1550	0	2	2	0	1	1	0	1	2		9467	Putative ribosomal protein L12 (Fragment) OS=Sipunculus nudus OX=6446 PE=2 SV=1
91	335	sp|Q674M7|HEMTN_HIRME	99.9	23	0	16	9	0	23	9		14100	4870		16500	1070	5	4	0	13	4	0	5	2		13814	Neurohemerythrin OS=Hirudo medicinalis OX=6421 PE=1 SV=1
91	512	A0A1S6QCJ1|A0A1S6QCJ1_EUNPE	99.9	16	0	16	9	0	16	9		14100	4870		13200	1070	4	3	0	13	4	0	4	2		13498	Hemerythrin (Fragment) OS=Eunice pennata OX=167814 PE=2 SV=1
91	513	A0A1S6QCG8|A0A1S6QCG8_9ANNE	99.9	16	0	16	9	0	16	9		14100	4870		13200	1070	4	3	0	13	4	0	4	2		13692	Hemerythrin OS=Arichlidon gathofi OX=1964502 PE=2 SV=1
91	514	A0A1S6QD27|A0A1S6QD27_9ANNE	99.9	16	0	16	9	0	16	9		14100	4870		13200	1070	4	3	0	13	4	0	4	2		13692	Hemerythrin OS=Oligochaeta sp. EP-2017 OX=1964456 PE=2 SV=1
91	546	A0A1S6QCH5|A0A1S6QCH5_9ANNE	99.9	16	0	16	9	0	16	9		14100	4870		13200	1070	4	3	0	13	4	0	4	2		13639	Hemerythrin OS=Delaya leruthi OX=1963245 PE=2 SV=1
91	776	A0A286RT38|A0A286RT38_9ANNE	99.9	16	0	16	9	0	16	9		14100	4870		13200	1070	4	3	0	13	4	0	4	2		13340	Hemerythrin OS=Chloeia pinnata OX=398470 PE=2 SV=1
91	777	A0A286MJR9|A0A286MJR9_9ANNE	99.9	16	0	16	9	0	16	9		14100	4870		13200	1070	4	3	0	13	4	0	4	2		13305	Hemerythrin OS=Arhynchite pugettensis OX=231347 PE=2 SV=1
91	766	A0A1S6QCU4|A0A1S6QCU4_9ANNE	99.9	16	0	16	9	0	16	9		14100	4870		13200	1070	4	3	0	13	4	0	4	2		13731	Hemerythrin OS=Randiella sp. EP-2017 OX=1964466 PE=2 SV=1
91	767	A0A1S6QCE6|A0A1S6QCE6_9ANNE	99.9	16	0	16	9	0	16	9		14100	4870		13200	1070	4	3	0	13	4	0	4	2		13731	Hemerythrin OS=Arichlidon gathofi OX=1964502 PE=2 SV=1
187	399	R7U0D1|R7U0D1_CAPTE	99.2	8	0	0	0	0	2	8						0	3	1	0	0	0	0	2	5	Sodium adduct; Methylation(KR)	60418	Catalase domain-containing protein OS=Capitella teleta OX=283909 GN=CAPTEDRAFT_163635 PE=4 SV=1
146	341	R7TAS7|R7TAS7_CAPTE	97.77	6	0	0	2	2	0	6			259	121		1870	2	2	0	0	2	3	0	4	Carbamidomethylation	55153	Uncharacterized protein OS=Capitella teleta OX=283909 GN=CAPTEDRAFT_205416 PE=4 SV=1
146	343	R7UBE9|R7UBE9_CAPTE	97.77	5	0	0	2	2	0	5			259	121		1870	2	2	0	0	2	3	0	4	Carbamidomethylation	60696	Uncharacterized protein OS=Capitella teleta OX=283909 GN=CAPTEDRAFT_228164 PE=3 SV=1
215	620	R7U4Y7|R7U4Y7_CAPTE	97.64	9	0	9	7	0	9	0		199	41.2		181		2	2	0	1	1	0	2	0		20258	Ribosomal_L23eN domain-containing protein OS=Capitella teleta OX=283909 GN=CAPTEDRAFT_158372 PE=3 SV=1
215	922	A8U9T1|A8U9T1_SIPNU	97.64	10	0	10	8	0	10	0		199	41.2		181		2	2	0	1	1	0	2	0		19145	Putative ribosomal protein L23a OS=Sipunculus nudus OX=6446 PE=2 SV=1
130	267	T1FMK3|T1FMK3_HELRO	96.74	9	0	0	0	0	5	5					387	519	6	2	0	0	0	0	2	11	Oxidation (M); Mutation	67865	FERM domain-containing protein OS=Helobdella robusta OX=6412 GN=20210052 PE=4 SV=1
69	587	Q0Q596|Q0Q596_EISFE	95.35	24	0	12	0	0	24	0		2550			18200		2	1	0	10	0	0	22	0	Carbamidomethylation; Oxidation (M)	8302	Peptidyl-prolyl cis-trans isomerase (Fragment) OS=Eisenia fetida OX=6396 PE=2 SV=1
255	411	T1G8U9|T1G8U9_HELRO	95.32	8	0	0	0	3	5	0				0	85.1		2	2	0	0	0	1	1	0		32947	Uncharacterized protein OS=Helobdella robusta OX=6412 GN=20217496 PE=4 SV=1
255	783	R7UU43|R7UU43_CAPTE	95.32	8	0	0	0	3	6	0				0	85.1		2	2	0	0	0	1	1	0		32130	Uncharacterized protein OS=Capitella teleta OX=283909 GN=CAPTEDRAFT_221412 PE=4 SV=1
198	567	A8DU76|A8DU76_9ANNE	95.02	9	0	0	0	3	6	0					0		3	1	0	0	0	1	3	0	Carbamidomethylation; Deamidation (NQ)	39638	Alpha enolase (Fragment) OS=Echiurus echiurus OX=417073 PE=3 SV=1
217	373	A0A166AJ53|A0A166AJ53_9ANNE	94.98	16	0	9	6	0	0	0		192	17.1				2	2	0	2	1	0	0	0		25115	Superoxide dismutase OS=Eisenia andrei OX=168636 GN=MnSOD PE=2 SV=2
193	489	T1EDE6|T1EDE6_HELRO	93.88	4	0	0	0	0	0	4						3030	2	2	0	0	0	0	0	7		72174	Uncharacterized protein OS=Helobdella robusta OX=6412 GN=20194598 PE=4 SV=1
164	260	T1EFL7|T1EFL7_HELRO	93.77	6	0	0	0	0	0	6						5910	4	4	0	0	0	0	0	9	Carbamidomethylation	63233	Pyruvate kinase OS=Helobdella robusta OX=6412 GN=20195369 PE=3 SV=1
183	253	T1ED35|T1ED35_HELRO	93.64	2	0	0	0	0	0	1						740	4	2	0	0	1	0	0	4		266561	Spectrin beta chain OS=Helobdella robusta OX=6412 GN=20194487 PE=3 SV=1
122	518	R7UGU5|R7UGU5_CAPTE	93.6	6	0	0	6	0	0	6			246			8520	2	1	0	0	4	0	0	8	Deoxy	41235	Uncharacterized protein (Fragment) OS=Capitella teleta OX=283909 GN=CAPTEDRAFT_100310 PE=4 SV=1
190	478	T1FZ83|T1FZ83_HELRO	92.06	20	0	0	0	6	20	0				1380	0		4	4	0	0	0	3	3	0	Carbamidomethylation	21660	Uncharacterized protein OS=Helobdella robusta OX=6412 GN=20214131 PE=4 SV=1
190	498	I7KTB3|I7KTB3_PLADU	92.06	20	0	0	0	6	20	0				1380	0		4	4	0	0	0	3	3	0	Carbamidomethylation	21779	Rho GTPase protein OS=Platynereis dumerilii OX=6359 GN=rho PE=2 SV=1
190	529	R7T8F8|R7T8F8_CAPTE	92.06	20	0	0	0	6	20	0				1380	0		4	4	0	0	0	3	3	0	Carbamidomethylation	21732	Uncharacterized protein OS=Capitella teleta OX=283909 GN=CAPTEDRAFT_176229 PE=4 SV=1
163	346	T1ELJ3|T1ELJ3_HELRO	92.01	5	0	0	0	0	4	1					436	139	3	3	0	0	0	0	3	2	Methylation(others)	119065	ATP-citrate synthase OS=Helobdella robusta OX=6412 GN=20197443 PE=3 SV=1
141	293	T1FN60|T1FN60_HELRO	91.82	15	0	0	0	0	10	5					6460	1720	3	3	0	0	0	0	5	4		24447	GTP-binding nuclear protein OS=Helobdella robusta OX=6412 GN=20210258 PE=3 SV=1
96	1463	Q2I743|Q2I743_LUMTE	89.78	7	0	0	7	0	0	7			128000			66700	4	4	0	0	16	0	0	10	Mutation	32019	Extracellular hemoglobin linker L2 subunit OS=Lumbricus terrestris OX=6398 PE=1 SV=1
172	290	R7TL07|R7TL07_CAPTE	89.26	19	0	0	0	0	14	5					1450	997	3	3	0	0	0	0	5	3		22793	Uncharacterized protein OS=Capitella teleta OX=283909 GN=CAPTEDRAFT_177262 PE=4 SV=1
129	419	T1FMP1|T1FMP1_HELRO	89	14	0	0	0	0	3	14					3270	7640	5	4	0	0	0	0	4	9	Oxidation (M); Formylation; Methylation(KR); Dihydroxy; Oxidation (HW)	39465	Fructose-bisphosphate aldolase OS=Helobdella robusta OX=6412 GN=20210090 PE=3 SV=1
179	475	sp|P38981|RSSA_URECA	88.24	9	0	0	0	0	0	9						1950	2	2	0	0	0	0	0	6		34246	40S ribosomal protein SA OS=Urechis caupo OX=6431 PE=2 SV=1
131	469	T1FP48|T1FP48_HELRO	87.6	9	0	4	0	0	4	9		103			9820	3760	3	3	0	1	0	0	5	7	Mutation	39815	Fructose-bisphosphate aldolase OS=Helobdella robusta OX=6412 GN=20210595 PE=3 SV=1
195	287	T1G9B3|T1G9B3_HELRO	86.26	9	0	0	0	0	0	9						1260	3	3	0	0	0	0	0	4	Carbamidomethylation	32377	Uncharacterized protein OS=Helobdella robusta OX=6412 GN=20217660 PE=4 SV=1
224	503	Q95V24|Q95V24_EISFE	84.03	14	0	0	14	0	0	6			147			0	2	2	0	0	2	0	0	1	Carbamidomethylation	19664	Fibrinolytic enzyme (Fragment) OS=Eisenia fetida OX=6396 PE=2 SV=1
205	348	R7T9E8|R7T9E8_CAPTE	83.69	4	0	0	0	0	4	0					1390		2	2	0	0	0	0	3	0		57983	Uncharacterized protein OS=Capitella teleta OX=283909 GN=CAPTEDRAFT_161343 PE=3 SV=1
246	417	R7TAG4|R7TAG4_CAPTE	83.15	4	0	0	0	0	2	2					0	477	2	2	0	0	0	0	1	1		58586	Uncharacterized protein OS=Capitella teleta OX=283909 GN=CAPTEDRAFT_159519 PE=3 SV=1
165	730	X1ZCN5|X1ZCN5_CAPTE	82.33	12	0	2	12	0	2	4		2480	2350		6730	233	4	3	0	2	4	0	1	1	Mutation	55778	CYTOSOL_AP domain-containing protein OS=Capitella teleta OX=283909 PE=4 SV=1
251	405	R7U7M1|R7U7M1_CAPTE	82.21	10	0	0	0	0	6	4					82.1	0	2	2	0	0	0	0	2	1		29444	AAA domain-containing protein OS=Capitella teleta OX=283909 GN=CAPTEDRAFT_225374 PE=3 SV=1
251	542	T1FM20|T1FM20_HELRO	82.21	6	0	0	0	0	4	2					82.1	0	2	2	0	0	0	0	2	1		47318	AAA domain-containing protein OS=Helobdella robusta OX=6412 GN=20209869 PE=3 SV=1
202	772	A8UFV4|A8UFV4_EURCO	82.12	15	0	7	7	0	7	0		94.4	163		419		2	2	0	1	2	0	1	0	Carbamidomethylation	14933	40S ribosomal protein S12 OS=Eurythoe complanata OX=167815 PE=2 SV=1
153	318	A0A286Q4Y0|A0A286Q4Y0_9ANNE	82.06	13	4	0	2	0	7	2	2000				646		3	2	1	0	2	0	1	6	Acetylation (N-term); Deamidation (NQ)	36275	Glyceraldehyde-3-phosphate dehydrogenase OS=Enchytraeus albidus OX=6390 PE=2 SV=1
166	1949	R7VBM3|R7VBM3_CAPTE	79.58	27	0	10	9	0	27	9		21.8	1490		4960	1670	4	4	0	2	1	0	5	3	Mutation	8584	LIM zinc-binding domain-containing protein OS=Capitella teleta OX=283909 GN=CAPTEDRAFT_159705 PE=4 SV=1
177	1855	N1PB75|N1PB75_CAPTE	78.85	37	0	0	37	0	0	37			6160			888	2	2	0	0	5	0	0	3	Methylation(KR); Methylation(others)	6375	Uncharacterized protein (Fragment) OS=Capitella teleta OX=283909 GN=CAPTEDRAFT_133132 PE=4 SV=1
177	1856	R7VET7|R7VET7_CAPTE	78.85	34	0	0	34	0	0	34			6160			888	2	2	0	0	5	0	0	3	Methylation(KR); Methylation(others)	6957	Uncharacterized protein (Fragment) OS=Capitella teleta OX=283909 GN=CAPTEDRAFT_163836 PE=4 SV=1
228	1283	T1ELW9|T1ELW9_HELRO	78.78	6	0	0	0	0	6	0					0		1	1	0	0	0	0	3	0		37588	Serine/threonine-protein phosphatase OS=Helobdella robusta OX=6412 GN=20197569 PE=3 SV=1
167	329	R7VKP0|R7VKP0_CAPTE	78.49	9	0	0	0	0	0	9						1590	2	2	0	0	0	0	0	5		26855	KH type-2 domain-containing protein OS=Capitella teleta OX=283909 GN=CAPTEDRAFT_171942 PE=4 SV=1
167	332	T1F8Q6|T1F8Q6_HELRO	78.49	9	0	0	0	0	0	9						1590	2	2	0	0	0	0	0	5		26987	KH type-2 domain-containing protein OS=Helobdella robusta OX=6412 GN=20205205 PE=4 SV=1
167	418	A8U9Z2|A8U9Z2_SIPNU	78.49	17	0	0	0	0	0	17						1590	2	2	0	0	0	0	0	5		14249	Putative ribosomal protein S3 (Fragment) OS=Sipunculus nudus OX=6446 PE=2 SV=1
208	338	T1G0S8|T1G0S8_HELRO	78.4	3	0	0	0	0	1	2					179	0	2	2	0	0	0	0	2	1		105009	26S proteasome non-ATPase regulatory subunit 1 OS=Helobdella robusta OX=6412 GN=20214676 PE=3 SV=1
194	490	T1FP89|T1FP89_HELRO	78.14	6	0	0	0	0	6	0					585		2	2	0	0	0	0	5	0		45063	Obg-like ATPase 1 OS=Helobdella robusta OX=6412 GN=20210636 PE=3 SV=1
88	651	T1FMT1|T1FMT1_HELRO	76.99	10	0	0	4	0	6	4					4990		2	1	0	0	11	0	1	14	Oxidation (M); Mutation	28029	14_3_3 domain-containing protein OS=Helobdella robusta OX=6412 GN=20210130 PE=3 SV=1
185	380	B2KNJ2|B2KNJ2_9ANNE	76.85	3	0	0	0	2	0	3						2140	2	1	0	0	0	2	0	4		71635	Heat shock protein 70 form 1 OS=Paralvinella grasslei OX=61270 PE=2 SV=1
223	460	R7V5G0|R7V5G0_CAPTE	76.73	17	0	0	0	0	10	6					1140	63.6	3	3	0	0	0	0	2	1	Mutation	23199	Uncharacterized protein OS=Capitella teleta OX=283909 GN=CAPTEDRAFT_21782 PE=4 SV=1
363	1832	T1FK62|T1FK62_HELRO	76.07	5	0	0	0	0	5	0					112		1	1	0	0	0	0	1	0		30482	Uncharacterized protein OS=Helobdella robusta OX=6412 GN=20209211 PE=4 SV=1
264	674	R7UXH9|R7UXH9_CAPTE	75.83	4	0	0	0	0	4	0					0		1	1	0	0	0	0	2	0		34764	Autophagy-related protein 3 OS=Capitella teleta OX=283909 GN=CAPTEDRAFT_160445 PE=3 SV=1
254	966	T1FXM9|T1FXM9_HELRO	74.22	13	0	13	7	0	0	0		3100	33.5				2	2	0	1	1	0	0	0	Mutation	16759	Uncharacterized protein OS=Helobdella robusta OX=6412 GN=20213577 PE=4 SV=1
186	360	T1FM54|T1FM54_HELRO	71.91	5	0	0	0	2	0	3				157		283	2	2	0	0	0	1	0	4		59408	Uncharacterized protein OS=Helobdella robusta OX=6412 GN=20209903 PE=3 SV=1
186	364	R7U1L1|R7U1L1_CAPTE	71.91	5	0	0	0	2	0	3				157		283	2	2	0	0	0	1	0	4		59380	Uncharacterized protein OS=Capitella teleta OX=283909 GN=CAPTEDRAFT_161906 PE=3 SV=1
170	802	T1FN25|T1FN25_HELRO	71.71	11	0	0	0	5	0	11				451		531	3	2	0	0	0	1	0	6	Carbamidomethylation; Methylation(KR)	24324	Thioredoxin domain-containing protein OS=Helobdella robusta OX=6412 GN=20210224 PE=4 SV=1
322	1166	T1FYZ3|T1FYZ3_HELRO	71.46	14	0	0	0	0	14	0					178		2	2	0	0	0	0	2	0	Mutation	18635	Uncharacterized protein OS=Helobdella robusta OX=6412 GN=20214041 PE=3 SV=1
322	1167	R7UVI9|R7UVI9_CAPTE	71.46	13	0	0	0	0	13	0					178		2	2	0	0	0	0	2	0	Mutation	19801	Uncharacterized protein OS=Capitella teleta OX=283909 GN=CAPTEDRAFT_176677 PE=3 SV=1
229	1872	A8U9U6|A8U9U6_SIPNU	71.05	19	0	0	0	0	19	12					1240	226	2	2	0	0	0	0	2	1		7309	Putative ribosomal protein L27a (Fragment) OS=Sipunculus nudus OX=6446 PE=2 SV=1
207	323	T1EG43|T1EG43_HELRO	70.92	8	0	0	2	0	0	8			392			9000	3	3	0	0	2	0	0	8		37054	FBPase domain-containing protein OS=Helobdella robusta OX=6412 GN=20195545 PE=3 SV=1
169	739	N1PB62|N1PB62_CAPTE	70.77	2	0	0	2	2	0	2			3940	0		499	1	1	0	0	4	1	0	3		52692	CYTOSOL_AP domain-containing protein OS=Capitella teleta OX=283909 GN=CAPTEDRAFT_226733 PE=3 SV=1
253	465	T1FN32|T1FN32_HELRO	70.18	13	0	0	0	5	8	0				121	0		3	3	0	0	0	1	2	0	Methylation(others)	29436	RL10P_insert domain-containing protein OS=Helobdella robusta OX=6412 GN=20210231 PE=4 SV=1
175	716	T1FN23|T1FN23_HELRO	69.5	12	0	0	6	0	3	3			198		0	301	3	3	0	0	1	0	4	1	Carbamidomethylation; Deamidation (NQ); Mutation	30871	Uncharacterized protein OS=Helobdella robusta OX=6412 GN=20210222 PE=4 SV=1
201	782	T1FML1|T1FML1_HELRO	69.21	16	0	10	0	0	16	0		0			258		2	2	0	1	0	0	3	0		17279	UBIQUITIN_CONJUGAT_2 domain-containing protein OS=Helobdella robusta OX=6412 GN=20210060 PE=3 SV=1
241	543	A0A2I7YV11|A0A2I7YV11_EISFE	69.03	10	0	0	0	0	6	4					0	0	2	2	0	0	0	0	2	1		24069	60S ribosomal protein L13 OS=Eisenia fetida OX=6396 PE=2 SV=1
241	600	A0A0A0QXL1|A0A0A0QXL1_9ANNE	69.03	6	0	0	0	0	6	0					0		1	1	0	0	0	0	2	0		24171	60S ribosomal protein OS=Phragmatopoma lapidosa OX=341668 PE=2 SV=1
241	1169	sp|O46157|RL13_LUMRU	69.03	7	0	0	0	0	7	0					0		1	1	0	0	0	0	2	0		21376	60S ribosomal protein L13 OS=Lumbricus rubellus OX=35632 GN=RPL13 PE=2 SV=1
180	1209	A0A410RF46|A0A410RF46_9ANNE	68.83	5	0	0	5	0	0	5			816			270	1	1	0	0	3	0	0	2		29582	Hemoglobin linker chain (Fragment) OS=Eisenia eiseni OX=320977 PE=2 SV=1
143	430	T1FH46|T1FH46_HELRO	68.72	1	0	0	0	0	0	1			92800		13100	13400	2	2	0	0	2	0	6	4	Oxidation (M); Acetylation (K)	251527	Uncharacterized protein OS=Helobdella robusta OX=6412 GN=20208145 PE=4 SV=1
171	861	Q1AN22|Q1AN22_AREMA	68.67	14	0	0	0	0	0	14						1940	3	2	0	0	0	0	0	8	Ethylation	24298	Peroxiredoxin 6 OS=Arenicola marina OX=6344 GN=Prdx6 PE=1 SV=1
239	441	R7TVL6|R7TVL6_CAPTE	68.59	2	0	0	0	0	2	0					110		1	1	0	0	0	0	2	0		82157	Peptidase_M3 domain-containing protein OS=Capitella teleta OX=283909 GN=CAPTEDRAFT_161403 PE=3 SV=1
240	472	T1FP92|T1FP92_HELRO	68.32	3	0	0	0	0	2	1					0	1090	2	2	0	0	0	0	1	3		106629	Uncharacterized protein OS=Helobdella robusta OX=6412 GN=20210639 PE=4 SV=1
218	445	C7SP17|C7SP17_9ANNE	67.43	18	0	0	0	0	6	12					1660	0	3	2	0	0	0	0	2	2	Acetylation (N-term)	21532	Fructose-bisphosphate aldolase (Fragment) OS=Oligochaeta sp. MR-2009 OX=662525 PE=2 SV=1
355	1837	A8U9W1|A8U9W1_SIPNU	67.3	14	0	0	0	0	0	14						0	1	1	0	0	0	0	0	2		12846	Putative ribosomal protein L30 OS=Sipunculus nudus OX=6446 PE=2 SV=1
355	1835	T1FHU5|T1FHU5_HELRO	67.3	14	0	0	0	0	0	14						0	1	1	0	0	0	0	0	2		12771	Ribosomal_L7Ae domain-containing protein OS=Helobdella robusta OX=6412 GN=20208394 PE=3 SV=1
355	1836	A8UGA5|A8UGA5_EURCO	67.3	14	0	0	0	0	0	14						0	1	1	0	0	0	0	0	2		12774	Ribosomal protein rpl30 OS=Eurythoe complanata OX=167815 PE=2 SV=1
355	1834	R7TE43|R7TE43_CAPTE	67.3	14	0	0	0	0	0	14						0	1	1	0	0	0	0	0	2		12450	Ribosomal_L7Ae domain-containing protein OS=Capitella teleta OX=283909 GN=CAPTEDRAFT_220577 PE=3 SV=1
231	325	R7TST9|R7TST9_CAPTE	65.6	2	0	0	0	0	1	1					511	338	4	2	0	0	1	0	1	2		271041	Spectrin beta chain OS=Capitella teleta OX=283909 GN=CAPTEDRAFT_148581 PE=3 SV=1
181	1256	T1G4R6|T1G4R6_HELRO	64.69	7	0	0	7	0	0	7			540			870	1	1	0	0	3	0	0	3		16510	UBIQUITIN_CONJUGAT_2 domain-containing protein OS=Helobdella robusta OX=6412 GN=20216064 PE=3 SV=1
181	1843	T1FM60|T1FM60_HELRO	64.69	7	0	0	7	0	0	7			540			870	1	1	0	0	3	0	0	3		16613	UBIQUITIN_CONJUGAT_2 domain-containing protein OS=Helobdella robusta OX=6412 GN=20209909 PE=3 SV=1
181	1844	R7VAQ4|R7VAQ4_CAPTE	64.69	7	0	0	7	0	0	7			540			870	1	1	0	0	3	0	0	3		16750	UBIQUITIN_CONJUGAT_2 domain-containing protein OS=Capitella teleta OX=283909 GN=CAPTEDRAFT_148921 PE=3 SV=1
334	673	A0A088BZ25|A0A088BZ25_EISFE	64.38	5	0	0	5	0	0	0			0				1	1	0	0	1	0	0	0		29892	26S proteasome non-ATPase regulatory subunit 4-like protein (Fragment) OS=Eisenia fetida OX=6396 PE=2 SV=1
168	320	R7TFA5|R7TFA5_CAPTE	63.81	20	0	0	0	0	20	0					2790		3	3	0	0	0	0	6	0	Carbamidomethylation	20924	Uncharacterized protein OS=Capitella teleta OX=283909 GN=CAPTEDRAFT_148966 PE=4 SV=1
168	321	T1G363|T1G363_HELRO	63.81	20	0	0	0	0	20	0					2790		3	3	0	0	0	0	6	0	Carbamidomethylation	20815	Uncharacterized protein OS=Helobdella robusta OX=6412 GN=20215511 PE=4 SV=1
272	357	R7VFD3|R7VFD3_CAPTE	63.37	1	0	0	0	0	0	0		10400				342	2	2	0	1	0	0	0	1		377915	Uncharacterized protein OS=Capitella teleta OX=283909 GN=CAPTEDRAFT_224867 PE=4 SV=1
305	628	T1EM25|T1EM25_HELRO	62.19	4	0	0	0	0	0	4						0	1	1	0	0	0	0	0	1		36422	Uncharacterized protein OS=Helobdella robusta OX=6412 GN=20197625 PE=3 SV=1
305	1143	R7VFV1|R7VFV1_CAPTE	62.19	4	0	0	0	0	0	4						0	1	1	0	0	0	0	0	1		36011	L-lactate dehydrogenase OS=Capitella teleta OX=283909 GN=CAPTEDRAFT_134102 PE=3 SV=1
137	455	T1ELZ2|T1ELZ2_HELRO	61.99	3	0	1	0	0	1	2		6600			73100		2	1	0	5	0	0	6	3	Oxidation (M)	57748	Uncharacterized protein OS=Helobdella robusta OX=6412 GN=20197592 PE=4 SV=1
242	597	R7TF64|R7TF64_CAPTE	61.9	3	0	0	3	0	0	3			0			1510	1	1	0	0	1	0	0	2		34642	Uncharacterized protein OS=Capitella teleta OX=283909 GN=CAPTEDRAFT_182856 PE=4 SV=1
242	829	R7TKQ5|R7TKQ5_CAPTE	61.9	3	0	0	3	0	0	3			0			1510	1	1	0	0	1	0	0	2		34194	Uncharacterized protein OS=Capitella teleta OX=283909 GN=CAPTEDRAFT_141157 PE=4 SV=1
356	1847	A0A088BZ09|A0A088BZ09_EISFE	61.66	15	0	15	0	0	15	0		0			444		1	1	0	1	0	0	1	0		8160	Uncharacterized protein (Fragment) OS=Eisenia fetida OX=6396 PE=2 SV=1
265	888	T1EMF5|T1EMF5_HELRO	61.66	3	0	0	0	0	3	0					1810		1	1	0	0	0	0	2	0		33945	Uncharacterized protein OS=Helobdella robusta OX=6412 GN=20197755 PE=3 SV=1
335	769	T1EM88|T1EM88_HELRO	61.42	5	0	0	0	0	5	0					384		1	1	0	0	0	0	1	0		21332	Uncharacterized protein OS=Helobdella robusta OX=6412 GN=20197688 PE=3 SV=1
250	344	T1EDN4|T1EDN4_HELRO	61.04	7	0	0	0	0	0	7						421	2	2	0	0	0	0	0	4	Methylation(others)	36437	Malate dehydrogenase OS=Helobdella robusta OX=6412 GN=20194686 PE=3 SV=1
247	908	T1G6V9|T1G6V9_HELRO	60.77	8	0	0	0	0	8	0					0		1	1	0	0	0	0	2	0		19302	Uncharacterized protein OS=Helobdella robusta OX=6412 GN=20216806 PE=4 SV=1
247	1531	T1EMH1|T1EMH1_HELRO	60.77	6	0	0	0	0	6	0					0		1	1	0	0	0	0	2	0		23551	Uncharacterized protein OS=Helobdella robusta OX=6412 GN=20197771 PE=4 SV=1
158	836	A0A222NUQ4|A0A222NUQ4_9ANNE	59.98	8	0	0	8	0	0	8			626			710	2	1	0	0	6	0	0	5		20123	Putative phototransduction (Fragment) OS=Acromegalomma interruptum OX=2023653 PE=2 SV=1
277	425	T1FNN9|T1FNN9_HELRO	59.86	8	0	0	0	4	5	0				186	440		2	2	0	0	0	2	1	0	Carbamidomethylation	36278	Malate dehydrogenase OS=Helobdella robusta OX=6412 GN=20210436 PE=3 SV=1
226	803	T1FML3|T1FML3_HELRO	58.87	7	0	0	0	0	0	7						443	2	2	0	0	0	0	0	3		28659	Proteasome subunit alpha type OS=Helobdella robusta OX=6412 GN=20210062 PE=3 SV=1
220	520	T1FP32|T1FP32_HELRO	58.07	6	0	0	0	0	2	4					498	1160	2	2	0	0	0	0	2	1		35610	Arp2/3 complex 34 kDa subunit OS=Helobdella robusta OX=6412 GN=20210579 PE=3 SV=1
261	2096	T1FNR2|T1FNR2_HELRO	57.93	20	0	0	20	0	0	6			2530			1350	2	2	0	0	2	0	0	1	Mutation	17895	UBIQUITIN_CONJUGAT_2 domain-containing protein OS=Helobdella robusta OX=6412 GN=20210459 PE=3 SV=1
323	1632	T1G995|T1G995_HELRO	57.39	3	0	0	0	0	3	0					231		1	1	0	0	0	0	1	0		49707	Serine hydroxymethyltransferase OS=Helobdella robusta OX=6412 GN=20217642 PE=3 SV=1
293	692	R7V5I4|R7V5I4_CAPTE	57.35	1	0	0	0	0	1	0					0		1	1	0	0	0	0	1	0		117649	UBA_e1_C domain-containing protein OS=Capitella teleta OX=283909 GN=CAPTEDRAFT_162959 PE=3 SV=1
206	733	R7TN68|R7TN68_CAPTE	57.1	9	0	2	0	0	2	8		0			4040	2320	4	4	0	2	0	0	3	4	Mutation	59596	Glucose-6-phosphate 1-dehydrogenase OS=Capitella teleta OX=283909 GN=CAPTEDRAFT_184339 PE=3 SV=1
219	655	R7TH15|R7TH15_CAPTE	57.02	6	0	6	0	0	6	0		0			5270		1	1	0	1	0	0	3	0	Oxidation (M)	18785	Nucleoside diphosphate kinase OS=Capitella teleta OX=283909 GN=CAPTEDRAFT_21725 PE=3 SV=1
313	568	R7UR19|R7UR19_CAPTE	56.88	5	0	0	0	0	5	0					2230		1	1	0	0	0	0	1	0		20989	Uncharacterized protein OS=Capitella teleta OX=283909 GN=CAPTEDRAFT_228073 PE=3 SV=1
313	643	A0A0A0R3F1|A0A0A0R3F1_9ANNE	56.88	5	0	0	0	0	5	0					2230		1	1	0	0	0	0	1	0		20485	60S ribosomal protein OS=Phragmatopoma lapidosa OX=341668 PE=2 SV=1
313	883	T1EM53|T1EM53_HELRO	56.88	5	0	0	0	0	5	0					2230		1	1	0	0	0	0	1	0		18986	Uncharacterized protein OS=Helobdella robusta OX=6412 GN=20197653 PE=3 SV=1
162	334	Q9XYD8|Q9XYD8_HIRME	56.83	9	0	0	7	0	2	3			74900		367	11100	5	5	0	0	7	0	2	5	Quinone; Mutation	71341	Intermediate filament gliarin OS=Hirudo medicinalis OX=6421 PE=2 SV=1
162	379	T1FNK9|T1FNK9_HELRO	56.83	7	0	0	5	0	2	3			70400		367	11100	4	4	0	0	6	0	2	5	Quinone; Mutation	71014	Uncharacterized protein OS=Helobdella robusta OX=6412 GN=20210406 PE=3 SV=1
162	416	T1FNA0|T1FNA0_HELRO	56.83	6	0	0	3	0	2	3			23600		367	11100	3	3	0	0	5	0	2	5	Quinone	74664	Uncharacterized protein OS=Helobdella robusta OX=6412 PE=3 SV=1
162	458	O97339|O97339_9ANNE	56.83	4	0	0	4	0	0	4			23600			11100	2	2	0	0	5	0	0	5	Quinone	68859	Cytoplasmic intermediate filament protein OS=Phascolion strombus OX=74861 PE=2 SV=1
162	519	T1G7N3|T1G7N3_HELRO	56.83	6	0	0	6	0	0	4			70400			11100	3	3	0	0	6	0	0	5	Quinone; Mutation	56967	Uncharacterized protein OS=Helobdella robusta OX=6412 GN=20217080 PE=3 SV=1
162	528	G5DCZ0|G5DCZ0_9ANNE	56.83	8	0	0	8	0	0	6			70400			11100	3	3	0	0	6	0	0	5	Quinone; Mutation	43005	Hau-cytoplasmic intermediate filament 4 (Fragment) OS=Helobdella sp. Austin OX=1071216 GN=cif4 PE=2 SV=1
162	691	G5DCZ4|G5DCZ4_9ANNE	56.83	6	0	0	6	0	0	6			23600			11100	2	2	0	0	5	0	0	5	Quinone	38326	Hau-cytoplasmic intermediate filament 8 (Fragment) OS=Helobdella sp. Austin OX=1071216 GN=cif8 PE=2 SV=1
162	507	G5DCY9|G5DCY9_9ANNE	56.83	8	0	0	3	0	5	3			310		367	190	2	2	0	0	2	0	2	3		39431	Hau-cytoplasmic intermediate filament 3 (Fragment) OS=Helobdella sp. Austin OX=1071216 GN=cif3 PE=2 SV=1
162	576	Q25421|Q25421_LUMTE	56.83	2	0	0	2	0	0	2			310			190	1	1	0	0	2	0	0	3		68801	Intermediate filament protein OS=Lumbricus terrestris OX=6398 PE=2 SV=1
162	569	T1G105|T1G105_HELRO	56.83	2	0	0	2	0	0	2			310			190	1	1	0	0	2	0	0	3		80012	Uncharacterized protein OS=Helobdella robusta OX=6412 GN=20214753 PE=3 SV=1
162	693	G5DCZ3|G5DCZ3_9ANNE	56.83	3	0	0	3	0	0	3			310			190	1	1	0	0	2	0	0	3		40167	Hau-cytoplasmic intermediate filament 7 (Fragment) OS=Helobdella sp. Austin OX=1071216 GN=cif7 PE=2 SV=1
304	432	T1FS58|T1FS58_HELRO	56.8	4	0	0	0	0	4	0					0		1	1	0	0	0	0	1	0		23609	Uncharacterized protein OS=Helobdella robusta OX=6412 GN=20211655 PE=4 SV=1
336	853	T1EFQ2|T1EFQ2_HELRO	56.73	2	0	0	0	0	0	2						69	1	1	0	0	0	0	0	1		100913	26S proteasome non-ATPase regulatory subunit 2 OS=Helobdella robusta OX=6412 GN=20195404 PE=3 SV=1
257	707	T1G6D3|T1G6D3_HELRO	56.68	9	0	0	0	0	4	5					970	0	2	2	0	0	0	0	1	1	Mutation	30842	F-actin-capping protein subunit beta OS=Helobdella robusta OX=6412 GN=20216630 PE=3 SV=1
160	1220	A0A410RGA3|A0A410RGA3_9ANNE	56.54	4	0	4	0	0	4	0		168			370		1	1	0	3	0	0	4	0	Carbamidomethylation; Acetylation (N-term)	28246	Hemoglobin linker chain (Fragment) OS=Lumbrineris crassicephala OX=2032705 PE=2 SV=1
160	1221	A0A410RGQ1|A0A410RGQ1_9ANNE	56.54	4	0	4	0	0	4	0		168			370		1	1	0	3	0	0	4	0	Carbamidomethylation; Acetylation (N-term)	28422	Hemoglobin linker chain (Fragment) OS=Scalibregma inflatum OX=195275 PE=2 SV=1
160	1222	A0A410RG76|A0A410RG76_9ANNE	56.54	4	0	4	0	0	4	0		168			370		1	1	0	3	0	0	4	0	Carbamidomethylation; Acetylation (N-term)	28502	Hemoglobin linker chain (Fragment) OS=Spirobranchus kraussii OX=2507401 PE=2 SV=1
182	1394	Q5D2M9|Q5D2M9_9ANNE	56.52	6	0	0	6	0	0	6			3370			318	1	1	0	0	2	0	0	3	Carbamidomethylation	17270	Eisenstasin I OS=Eisenia andrei OX=168636 PE=2 SV=1
347	1861	Q6PTR2|Q6PTR2_9ANNE	56.13	6	0	0	0	6	0	0				1060			1	1	0	0	0	1	0	0	Oxidation (M)	30130	Catalase (Fragment) OS=Chaetopterus sp. KJP-2000 OX=217366 PE=2 SV=1
245	1091	R7TY84|R7TY84_CAPTE	56.05	2	0	0	0	0	0	2						0	1	1	0	0	0	0	0	2	Mutation	57082	T-complex protein 1 subunit delta OS=Capitella teleta OX=283909 GN=CAPTEDRAFT_165983 PE=3 SV=1
227	1226	R7TTG2|R7TTG2_CAPTE	55.96	3	0	0	0	0	3	0					18600		1	1	0	0	0	0	3	0		27080	Triosephosphate isomerase OS=Capitella teleta OX=283909 GN=CAPTEDRAFT_172464 PE=3 SV=1
116	1050	T1FXY2|T1FXY2_HELRO	55.69	9	0	9	9	0	9	0		45300	747		18500		2	2	0	14	1	0	6	0	Methylation(KR); Carboxylation (DKW); Carboxylation (E); Mutation	12461	Uncharacterized protein OS=Helobdella robusta OX=6412 GN=20213680 PE=4 SV=1
266	1853	R7V7U3|R7V7U3_CAPTE	55.56	6	0	0	0	0	3	3					0	299	2	2	0	0	0	0	1	2	Mutation	46196	Fumarylacetoacetase OS=Capitella teleta OX=283909 GN=CAPTEDRAFT_180564 PE=3 SV=1
213	711	A0A0A7CAN8|A0A0A7CAN8_PERAI	54.99	7	0	0	0	0	5	7					5280	70.2	2	1	0	0	0	0	1	4	Mutation	58042	Catalase OS=Perinereis aibuhitensis OX=126650 PE=2 SV=1
324	3656	R7TWW0|R7TWW0_CAPTE	53.86	2	0	0	0	0	2	0					0		1	1	0	0	0	0	1	0	Mutation	81572	Dipeptidyl peptidase 3 OS=Capitella teleta OX=283909 GN=CAPTEDRAFT_119829 PE=3 SV=1
238	414	T1ERY4|T1ERY4_HELRO	53.65	12	0	0	0	0	12	0					440		2	2	0	0	0	0	3	0		24716	Uncharacterized protein OS=Helobdella robusta OX=6412 GN=20199334 PE=3 SV=1
232	531	R7UFW6|R7UFW6_CAPTE	52.66	0	0	0	0	0	0	0					410		1	1	0	0	0	0	2	0		272916	Uncharacterized protein OS=Capitella teleta OX=283909 GN=CAPTEDRAFT_166206 PE=4 SV=1
230	436	Q6TY53|Q6TY53_HIRME	52.65	1	0	0	0	0	0	0					4240		2	1	0	0	2	0	2	3	Methylation(others)	409500	Filamin OS=Hirudo medicinalis OX=6421 PE=2 SV=1
259	734	T1G5H8|T1G5H8_HELRO	52.4	6	0	0	0	0	6	0					790		1	1	0	0	0	0	2	0		26215	Ribosomal protein OS=Helobdella robusta OX=6412 GN=20216325 PE=3 SV=1
259	1132	S6CNW9|S6CNW9_9ANNE	52.4	8	0	0	0	0	8	0					790		1	1	0	0	0	0	2	0		18263	Ribosomal protein (Fragment) OS=Apionsoma misakianum OX=210783 GN=rpl10a PE=2 SV=1
364	1864	T1FP13|T1FP13_HELRO	52.13	2	0	0	0	0	0	2						0	1	1	0	0	0	0	0	1		54368	UTP--glucose-1-phosphate uridylyltransferase OS=Helobdella robusta OX=6412 GN=20210560 PE=3 SV=1
325	500	T1EG85|T1EG85_HELRO	51.52	7	0	0	0	0	7	0					977		1	1	0	0	0	0	1	0		16435	Uncharacterized protein OS=Helobdella robusta OX=6412 GN=20195587 PE=3 SV=1
325	1873	R7T4H0|R7T4H0_CAPTE	51.52	7	0	0	0	0	7	0					977		1	1	0	0	0	0	1	0		15969	Uncharacterized protein OS=Capitella teleta OX=283909 GN=CAPTEDRAFT_220902 PE=3 SV=1
325	1874	R7VJW9|R7VJW9_CAPTE	51.52	7	0	0	0	0	7	0					977		1	1	0	0	0	0	1	0		16468	Uncharacterized protein OS=Capitella teleta OX=283909 GN=CAPTEDRAFT_153161 PE=3 SV=1
318	614	R7TE60|R7TE60_CAPTE	50.59	1	0	0	0	0	1	0					0		1	1	0	0	0	0	1	0		91120	BRO1 domain-containing protein OS=Capitella teleta OX=283909 GN=CAPTEDRAFT_127570 PE=4 SV=1
233	415	T1EM54|T1EM54_HELRO	49.6	7	3	0	4	7	0	0			211	164			2	1	1	0	2	4	0	0		29528	Uncharacterized protein OS=Helobdella robusta OX=6412 GN=20197654 PE=3 SV=1
225	702	R7VBF4|R7VBF4_CAPTE	49.41	4	0	0	0	0	4	0					0		1	1	0	0	0	0	3	0		27262	Proteasome endopeptidase complex OS=Capitella teleta OX=283909 GN=CAPTEDRAFT_221691 PE=3 SV=1
225	703	R7V9J6|R7V9J6_CAPTE	49.41	4	0	0	0	0	4	0					0		1	1	0	0	0	0	3	0		28444	Proteasome subunit alpha type OS=Capitella teleta OX=283909 GN=CAPTEDRAFT_152872 PE=3 SV=1
351	1057	T1EF04|T1EF04_HELRO	48.95	4	0	0	0	0	0	4						188	1	1	0	0	0	0	0	1		39502	Uncharacterized protein OS=Helobdella robusta OX=6412 GN=20195156 PE=4 SV=1
150	1935	X1ZYB5|X1ZYB5_CAPTE	48.62	4	0	4	4	0	4	0		0	6280		9790		1	1	0	5	3	0	3	0		19111	Glyco_tran_28_C domain-containing protein OS=Capitella teleta OX=283909 PE=4 SV=1
298	644	T1F861|T1F861_HELRO	48.56	11	0	0	0	0	11	0					0		1	1	0	0	0	0	1	0		15690	Uncharacterized protein OS=Helobdella robusta OX=6412 GN=20205010 PE=4 SV=1
290	369	A0A1B3PEG4|A0A1B3PEG4_EURCO	48.25	7	0	0	0	0	0	7						52.1	2	2	0	0	0	0	0	2		55106	Vacuolar proton pump subunit B OS=Eurythoe complanata OX=167815 PE=2 SV=1
290	521	T1FP18|T1FP18_HELRO	48.25	7	0	0	0	0	0	7						52.1	2	2	0	0	0	0	0	2		55422	Vacuolar proton pump subunit B OS=Helobdella robusta OX=6412 GN=20210565 PE=3 SV=1
290	591	R7TIR2|R7TIR2_CAPTE	48.25	5	0	0	0	0	0	5						0	1	1	0	0	0	0	0	1		53200	Vacuolar proton pump subunit B OS=Capitella teleta OX=283909 GN=CAPTEDRAFT_180714 PE=3 SV=1
290	1195	A8DRV4|A8DRV4_9ANNE	48.25	11	0	0	0	0	0	11						0	1	1	0	0	0	0	0	1		22544	Vacuolar ATP synthase subunit B (Fragment) OS=Echiurus echiurus OX=417073 PE=2 SV=1
290	1196	A8DRU2|A8DRU2_AREMA	48.25	11	0	0	0	0	0	11						0	1	1	0	0	0	0	0	1		22551	Vacuolar ATP synthase subunit B (Fragment) OS=Arenicola marina OX=6344 PE=2 SV=1
290	1197	A8DRW2|A8DRW2_9ANNE	48.25	11	0	0	0	0	0	11						0	1	1	0	0	0	0	0	1		22553	Vacuolar ATP synthase subunit B (Fragment) OS=Phascolion strombus OX=74861 PE=2 SV=1
290	1194	A8DRW5|A8DRW5_9ANNE	48.25	11	0	0	0	0	0	11						0	1	1	0	0	0	0	0	1		21766	Vacuolar ATP synthase subunit B (Fragment) OS=Phyllodoce sp. SJB-2006 OX=417075 PE=2 SV=1
197	1300	T1G5T3|T1G5T3_HELRO	47.96	2	0	0	0	0	2	2					12300	607	1	1	0	0	0	0	3	2		41405	Uncharacterized protein OS=Helobdella robusta OX=6412 GN=20216430 PE=4 SV=1
357	1881	T1EG62|T1EG62_HELRO	47.76	2	0	0	0	0	0	2						91.8	1	1	0	0	0	0	0	2	Acetylation (N-term)	51162	Uncharacterized protein OS=Helobdella robusta OX=6412 GN=20195564 PE=4 SV=1
249	10727	R7TQZ4|R7TQZ4_CAPTE	47.06	7	0	0	7	0	0	7			1510			247	1	1	0	0	2	0	0	1	Mutation	21869	Uncharacterized protein OS=Capitella teleta OX=283909 GN=CAPTEDRAFT_153835 PE=4 SV=1
191	473	sp|O77303|RS13_LUMRU	47	10	0	10	0	0	10	0		148			485		1	1	0	2	0	0	2	0		17115	40S ribosomal protein S13 OS=Lumbricus rubellus OX=35632 GN=RPS13 PE=2 SV=3
337	844	T1EGJ6|T1EGJ6_HELRO	46.62	3	0	3	0	0	0	0		416					1	1	0	1	0	0	0	0		44593	CYTOSOL_AP domain-containing protein OS=Helobdella robusta OX=6412 GN=20195698 PE=4 SV=1
244	549	R7TUN9|R7TUN9_CAPTE	46.53	3	0	0	0	0	0	3						1100	1	1	0	0	0	0	0	3		53247	6-phosphogluconate dehydrogenase decarboxylating OS=Capitella teleta OX=283909 GN=CAPTEDRAFT_160925 PE=3 SV=1
222	725	T1FZ44|T1FZ44_HELRO	45.8	6	0	0	6	0	0	6			1440			1030	1	1	0	0	1	0	0	2		22003	Thioredoxin domain-containing protein OS=Helobdella robusta OX=6412 GN=20214092 PE=4 SV=1
321	681	T1FWJ8|T1FWJ8_HELRO	45.68	7	0	0	0	0	0	7						141	1	1	0	0	0	0	0	1		16118	Uncharacterized protein OS=Helobdella robusta OX=6412 GN=20213193 PE=3 SV=1
321	682	T1EF74|T1EF74_HELRO	45.68	7	0	0	0	0	0	7						141	1	1	0	0	0	0	0	1		16092	Uncharacterized protein OS=Helobdella robusta OX=6412 GN=20195226 PE=3 SV=1
321	1187	E9LR64|E9LR64_9ANNE	45.68	7	0	0	0	0	0	7						141	1	1	0	0	0	0	0	1		16115	40s ribosomal S14-like protein OS=Phragmatopoma lapidosa OX=341668 PE=2 SV=1
321	1188	A0A0A0QYD7|A0A0A0QYD7_9ANNE	45.68	7	0	0	0	0	0	7						141	1	1	0	0	0	0	0	1		16153	40S ribosomal protein OS=Phragmatopoma lapidosa OX=341668 PE=2 SV=1
321	1189	R7UHL3|R7UHL3_CAPTE	45.68	7	0	0	0	0	0	7						141	1	1	0	0	0	0	0	1		16294	Uncharacterized protein OS=Capitella teleta OX=283909 GN=CAPTEDRAFT_228439 PE=3 SV=1
343	927	T1FM84|T1FM84_HELRO	45.66	3	0	0	0	0	3	0					273		1	1	0	0	0	0	1	0		51460	PCI domain-containing protein OS=Helobdella robusta OX=6412 GN=20209933 PE=4 SV=1
359	1943	A0A1B2VV99|A0A1B2VV99_PERAI	45.43	2	0	0	0	0	0	2						683	1	1	0	0	0	0	0	2		40646	Matrix metalloproteinase-19-like protein (Fragment) OS=Perinereis aibuhitensis OX=126650 PE=2 SV=1
209	359	X2A9S4|X2A9S4_CAPTE	45.23	11	0	0	11	0	0	7			1860			4.61	2	2	0	0	3	0	0	1		24189	Histone H4 OS=Capitella teleta OX=283909 PE=3 SV=1
209	361	R7TI15|R7TI15_CAPTE	45.23	10	0	0	10	0	0	6			1860			4.61	2	2	0	0	3	0	0	1		27598	Histone H3 OS=Capitella teleta OX=283909 GN=CAPTEDRAFT_207719 PE=3 SV=1
209	362	R7T3U1|R7T3U1_CAPTE	45.23	10	0	0	10	0	0	6			1860			4.61	2	2	0	0	3	0	0	1		27884	Histone H3 OS=Capitella teleta OX=283909 GN=CAPTEDRAFT_198870 PE=3 SV=1
209	365	T1FNJ3|T1FNJ3_HELRO	45.23	20	0	0	20	0	0	12			1860			4.61	2	2	0	0	3	0	0	1		13629	Histone H2B OS=Helobdella robusta OX=6412 GN=20210390 PE=3 SV=1
209	371	R7VG38|R7VG38_CAPTE	45.23	20	0	0	20	0	0	13			1860			4.61	2	2	0	0	3	0	0	1		13633	Histone H2B OS=Capitella teleta OX=283909 GN=CAPTEDRAFT_213180 PE=3 SV=1
209	374	R7UD78|R7UD78_CAPTE	45.23	15	0	0	15	0	0	9			1860			4.61	2	2	0	0	3	0	0	1		18088	Uncharacterized protein OS=Capitella teleta OX=283909 GN=CAPTEDRAFT_189538 PE=3 SV=1
209	383	R7USC4|R7USC4_CAPTE	45.23	21	0	0	21	0	0	13			1860			4.61	2	2	0	0	3	0	0	1		12720	Histone H2B (Fragment) OS=Capitella teleta OX=283909 GN=CAPTEDRAFT_71535 PE=3 SV=1
209	384	R7UF98|R7UF98_CAPTE	45.23	20	0	0	20	0	0	12			1860			4.61	2	2	0	0	3	0	0	1		13781	Histone H2B OS=Capitella teleta OX=283909 GN=CAPTEDRAFT_102646 PE=3 SV=1
209	385	R7V1D3|R7V1D3_CAPTE	45.23	15	0	0	15	0	0	9			1860			4.61	2	2	0	0	3	0	0	1		18090	Uncharacterized protein OS=Capitella teleta OX=283909 GN=CAPTEDRAFT_1352 PE=3 SV=1
209	386	R7VAJ0|R7VAJ0_CAPTE	45.23	15	0	0	15	0	0	9			1860			4.61	2	2	0	0	3	0	0	1		18104	Uncharacterized protein OS=Capitella teleta OX=283909 GN=CAPTEDRAFT_220395 PE=3 SV=1
209	387	R7UBI0|R7UBI0_CAPTE	45.23	15	0	0	15	0	0	9			1860			4.61	2	2	0	0	3	0	0	1		18090	Uncharacterized protein OS=Capitella teleta OX=283909 GN=CAPTEDRAFT_205983 PE=3 SV=1
209	388	R7TU16|R7TU16_CAPTE	45.23	14	0	0	14	0	0	9			1860			4.61	2	2	0	0	3	0	0	1		18833	Uncharacterized protein OS=Capitella teleta OX=283909 GN=CAPTEDRAFT_2179 PE=3 SV=1
209	479	T1EML4|T1EML4_HELRO	45.23	20	0	0	20	0	0	12			1860			4.61	2	2	0	0	3	0	0	1		13354	Histone H2B OS=Helobdella robusta OX=6412 GN=20197814 PE=3 SV=1
209	480	C7ENF6|C7ENF6_HELRO	45.23	20	0	0	20	0	0	12			1860			4.61	2	2	0	0	3	0	0	1		13677	Histone H2B OS=Helobdella robusta OX=6412 GN=H2B PE=2 SV=1
209	481	sp|P27326|H2B_URECA	45.23	20	0	0	20	0	0	12			1860			4.61	2	2	0	0	3	0	0	1		13737	Histone H2B OS=Urechis caupo OX=6431 PE=3 SV=2
209	504	sp|P30757|H2B_SIPNU	45.23	20	0	0	20	0	0	12			1860			4.61	2	2	0	0	3	0	0	1		13664	Histone H2B OS=Sipunculus nudus OX=6446 GN=H2B PE=1 SV=2
209	505	sp|P19374|H2B_PLADU	45.23	20	0	0	20	0	0	12			1860			4.61	2	2	0	0	3	0	0	1		13638	Histone H2B OS=Platynereis dumerilii OX=6359 PE=3 SV=2
209	575	R7UJF6|R7UJF6_CAPTE	45.23	8	0	0	8	0	0	8			0			4.61	1	1	0	0	2	0	0	1		20761	Histone H4 OS=Capitella teleta OX=283909 GN=CAPTEDRAFT_219998 PE=3 SV=1
209	894	O18643|O18643_CHAVR	45.23	20	0	0	20	0	0	12			1860			4.61	2	2	0	0	3	0	0	1		13730	Histone H2B OS=Chaetopterus variopedatus OX=34590 PE=3 SV=1
209	923	R7VHW6|R7VHW6_CAPTE	45.23	24	0	0	24	0	0	24			0			4.61	1	1	0	0	2	0	0	1		7180	Histone domain-containing protein (Fragment) OS=Capitella teleta OX=283909 GN=CAPTEDRAFT_31452 PE=3 SV=1
200	1319	Q9GRJ2|Q9GRJ2_LUMRU	45.19	8	0	0	8	0	0	8			409			0	1	1	0	0	3	0	0	1		16527	Actin-related protein 2/3 complex subunit 5 OS=Lumbricus rubellus OX=35632 GN=Arp2/3p16 gene PE=2 SV=1
361	16022	A0A410RGU5|A0A410RGU5_9ANNE	45.18	11	0	0	0	0	11	0					0		1	1	0	0	0	0	1	0	Mutation	18358	Extracellular globin (Fragment) OS=Drawida sp. FB-2019 OX=2507440 PE=2 SV=1
294	743	T1FMX0|T1FMX0_HELRO	45.05	5	0	0	0	0	5	0					0		1	1	0	0	0	0	1	0		24039	Uncharacterized protein OS=Helobdella robusta OX=6412 GN=20210169 PE=4 SV=1
294	805	R7VFI5|R7VFI5_CAPTE	45.05	5	0	0	0	0	5	0					0		1	1	0	0	0	0	1	0		24049	Uncharacterized protein OS=Capitella teleta OX=283909 GN=CAPTEDRAFT_226009 PE=4 SV=1
294	1944	T1ELF1|T1ELF1_HELRO	45.05	5	0	0	0	0	5	0					0		1	1	0	0	0	0	1	0		24540	Uncharacterized protein OS=Helobdella robusta OX=6412 GN=20197401 PE=4 SV=1
358	1921	R7T656|R7T656_CAPTE	44.6	4	0	0	0	4	0	0				0			1	1	0	0	0	1	0	0		33149	Uncharacterized protein (Fragment) OS=Capitella teleta OX=283909 GN=CAPTEDRAFT_95613 PE=3 SV=1
328	714	T1FT33|T1FT33_HELRO	44.3	3	0	0	3	0	0	0			12900				1	1	0	0	1	0	0	0	Acetylation (N-term)	49330	Neur_chan_LBD domain-containing protein OS=Helobdella robusta OX=6412 GN=20211980 PE=4 SV=1
256	553	R7TKL7|R7TKL7_CAPTE	44.17	2	0	0	0	0	0	2						0	1	1	0	0	0	0	0	2		44733	Uncharacterized protein OS=Capitella teleta OX=283909 GN=CAPTEDRAFT_149896 PE=3 SV=1
303	376	R7VBY0|R7VBY0_CAPTE	44.17	5	0	0	0	0	2	3					3510	0	2	2	0	0	0	0	2	1		48312	AAA domain-containing protein OS=Capitella teleta OX=283909 GN=CAPTEDRAFT_155993 PE=3 SV=1
275	603	X1Z798|X1Z798_CAPTE	44.09	2	0	0	0	0	0	2						911	1	1	0	0	0	0	0	2		55608	3-hydroxy-3-methylglutaryl coenzyme A synthase OS=Capitella teleta OX=283909 PE=3 SV=1
275	747	T1FMP5|T1FMP5_HELRO	44.09	2	0	0	0	0	0	2						911	1	1	0	0	0	0	0	2		57068	3-hydroxy-3-methylglutaryl coenzyme A synthase OS=Helobdella robusta OX=6412 GN=20210094 PE=3 SV=1
267	1121	T1FZC8|T1FZC8_HELRO	43.08	12	0	0	0	0	0	12						418	1	1	0	0	0	0	0	2		10332	Dynein light chain OS=Helobdella robusta OX=6412 GN=20214176 PE=3 SV=1
267	1122	R7TGA2|R7TGA2_CAPTE	43.08	12	0	0	0	0	0	12						418	1	1	0	0	0	0	0	2		10348	Dynein light chain OS=Capitella teleta OX=283909 GN=CAPTEDRAFT_371 PE=3 SV=1
203	1995	T1ERD9|T1ERD9_HELRO	42.98	2	0	2	0	0	2	0		393			0		1	1	0	3	0	0	2	0		52688	Uncharacterized protein OS=Helobdella robusta OX=6412 GN=20199139 PE=4 SV=1
221	699	O46159|O46159_LUMRU	42.77	5	0	0	0	0	0	5						1170	1	1	0	0	0	0	0	4		19779	Actin-related protein 2/3 complex subunit 4 OS=Lumbricus rubellus OX=35632 GN=arp PE=2 SV=1
188	715	A0A2S1WLZ8|A0A2S1WLZ8_9ANNE	42.3	1	1	0	1	0	1	1	294		1410		0	611	1	1	1	0	3	0	1	1		88009	Putative ionotropic glutamate receptor kainate-like 9 OS=Hirudo verbana OX=311461 PE=2 SV=1
344	1398	T1EM43|T1EM43_HELRO	42.28	5	0	0	0	0	3	2					503	128	2	2	0	0	0	0	1	1	Mutation	66107	WD_REPEATS_REGION domain-containing protein OS=Helobdella robusta OX=6412 GN=20197643 PE=4 SV=1
291	573	T1EEC9|T1EEC9_HELRO	42.25	5	0	0	0	0	0	5						6220	2	2	0	0	0	0	0	3		44124	Uncharacterized protein OS=Helobdella robusta OX=6412 GN=20194931 PE=4 SV=1
243	690	T1FNK4|T1FNK4_HELRO	42.22	2	0	0	0	0	2	0					0		1	1	0	0	0	0	2	0		59550	Uncharacterized protein OS=Helobdella robusta OX=6412 GN=20210401 PE=3 SV=1
196	625	R7VCM8|R7VCM8_CAPTE	41.69	2	0	0	2	0	0	2			0			0	1	1	0	0	3	0	0	3		41734	PPM-type phosphatase domain-containing protein OS=Capitella teleta OX=283909 GN=CAPTEDRAFT_221097 PE=3 SV=1
196	1083	T1FNA8|T1FNA8_HELRO	41.69	2	0	0	2	0	0	2			0			0	1	1	0	0	3	0	0	3		41299	PPM-type phosphatase domain-containing protein OS=Helobdella robusta OX=6412 GN=20210305 PE=3 SV=1
196	1381	T1EED7|T1EED7_HELRO	41.69	3	0	0	3	0	0	3			0			0	1	1	0	0	3	0	0	3		38789	PPM-type phosphatase domain-containing protein OS=Helobdella robusta OX=6412 GN=20194939 PE=3 SV=1
252	5083	T1FMK6|T1FMK6_HELRO	41.63	3	0	0	0	0	3	0					7960		1	1	0	0	0	0	2	0	Mutation	41540	Uncharacterized protein OS=Helobdella robusta OX=6412 GN=20210055 PE=4 SV=1
354	1477	R7TQW1|R7TQW1_CAPTE	41.48	2	0	0	0	0	0	2						0	1	1	0	0	0	0	0	1		48913	eRF1_1 domain-containing protein OS=Capitella teleta OX=283909 GN=CAPTEDRAFT_165156 PE=4 SV=1
354	1554	T1G269|T1G269_HELRO	41.48	2	0	0	0	0	0	2						0	1	1	0	0	0	0	0	1		48857	eRF1_1 domain-containing protein OS=Helobdella robusta OX=6412 GN=20215167 PE=4 SV=1
236	601	X1ZAF6|X1ZAF6_CAPTE	41.39	1	0	1	0	0	1	1		1410			9370	0	1	1	0	1	0	0	3	1	Acetylation (N-term); Oxidation (M)	110014	Importin N-terminal domain-containing protein OS=Capitella teleta OX=283909 PE=4 SV=1
216	1334	E9KJL5|E9KJL5_9ANNE	41.15	8	0	0	0	0	8	0					10200		1	1	0	0	0	0	5	0		17270	Fructose-bisphosphate aldolase (Fragment) OS=Limnodrilus sp. THS-2011 OX=948931 PE=2 SV=1
274	3975	R7U759|R7U759_CAPTE	40.98	6	0	0	0	0	6	0					86.7		1	1	0	0	0	0	1	0	Mutation	24347	Usp domain-containing protein OS=Capitella teleta OX=283909 GN=CAPTEDRAFT_172559 PE=4 SV=1
148	1351	T1FV46|T1FV46_HELRO	40.46	5	0	5	5	0	5	5		12300	3890		17900	1290	1	1	0	6	3	0	5	1		23995	40S ribosomal protein S8 OS=Helobdella robusta OX=6412 GN=20212692 PE=3 SV=1
308	462	D0EVY1|D0EVY1_9ANNE	40.45	13	0	0	0	0	13	0					114		2	2	0	0	0	0	2	0	Carbamidomethylation; Oxidation (M)	21408	Rac small GTPase OS=Helobdella sp. DHK-2009 OX=681516 GN=rac1 PE=2 SV=1
308	463	T1FZN2|T1FZN2_HELRO	40.45	13	0	0	0	0	13	0					114		2	2	0	0	0	0	2	0	Carbamidomethylation; Oxidation (M)	21408	Uncharacterized protein OS=Helobdella robusta OX=6412 GN=20214280 PE=4 SV=1
308	578	T1ELR1|T1ELR1_HELRO	40.45	13	0	0	0	0	13	0					114		2	2	0	0	0	0	2	0	Carbamidomethylation; Oxidation (M)	21111	Uncharacterized protein OS=Helobdella robusta OX=6412 GN=20197511 PE=4 SV=1
308	579	D0EVY2|D0EVY2_9ANNE	40.45	13	0	0	0	0	13	0					114		2	2	0	0	0	0	2	0	Carbamidomethylation; Oxidation (M)	21111	Rac small GTPase OS=Helobdella sp. DHK-2009 OX=681516 GN=rac2 PE=2 SV=1
350	9460	R7TUT9|R7TUT9_CAPTE	40.35	3	0	0	0	0	3	0					172		1	1	0	0	0	0	1	0	Mutation	65323	Uncharacterized protein OS=Capitella teleta OX=283909 GN=CAPTEDRAFT_152474 PE=4 SV=1
126	389	T1FTD4|T1FTD4_HELRO	40.27	0	0	0	0	0	0	0		4920	7180		5980		2	2	0	7	4	0	4	0	Acetylation (N-term)	689466	Uncharacterized protein OS=Helobdella robusta OX=6412 GN=20212081 PE=4 SV=1
280	2160	T1FSS9|T1FSS9_HELRO	40.14	3	0	0	0	0	0	3						532	1	1	0	0	0	0	0	1	Mutation	67141	TOG domain-containing protein OS=Helobdella robusta OX=6412 GN=20211876 PE=4 SV=1
295	880	A0A2P1L4D7|A0A2P1L4D7_LEPSQ	40.11	1	0	1	0	0	0	0		54800					1	1	0	1	0	0	0	0		107017	Complement component 2/factor B-like OS=Lepidonotus squamatus OX=222003 PE=2 SV=1
214	3761	R7UII7|R7UII7_CAPTE	40.03	7	0	5	3	0	5	3		1190	1040		940	69.1	2	2	0	2	1	0	2	1		31409	Uncharacterized protein OS=Capitella teleta OX=283909 GN=CAPTEDRAFT_171884 PE=4 SV=1
317	1424	R7V6P8|R7V6P8_CAPTE	39.87	2	0	2	0	0	0	0		475					1	1	0	1	0	0	0	0	Carbamidomethylation; Acetylation (N-term); Oxidation (M)	56112	Uncharacterized protein OS=Capitella teleta OX=283909 GN=CAPTEDRAFT_220878 PE=4 SV=1
260	2059	R7UI46|R7UI46_CAPTE	39.81	11	0	0	0	0	11	0					9260		1	1	0	0	0	0	3	0		12789	PH domain-containing protein (Fragment) OS=Capitella teleta OX=283909 GN=CAPTEDRAFT_87393 PE=4 SV=1
362	19161	T1FB14|T1FB14_HELRO	39.74	7	0	0	0	0	0	7						3760	1	1	0	0	0	0	0	1	Mutation	22828	Uncharacterized protein OS=Helobdella robusta OX=6412 GN=20206013 PE=4 SV=1
285	638	T1EX14|T1EX14_HELRO	39.7	0	0	0	0	0	0	0	3370						1	1	3	0	0	0	0	0	Acetylation (N-term)	224462	Uncharacterized protein OS=Helobdella robusta OX=6412 GN=20201114 PE=4 SV=1
263	9626	R7TJY7|R7TJY7_CAPTE	39.51	14	0	0	14	0	0	14			420			442	1	1	0	0	1	0	0	1	Mutation	17829	UBIQUITIN_CONJUGAT_2 domain-containing protein OS=Capitella teleta OX=283909 GN=CAPTEDRAFT_153554 PE=3 SV=1
319	672	R7UBW1|R7UBW1_CAPTE	39.22	2	0	0	0	0	0	2						786	1	1	0	0	0	0	0	2		51958	Serine hydroxymethyltransferase OS=Capitella teleta OX=283909 GN=CAPTEDRAFT_180856 PE=3 SV=1
289	13464	T1FSZ2|T1FSZ2_HELRO	38.98	2	0	0	2	0	0	2			1010			3110	1	1	0	0	2	0	0	1		93110	Uncharacterized protein OS=Helobdella robusta OX=6412 GN=20211939 PE=4 SV=1
281	630	R7U4L8|R7U4L8_CAPTE	38.72	1	1	0	0	1	0	0	3210			207			1	1	6	0	0	1	0	0	Acetylation (N-term)	65280	Uncharacterized protein (Fragment) OS=Capitella teleta OX=283909 GN=CAPTEDRAFT_44122 PE=4 SV=1
189	738	R7UM10|R7UM10_CAPTE	38.55	1	0	0	1	0	0	1			10800			18100	1	1	0	0	3	0	0	3		148513	Uncharacterized protein OS=Capitella teleta OX=283909 GN=CAPTEDRAFT_219745 PE=4 SV=1
262	6596	R7UPS3|R7UPS3_CAPTE	38.36	10	0	0	0	0	0	10						848	1	1	0	0	0	0	0	2	Mutation	25073	Peptidyl-prolyl cis-trans isomerase OS=Capitella teleta OX=283909 GN=CAPTEDRAFT_158600 PE=3 SV=1
297	540	R7U6A8|R7U6A8_CAPTE	38.24	1	0	0	0	0	1	0					0		1	1	0	0	0	0	1	0		128154	TIP120 domain-containing protein OS=Capitella teleta OX=283909 GN=CAPTEDRAFT_19001 PE=4 SV=1
297	848	T1EDF1|T1EDF1_HELRO	38.24	1	0	0	0	0	1	0					0		1	1	0	0	0	0	1	0		145080	TIP120 domain-containing protein OS=Helobdella robusta OX=6412 GN=20194603 PE=4 SV=1
211	689	R7TZQ4|R7TZQ4_CAPTE	38.15	1	0	1	0	0	1	0		41600			69200		1	1	0	4	0	0	3	0		105595	Uncharacterized protein OS=Capitella teleta OX=283909 GN=CAPTEDRAFT_228418 PE=4 SV=1
331	1452	R7UJ79|R7UJ79_CAPTE	38.14	3	0	0	0	0	3	3					9960	324	1	1	0	0	0	0	3	1	Carbamidomethylation	26107	Uncharacterized protein OS=Capitella teleta OX=283909 GN=CAPTEDRAFT_214771 PE=4 SV=1
331	1666	R7TG41|R7TG41_CAPTE	38.14	1	0	0	0	0	1	1					9960	324	1	1	0	0	0	0	3	1	Carbamidomethylation	68510	Uncharacterized protein OS=Capitella teleta OX=283909 GN=CAPTEDRAFT_225489 PE=4 SV=1
212	2213	R7V3L3|R7V3L3_CAPTE	38.11	2	0	0	2	0	0	2			14700			18900	1	1	0	0	5	0	0	4		46803	GH10 domain-containing protein OS=Capitella teleta OX=283909 GN=CAPTEDRAFT_223586 PE=4 SV=1
282	527	T1FUP9|T1FUP9_HELRO	38.09	3	0	0	0	0	0	3						101	1	1	0	0	0	0	0	1		40715	Uncharacterized protein OS=Helobdella robusta OX=6412 GN=20212545 PE=3 SV=1
282	688	R7UXI4|R7UXI4_CAPTE	38.09	2	0	0	0	0	0	2						101	1	1	0	0	0	0	0	1		80654	Uncharacterized protein OS=Capitella teleta OX=283909 GN=CAPTEDRAFT_178991 PE=4 SV=1
282	947	R7U5C0|R7U5C0_CAPTE	38.09	2	0	0	0	0	0	2						101	1	1	0	0	0	0	0	1		58514	Katanin p60 ATPase-containing subunit A-like 2 OS=Capitella teleta OX=283909 GN=KATNAL2 PE=3 SV=1
282	1012	T1G901|T1G901_HELRO	38.09	4	0	0	0	0	0	4						101	1	1	0	0	0	0	0	1		32805	AAA domain-containing protein OS=Helobdella robusta OX=6412 GN=20217548 PE=3 SV=1
282	2098	R7U8C8|R7U8C8_CAPTE	38.09	4	0	0	0	0	0	4						101	1	1	0	0	0	0	0	1		32621	AAA domain-containing protein OS=Capitella teleta OX=283909 GN=CAPTEDRAFT_159570 PE=3 SV=1
326	613	R7TKK3|R7TKK3_CAPTE	37.98	2	0	0	0	0	2	0					336		1	1	0	0	0	0	1	0		40799	Protein kinase domain-containing protein OS=Capitella teleta OX=283909 GN=CAPTEDRAFT_181324 PE=3 SV=1
326	1006	T1G3Y7|T1G3Y7_HELRO	37.98	2	0	0	0	0	2	0					336		1	1	0	0	0	0	1	0		40297	Protein kinase domain-containing protein OS=Helobdella robusta OX=6412 GN=20215785 PE=3 SV=1
326	1540	R7TTW1|R7TTW1_CAPTE	37.98	3	0	0	0	0	3	0					336		1	1	0	0	0	0	1	0		37571	Uncharacterized protein OS=Capitella teleta OX=283909 GN=CAPTEDRAFT_177861 PE=4 SV=1
326	1548	T1EEL3|T1EEL3_HELRO	37.98	2	0	0	0	0	2	0					336		1	1	0	0	0	0	1	0		39854	Protein kinase domain-containing protein OS=Helobdella robusta OX=6412 GN=20195015 PE=3 SV=1
326	2234	T1G5D0|T1G5D0_HELRO	37.98	3	0	0	0	0	3	0					336		1	1	0	0	0	0	1	0		28357	Uncharacterized protein OS=Helobdella robusta OX=6412 GN=20216277 PE=4 SV=1
326	2240	T1G9P4|T1G9P4_HELRO	37.98	2	0	0	0	0	2	0					336		1	1	0	0	0	0	1	0		38212	Uncharacterized protein OS=Helobdella robusta OX=6412 GN=20217790 PE=3 SV=1
248	8911	A0A410RFZ2|A0A410RFZ2_9ANNE	37.6	4	0	0	4	0	4	0			3390		0		1	1	0	0	2	0	1	0		28896	Hemoglobin linker chain (Fragment) OS=Lutodrilus sp. FB-2019 OX=2507453 PE=2 SV=1
365	2451	Q1AN23|Q1AN23_AREMA	37.47	9	0	0	0	0	9	0					0		1	1	0	0	0	0	1	0	Carbamidomethylation	19620	Peroxiredoxin OS=Arenicola marina OX=6344 GN=Prdx5 PE=1 SV=1
339	13274	Q4AED2|Q4AED2_9ANNE	37.45	4	0	0	0	0	4	0					0		1	1	0	0	0	0	1	0	Mutation	42273	Arginine kinase 1 OS=Sabellastarte spectabilis OX=880618 PE=2 SV=1
316	981	T1FUH0|T1FUH0_HELRO	37.35	8	0	0	0	0	8	0					3680		1	1	0	0	0	0	2	0		14870	Glutathione peroxidase OS=Helobdella robusta OX=6412 GN=20212466 PE=3 SV=1
292	633	T1FP95|T1FP95_HELRO	37.22	1	0	0	0	0	0	1						124	1	1	0	0	0	0	0	2		93448	Alpha-1 4 glucan phosphorylase OS=Helobdella robusta OX=6412 GN=20210642 PE=3 SV=1
348	2756	R7V1A4|R7V1A4_CAPTE	37.22	3	0	3	0	0	0	0		243					1	1	0	2	0	0	0	0		39738	CSD_1 domain-containing protein OS=Capitella teleta OX=283909 GN=CAPTEDRAFT_166603 PE=4 SV=1
300	1565	R7TIY5|R7TIY5_CAPTE	37.2	3	0	0	0	0	0	3						5210	1	1	0	0	0	0	0	2		49564	Uncharacterized protein OS=Capitella teleta OX=283909 GN=CAPTEDRAFT_222058 PE=3 SV=1
320	679	R7U0R9|R7U0R9_CAPTE	37.12	2	0	0	0	0	0	2						397	1	1	0	0	0	0	0	1		61708	Uncharacterized protein OS=Capitella teleta OX=283909 GN=CAPTEDRAFT_108382 PE=3 SV=1
309	780	T1G4W6|T1G4W6_HELRO	37.09	1	0	0	0	0	0	1						0	1	1	0	0	0	0	0	1		70822	Uncharacterized protein OS=Helobdella robusta OX=6412 GN=20216114 PE=4 SV=1
