# Supplementary material for: Metabolic, structural, and proteomic changes in Candida albicans cells induced by the protein-carbohydrate fraction of Dendrobaena veneta coelomic fluid
Source: Sci Rep. 2021 Aug 18;11:16711. doi: 10.1038/s41598-021-96093-1 (PMC8373886; doi:10.1038/s41598-021-96093-1)
Supplement: Supplementary file 8 — Supplementary Table S5. [file 41598_2021_96093_MOESM8_ESM.xlsx]

## Sheet: Proteins ID -affinty experiment
Accession	Description	Avg. Mass	Coverage (%) Elution	Coverage (%) Last wash	Area Elution	Area Last wash	#Peptides	#Unique	#Spec Elution	#Spec Last wash	PTM	Species	Protein Group	Protein ID	-10lgP
Q92211	Glyceraldehyde-3-phosphate dehydrogenase OS	35833	86	0	1.38E5		35	32	189	0	Carbamidomethylation; Oxidation (M); Deamidation (NQ); Sodium adduct; Oxidation or Hydroxylation; 3 more	Candida albicans (strain WO-1) OX	2	1	312.41
P30575	Enolase 1 OS	47232	60	0	1.24E5		35	35	170	0	Oxidation (M); Deamidation (NQ); Sodium adduct; Replacement of proton by potassium; Diethylation; 2 more	Candida albicans (strain SC5314 / ATCC MYA-2876) OX	4	2	311.92
P43067	Alcohol dehydrogenase 1 OS	36879	73	0	2.01E5		27	25	155	0	Carbamidomethylation; Acetylation (N-term); Oxidation (M); Deamidation (NQ); Replacement of proton by potassium; 2 more	Candida albicans OX	7	4	298.67
P46273	Phosphoglycerate kinase OS	45180	67	0	9.83E4		25	25	114	0	Carbamidomethylation; Acetylation (N-term); Deamidation (NQ); Pyro-glu from Q; Dethiomethyl; Pyro-glu from E	Candida albicans (strain SC5314 / ATCC MYA-2876) OX	9	3	273.87
P82612	Phosphoglycerate mutase OS	27454	55	0	6.17E4		21	21	103	0	Deamidation (NQ); Sodium adduct; Carboxymethyl (KW X@N-term); Replacement of proton by potassium; Replacement of 2 protons by calcium; Mutation	Candida albicans (strain SC5314 / ATCC MYA-2876) OX	12	49	270.21
P83779	Pyruvate decarboxylase OS	62441	50	0	3.75E4		22	22	68	0	Carbamidomethylation; Oxidation (M); Phosphorylation (STY); Deamidation (NQ); Pyro-glu from Q; 2 more	Candida albicans (strain SC5314 / ATCC MYA-2876) OX	14	6	254.33
P46614	Pyruvate kinase OS	55445	45	0	1.7E4		18	18	56	0	Replacement of proton by potassium; Mutation	Candida albicans (strain SC5314 / ATCC MYA-2876) OX	17	5	246.57
Q9URB4	Fructose-bisphosphate aldolase OS	39215	37	0	2.96E4		13	13	45	0	Carbamidomethylation	Candida albicans (strain SC5314 / ATCC MYA-2876) OX	22	45	243.94
P41797	Heat shock protein SSA1 OS	70324	36	0	3.67E3		22	9	52	0	Carbamidomethylation; Deamidation (NQ)	Candida albicans (strain SC5314 / ATCC MYA-2876) OX	18	7	233.86
Q9UVZ8	Actin OS	41739	27	0	2.1E3		18	3	96	0	Sodium adduct; Replacement of proton by potassium; Replacement of 2 protons by calcium; Mutation	Candida dubliniensis (strain CD36 / ATCC MYA-646 / CBS 7987 / NCPF 3949 / NRRL Y-17841) OX	10	70	227.74
P14235	Actin OS	41753	27	0	2.1E3		18	3	96	0	Sodium adduct; Replacement of proton by potassium; Replacement of 2 protons by calcium; Mutation	Candida albicans OX	10	71	227.74
P83776	Hexokinase-2 OS	53417	35	0	1.04E4		13	13	27	0	Carbamidomethylation; Deamidation (NQ)	Candida albicans (strain SC5314 / ATCC MYA-2876) OX	46	25	226.75
P0CY35	Elongation factor 1-alpha 1 OS	50012	32	0	1.46E4		15	6	59	0	Acetylation (K); Dimethylation(KR); Pyro-glu from Q	Candida albicans (strain SC5314 / ATCC MYA-2876) OX	13	18	220.01
Q59QD6	Elongation factor 1-alpha 2 OS	50012	32	0	1.46E4		15	6	59	0	Acetylation (K); Dimethylation(KR); Pyro-glu from Q	Candida albicans (strain SC5314 / ATCC MYA-2876) OX	13	19	220.01
P46587	Heat shock protein SSA2 OS	70071	29	0	3.66E2		16	4	38	0	Carbamidomethylation	Candida albicans (strain SC5314 / ATCC MYA-2876) OX	30	16	213.58
P22011	Peptidyl-prolyl cis-trans isomerase OS	17575	61	5	3.94E4	3.26E1	13	13	48	1	Carbamidomethylation; Acetylation (N-term); Deamidation (NQ); Methylation(KR); Carbamylation; Mutation	Candida albicans (strain SC5314 / ATCC MYA-2876) OX	15	152	209.72
O94038	Alcohol dehydrogenase 2 OS	36807	44	0	7.11E3		13	11	37	0	Carbamidomethylation; Deamidation (NQ)	Candida albicans (strain SC5314 / ATCC MYA-2876) OX	32	22	202.55
P46598	Heat shock protein 90 homolog OS	80823	26	0	4.95E3		15	12	29	0		Candida albicans (strain SC5314 / ATCC MYA-2876) OX	41	17	202.13
O13287	6-phosphogluconate dehydrogenase decarboxylating OS	56924	30	0	7.03E3		13	13	30	0	Methylation(KR); Carbamylation	Candida albicans OX	38	24	201.56
P83775	Putative NADPH-dependent methylglyoxal reductase GRP2 OS	37634	45	0	5.21E3		12	12	25	0	Deamidation (NQ)	Candida albicans (strain SC5314 / ATCC MYA-2876) OX	52	35	193.02
C4YJQ8	Elongation factor 2 OS	93384	20	0	1.02E4		12	12	26	0	Carbamidomethylation; Deamidation (NQ)	Candida albicans (strain WO-1) OX	48	43	192.30
Q5A0M4	Elongation factor 2 OS	93354	20	0	1.02E4		12	12	26	0	Carbamidomethylation; Deamidation (NQ)	Candida albicans (strain SC5314 / ATCC MYA-2876) OX	48	44	192.30
P83774	Guanine nucleotide-binding protein subunit beta-like protein OS	34555	49	0	7.15E3		11	11	24	0	Carbamidomethylation; Acetylation (N-term)	Candida albicans (strain SC5314 / ATCC MYA-2876) OX	53	41	190.46
P87222	Ribosome-associated molecular chaperone SSB1 OS	66479	24	0	7.51E3		13	13	33	0	Carbamidomethylation	Candida albicans (strain WO-1) OX	37	23	189.36
Q9P940	Triosephosphate isomerase OS	26611	40	0	2.84E4		11	11	41	0	Carbamidomethylation; Deamidation (NQ); Pyro-glu from Q	Candida albicans (strain SC5314 / ATCC MYA-2876) OX	26	97	181.94
P83781	Mitochondrial outer membrane protein porin OS	29767	43	0	7.95E3		10	10	29	0	Deamidation (NQ)	Candida albicans (strain SC5314 / ATCC MYA-2876) OX	44	78	180.89
P0CU34	Peroxiredoxin TSA1-B OS	21860	45	0	2.99E4		8	8	41	0	Pyro-glu from Q; Replacement of proton by potassium; Replacement of 2 protons by calcium	Candida albicans (strain SC5314 / ATCC MYA-2876) OX	25	105	180.05
Q9Y7F0	Peroxiredoxin TSA1-A OS	21860	45	0	2.99E4		8	8	41	0	Pyro-glu from Q; Replacement of proton by potassium; Replacement of 2 protons by calcium	Candida albicans (strain SC5314 / ATCC MYA-2876) OX	25	106	180.05
P82610	5-methyltetrahydropteroyltriglutamate--homocysteine methyltransferase OS	85702	16	0	3.55E3		10	10	21	0		Candida albicans (strain SC5314 / ATCC MYA-2876) OX	63	46	163.52
P83784	Heat shock protein SSC1 mitochondrial OS	69748	17	0	5.27E3		10	10	18	0		Candida albicans (strain SC5314 / ATCC MYA-2876) OX	69	62	160.58
P28877	Plasma membrane ATPase 1 OS	97460	10	0	4.84E3		10	10	21	0		Candida albicans OX	64	91	151.43
O42766	14-3-3 protein homolog OS	29480	34	0	2.02E3		8	6	17	0	Oxidation (M)	Candida albicans (strain SC5314 / ATCC MYA-2876) OX	71	92	149.70
P87206	ATP-dependent RNA helicase eIF4A OS	44599	18	0	5.38E3		8	8	22	0		Candida albicans (strain SC5314 / ATCC MYA-2876) OX	59	120	146.99
P83783	Adenosylhomocysteinase OS	49072	18	0	5.61E3		7	6	20	0	Deamidation (NQ); Dihydroxy	Candida albicans (strain SC5314 / ATCC MYA-2876) OX	66	141	144.78
O42817	40S ribosomal protein S0 OS	28730	23	0	7.17E3		5	5	13	0	Acetylation (N-term)	Candida albicans (strain SC5314 / ATCC MYA-2876) OX	79	180	142.29
C4YNR7	40S ribosomal protein S0 OS	28730	23	0	7.17E3		5	5	13	0	Acetylation (N-term)	Candida albicans (strain WO-1) OX	79	181	142.29
P25997	Elongation factor 3 OS	116925	9	0	3.65E3		9	9	17	0	Carbamidomethylation; Deamidation (NQ)	Candida albicans (strain SC5314 / ATCC MYA-2876) OX	72	109	142.18
Q5AKA5	Cys-Gly metallodipeptidase DUG1 OS	53675	16	0	2.47E2		6	6	10	0		Candida albicans (strain SC5314 / ATCC MYA-2876) OX	95	159	136.12
P83780	Glucose-6-phosphate isomerase OS	61186	16	0	5.53E3		8	8	14	0		Candida albicans (strain SC5314 / ATCC MYA-2876) OX	75	117	127.43
P83778	Malate dehydrogenase cytoplasmic OS	36004	14	0	7.26E2		5	4	10	0	Mutation	Candida albicans (strain SC5314 / ATCC MYA-2876) OX	94	220	126.63
Q59MV9	Flavohemoprotein OS	45819	15	0	1.63E3		4	4	11	0		Candida albicans (strain SC5314 / ATCC MYA-2876) OX	87	236	124.37
P47837	40S ribosomal protein S4 OS	29257	21	0	2.55E3		5	5	9	0		Candida albicans OX	98	165	123.31
P82611	Aconitate hydratase mitochondrial OS	84221	10	0	1.25E3		7	7	9	0		Candida albicans (strain SC5314 / ATCC MYA-2876) OX	104	132	121.48
O93827	Mannose-1-phosphate guanyltransferase OS	39975	21	0	4.01E3		6	6	12	0		Candida albicans (strain SC5314 / ATCC MYA-2876) OX	83	154	119.45
P31353	Phosphomannomutase OS	29019	17	0	1.07E3		3	3	7	0		Candida albicans (strain SC5314 / ATCC MYA-2876) OX	115	226	112.70
O13434	Phosphoenolpyruvate carboxykinase (ATP) OS	60817	10	0	1.96E3		5	5	8	0		Candida albicans OX	110	207	110.92
P83777	Inorganic pyrophosphatase OS	32144	22	0	2.06E3		6	6	13	0		Candida albicans (strain SC5314 / ATCC MYA-2876) OX	76	156	105.89
P87066	Tubulin alpha chain OS	49968	9	0	1.6E3		4	4	10	0		Candida albicans OX	96	237	105.63
Q5A860	Translationally-controlled tumor protein homolog OS	18558	24	0	8.97E2		3	3	6	0		Candida albicans (strain SC5314 / ATCC MYA-2876) OX	121	290	104.57
Q9P4E9	GTP-binding nuclear protein GSP1/Ran OS	24314	21	0	4.46E3		4	4	11	0		Candida albicans (strain WO-1) OX	86	170	103.28
P83773	Acetyl-CoA hydrolase OS	58005	8	0	2.3E3		4	4	7	0	Carbamidomethylation	Candida albicans (strain SC5314 / ATCC MYA-2876) OX	114	178	102.07
P43084	Probable NADPH dehydrogenase OS	46074	9	0	1.49E3		4	4	8	0		Candida albicans OX	111	197	92.37
P10875	Tubulin beta chain OS	49942	7	0	1.89E2		2	1	4	0		Candida albicans OX	146	465	92.04
Q5AF03	Glyoxalase 3 OS	25812	12	0	7.9E2		2	2	6	0		Candida albicans (strain SC5314 / ATCC MYA-2876) OX	120	375	92.04
O74261	Heat shock protein 60 mitochondrial OS	60126	7	0	6.32E1		3	3	3	0		Candida albicans (strain SC5314 / ATCC MYA-2876) OX	155	285	91.72
Q96W53	40S ribosomal protein S14 OS	14400	37	0	1.71E3		4	4	8	0		Candida albicans OX	112	259	89.52
Q59M70	NADH-cytochrome b5 reductase 2 OS	33460	19	0	1.88E3		5	5	6	0	Carbamidomethylation	Candida albicans (strain SC5314 / ATCC MYA-2876) OX	117	183	89.38
O94039	Transketolase 1 OS	73774	5	0	1.21E3		3	3	5	0		Candida albicans OX	126	260	87.97
Q96W54	40S ribosomal protein S22-A OS	14783	18	0	1.21E3		2	2	3	0	Deamidation (NQ)	Candida albicans (strain SC5314 / ATCC MYA-2876) OX	152	364	85.86
P0CU35	40S ribosomal protein S22-B OS	14783	18	0	1.21E3		2	2	3	0	Deamidation (NQ)	Candida albicans (strain SC5314 / ATCC MYA-2876) OX	152	365	85.86
P43074	White colony protein WHS11 OS	6996	0	0			2	2	0	0		Candida albicans (strain WO-1) OX	124	482	83.98
Q5ALX8	Adenine phosphoribosyltransferase OS	20877	12	0	7.89E1		1	1	2	0		Candida albicans (strain SC5314 / ATCC MYA-2876) OX	206	746	76.79
Q9B8D8	Cytochrome c oxidase subunit 2 OS	29859	10	0	3.63E2		2	2	2	0		Candida albicans (strain SC5314 / ATCC MYA-2876) OX	191	414	75.20
Q9UVJ4	60S ribosomal protein L10a OS	24379	10	0	1.5E3		2	2	6	0		Candida albicans (strain SC5314 / ATCC MYA-2876) OX	118	289	75.20
O13426	Serine hydroxymethyltransferase cytosolic OS	52038	6	0	1.17E3		3	3	5	0		Candida albicans (strain SC5314 / ATCC MYA-2876) OX	127	264	74.77
Q5AHH4	Small heat shock protein 21 OS	21495	10	0	1.15E3		2	2	5	0		Candida albicans (strain SC5314 / ATCC MYA-2876) OX	131	361	74.45
Q5AMT2	Glucan 1 3-beta-glucosidase BGL2 OS	33670	7	0	4.5E2		2	2	3	0		Candida albicans (strain SC5314 / ATCC MYA-2876) OX	154	350	72.81
P43070	Glucan 1 3-beta-glucosidase OS	33540	7	0	4.5E2		2	2	3	0		Candida albicans OX	154	351	72.81
Q5A4Q1	Adenylate kinase OS	27580	12	0	3.37E3		3	3	5	0		Candida albicans (strain SC5314 / ATCC MYA-2876) OX	132	321	72.33
Q8NJN3	Acetyl-coenzyme A synthetase 2 OS	73890	3	0	2.41E2		2	2	3	0		Candida albicans (strain SC5314 / ATCC MYA-2876) OX	158	359	71.36
P0CC07	40S ribosomal protein S1 OS	28987	11	0	1.1E3		3	3	3	0		Candida albicans (strain WO-1) OX	153	297	71.15
P40910	40S ribosomal protein S1 OS	28987	11	0	1.1E3		3	3	3	0		Candida albicans (strain SC5314 / ATCC MYA-2876) OX	153	298	71.15
B9W790	40S ribosomal protein S1 OS	28987	11	0	1.1E3		3	3	3	0		Candida dubliniensis (strain CD36 / ATCC MYA-646 / CBS 7987 / NCPF 3949 / NRRL Y-17841) OX	153	299	71.15
P47834	60S ribosomal protein L36 OS	11067	32	0	4.82E2		3	3	4	0		Candida albicans OX	137	322	70.99
Q5AP65	Protein FMP52 mitochondrial OS	24275	7	0	7.42E1		1	1	3	0	Acetylation (N-term)	Candida albicans (strain SC5314 / ATCC MYA-2876) OX	163	437	67.43
P34731	Fatty acid synthase subunit beta OS	227916	1	0	5.2E1		2	2	2	0		Candida albicans OX	181	394	65.19
O42825	GTP-binding protein RHO1 OS	21999	13	0	8.02E2		2	2	3	0		Candida albicans (strain SC5314 / ATCC MYA-2876) OX	164	484	63.42
O13289	Peroxisomal catalase OS	54863	4	0	3.23E2		2	2	2	0		Candida albicans (strain SC5314 / ATCC MYA-2876) OX	179	368	63.28
Q5A3V6	3 4-dihydroxy-2-butanone 4-phosphate synthase OS	22658	6	0	6.71E1		1	1	2	0		Candida albicans (strain SC5314 / ATCC MYA-2876) OX	207	761	62.68
Q9UVL1	Non-histone chromosomal protein 6 OS	10509	0	0			1	1	0	0		Candida albicans (strain SC5314 / ATCC MYA-2876) OX	205	705	58.61
Q9P843	60S ribosomal protein L27 OS	15514	17	0	6.18E2		2	2	3	0		Candida albicans OX	162	363	56.43
P83782	Cytochrome b-c1 complex subunit 2 mitochondrial OS	39558	6	0	2.2E2		2	2	2	0		Candida albicans (strain SC5314 / ATCC MYA-2876) OX	175	358	52.59
O59931	60S ribosomal protein L13 OS	23054	5	0	4.74E2		1	1	2	0		Candida albicans (strain SC5314 / ATCC MYA-2876) OX	190	369	50.92
Q59VR3	FK506-binding protein 3 OS	47668	3	0	1.99E2		1	1	1	0		Candida albicans (strain SC5314 / ATCC MYA-2876) OX	228	410	47.61
P30574	Carboxypeptidase Y OS	61044	3	0	5.28E2		2	2	2	0		Candida albicans OX	204	539	44.19
Q9HGT6	Serine--tRNA ligase cytoplasmic OS	52991	2	0	0E0		1	1	1	0		Candida albicans (strain SC5314 / ATCC MYA-2876) OX	235	425	43.07
P43098	Fatty acid synthase subunit alpha OS	207588	0	0	0E0		1	1	1	0		Candida albicans OX	213	347	39.87
Q59VP2	Histone H2A.2 OS	13824	7	0	6.26E2		1	1	3	0		Candida albicans (strain SC5314 / ATCC MYA-2876) OX	128	797	38.83
Q59SU5	Histone H2A.1 OS	14009	7	0	6.26E2		1	1	3	0		Candida albicans (strain SC5314 / ATCC MYA-2876) OX	128	798	38.83
P0CH79	Increased recombination centers protein 22-2 OS	25950	5	0	2.82E1		1	1	1	0		Candida albicans (strain WO-1) OX	280	829	36.47
O94008	60S ribosomal protein L32 OS	14957	6	0	0E0		1	1	1	0		Candida albicans OX	233	674	36.38
Q9P8Q7	Isocitrate lyase OS	61395	3	0	0E0		1	1	1	0		Candida albicans OX	251	531	36.06
O94017	40S ribosomal protein S16 OS	15739	6	0	8.24E2		1	1	2	0		Candida albicans OX	180	399	35.01
C4YFX2	Transcriptional repressor TUP1 OS	57503	2	0	1.5E2		1	1	1	0		Candida albicans (strain WO-1) OX	232	433	33.15
P0CY34	Transcriptional repressor TUP1 OS	57604	2	0	1.5E2		1	1	1	0		Candida albicans (strain SC5314 / ATCC MYA-2876) OX	232	434	33.15
P78590	Elongation factor 1-beta OS	23479	4	0	3.06E2		1	1	1	0		Candida albicans (strain WO-1) OX	262	687	33.14

## Sheet: GO 
Gene names (primary )	Entry	Protein names	Gene names	Length	Gene ontology (biological process)	Gene ontology (cellular component)	Gene ontology (GO)	Gene ontology (molecular function)	Pathway
TDH1	Q92211	Glyceraldehyde-3-phosphate dehydrogenase (GAPDH) (EC 1.2.1.12)	TDH1 GAP TDH3 CAWG_02997	335	cell wall organization [GO:0071555]; glucose metabolic process [GO:0006006]; glycolytic process [GO:0006096]	cell wall [GO:0005618]; cytoplasm [GO:0005737]; extracellular region [GO:0005576]	cell wall [GO:0005618]; cytoplasm [GO:0005737]; extracellular region [GO:0005576]; glyceraldehyde-3-phosphate dehydrogenase (NAD+) (phosphorylating) activity [GO:0004365]; NAD binding [GO:0051287]; NADP binding [GO:0050661]; cell wall organization [GO:0071555]; glucose metabolic process [GO:0006006]; glycolytic process [GO:0006096]	glyceraldehyde-3-phosphate dehydrogenase (NAD+) (phosphorylating) activity [GO:0004365]; NAD binding [GO:0051287]; NADP binding [GO:0050661]	PATHWAY: Carbohydrate degradation; glycolysis; pyruvate from D-glyceraldehyde 3-phosphate: step 1/5.
ENO1	P30575	Enolase 1 (EC 4.2.1.11) (2-phospho-D-glycerate hydro-lyase) (2-phosphoglycerate dehydratase)	ENO1 CAALFM_C108500CA CaO19.395 CaO19.8025	440	entry into host [GO:0044409]; fibrinolysis [GO:0042730]; filamentous growth [GO:0030447]; filamentous growth of a population of unicellular organisms in response to biotic stimulus [GO:0036180]; fungal-type cell wall organization or biogenesis [GO:0071852]; gluconeogenesis [GO:0006094]; glycolytic process [GO:0006096]; induction by symbiont of host defense response [GO:0044416]; regulation of vac…	cell surface [GO:0009986]; cytosol [GO:0005829]; external side of plasma membrane [GO:0009897]; extracellular region [GO:0005576]; extracellular vesicle [GO:1903561]; fungal biofilm matrix [GO:0062040]; fungal-type cell wall [GO:0009277]; hyphal cell wall [GO:0030446]; membrane [GO:0016020]; nucleus [GO:0005634]; phosphopyruvate hydratase complex [GO:0000015]; plasma membrane [GO:0005886]; yeast-…	cell surface [GO:0009986]; cytosol [GO:0005829]; external side of plasma membrane [GO:0009897]; extracellular region [GO:0005576]; extracellular vesicle [GO:1903561]; fungal biofilm matrix [GO:0062040]; fungal-type cell wall [GO:0009277]; hyphal cell wall [GO:0030446]; membrane [GO:0016020]; nucleus [GO:0005634]; phosphopyruvate hydratase complex [GO:0000015]; plasma membrane [GO:0005886]; yeast-…	high molecular weight kininogen binding [GO:0030985]; magnesium ion binding [GO:0000287]; phosphopyruvate hydratase activity [GO:0004634]; protein-glutamine gamma-glutamyltransferase activity [GO:0003810]	PATHWAY: Carbohydrate degradation; glycolysis; pyruvate from D-glyceraldehyde 3-phosphate: step 4/5.
ADH1	P43067	Alcohol dehydrogenase 1 (EC 1.1.1.1) (40 kDa allergen) (Allergen Can a 1) (Allergen Can a I) (allergen Cand a 1)	ADH1 CAD	350		cytoplasm [GO:0005737]	cytoplasm [GO:0005737]; alcohol dehydrogenase (NAD+) activity [GO:0004022]; zinc ion binding [GO:0008270]	alcohol dehydrogenase (NAD+) activity [GO:0004022]; zinc ion binding [GO:0008270]
PGK1	P46273	Phosphoglycerate kinase (EC 2.7.2.3)	PGK1 CAALFM_C600750CA CaO19.11135 CaO19.3651	417	cell wall organization [GO:0071555]; gluconeogenesis [GO:0006094]; glycolytic process [GO:0006096]; induction by symbiont of host defense response [GO:0044416]; interaction with host [GO:0051701]; positive regulation of oxidative phosphorylation [GO:1903862]	cell surface [GO:0009986]; cytoplasm [GO:0005737]; cytosol [GO:0005829]; external side of plasma membrane [GO:0009897]; fungal biofilm matrix [GO:0062040]; fungal-type cell wall [GO:0009277]; hyphal cell wall [GO:0030446]; plasma membrane [GO:0005886]; yeast-form cell wall [GO:0030445]	cell surface [GO:0009986]; cytoplasm [GO:0005737]; cytosol [GO:0005829]; external side of plasma membrane [GO:0009897]; fungal biofilm matrix [GO:0062040]; fungal-type cell wall [GO:0009277]; hyphal cell wall [GO:0030446]; plasma membrane [GO:0005886]; yeast-form cell wall [GO:0030445]; ADP binding [GO:0043531]; ATP binding [GO:0005524]; phosphoglycerate kinase activity [GO:0004618]; cell wall or…	ADP binding [GO:0043531]; ATP binding [GO:0005524]; phosphoglycerate kinase activity [GO:0004618]	PATHWAY: Carbohydrate degradation; glycolysis; pyruvate from D-glyceraldehyde 3-phosphate: step 2/5.
GPM1	P82612	Phosphoglycerate mutase (PGAM) (EC 5.4.2.11) (BPG-dependent PGAM) (MPGM) (Phosphoglyceromutase)	GPM1 CAALFM_C203270WA CaO19.8522 CaO19.903	248	glycolytic process [GO:0006096]; interaction with host [GO:0051701]	cell surface [GO:0009986]; cytoplasm [GO:0005737]; fungal biofilm matrix [GO:0062040]; fungal-type cell wall [GO:0009277]; hyphal cell wall [GO:0030446]	cell surface [GO:0009986]; cytoplasm [GO:0005737]; fungal biofilm matrix [GO:0062040]; fungal-type cell wall [GO:0009277]; hyphal cell wall [GO:0030446]; phosphoglycerate mutase activity [GO:0004619]; glycolytic process [GO:0006096]; interaction with host [GO:0051701]	phosphoglycerate mutase activity [GO:0004619]	PATHWAY: Carbohydrate degradation; glycolysis; pyruvate from D-glyceraldehyde 3-phosphate: step 3/5.
PDC11	P83779	Pyruvate decarboxylase (EC 4.1.1.1)	PDC11 PDC1 CAALFM_C406570CA CaO19.10395 CaO19.2877	567		cell surface [GO:0009986]; cytosol [GO:0005829]; fungal biofilm matrix [GO:0062040]; hyphal cell wall [GO:0030446]; plasma membrane [GO:0005886]; yeast-form cell wall [GO:0030445]	cell surface [GO:0009986]; cytosol [GO:0005829]; fungal biofilm matrix [GO:0062040]; hyphal cell wall [GO:0030446]; plasma membrane [GO:0005886]; yeast-form cell wall [GO:0030445]; carboxy-lyase activity [GO:0016831]; magnesium ion binding [GO:0000287]; pyruvate decarboxylase activity [GO:0004737]; thiamine pyrophosphate binding [GO:0030976]	carboxy-lyase activity [GO:0016831]; magnesium ion binding [GO:0000287]; pyruvate decarboxylase activity [GO:0004737]; thiamine pyrophosphate binding [GO:0030976]
CDC19	P46614	Pyruvate kinase (PK) (EC 2.7.1.40)	CDC19 PYK1 CAALFM_C205460WA CaO19.11059 CaO19.3575	504	cellular response to starvation [GO:0009267]; filamentous growth [GO:0030447]; filamentous growth of a population of unicellular organisms in response to biotic stimulus [GO:0036180]; filamentous growth of a population of unicellular organisms in response to starvation [GO:0036170]; glycolytic process [GO:0006096]; induction by symbiont of host defense response [GO:0044416]	cell surface [GO:0009986]; cytoplasm [GO:0005737]; hyphal cell wall [GO:0030446]; plasma membrane [GO:0005886]; yeast-form cell wall [GO:0030445]	cell surface [GO:0009986]; cytoplasm [GO:0005737]; hyphal cell wall [GO:0030446]; plasma membrane [GO:0005886]; yeast-form cell wall [GO:0030445]; ATP binding [GO:0005524]; kinase activity [GO:0016301]; magnesium ion binding [GO:0000287]; potassium ion binding [GO:0030955]; pyruvate kinase activity [GO:0004743]; cellular response to starvation [GO:0009267]; filamentous growth [GO:0030447]; filame…	ATP binding [GO:0005524]; kinase activity [GO:0016301]; magnesium ion binding [GO:0000287]; potassium ion binding [GO:0030955]; pyruvate kinase activity [GO:0004743]	PATHWAY: Carbohydrate degradation; glycolysis; pyruvate from D-glyceraldehyde 3-phosphate: step 5/5.
FBA1	Q9URB4	Fructose-bisphosphate aldolase (FBP aldolase) (FBPA) (EC 4.1.2.13) (37 kDa major allergen) (Fructose-1,6-bisphosphate aldolase) (IgE-binding allergen)	FBA1 CAALFM_C401750CA CaO19.12088 CaO19.4618	359	gluconeogenesis [GO:0006094]; glycolytic process [GO:0006096]; induction by symbiont of host defense response [GO:0044416]; interaction with host [GO:0051701]	cell surface [GO:0009986]; cell wall [GO:0005618]; cytosol [GO:0005829]; fungal-type cell wall [GO:0009277]; hyphal cell wall [GO:0030446]; plasma membrane [GO:0005886]	cell surface [GO:0009986]; cell wall [GO:0005618]; cytosol [GO:0005829]; fungal-type cell wall [GO:0009277]; hyphal cell wall [GO:0030446]; plasma membrane [GO:0005886]; fructose-bisphosphate aldolase activity [GO:0004332]; zinc ion binding [GO:0008270]; gluconeogenesis [GO:0006094]; glycolytic process [GO:0006096]; induction by symbiont of host defense response [GO:0044416]; interaction with hos…	fructose-bisphosphate aldolase activity [GO:0004332]; zinc ion binding [GO:0008270]	PATHWAY: Carbohydrate degradation; glycolysis; D-glyceraldehyde 3-phosphate and glycerone phosphate from D-glucose: step 4/4.
SSA1	P41797	Heat shock protein SSA1	SSA1 HSP70 CAALFM_C113480WA CaO19.12447 CaO19.4980	656	antimicrobial humoral response [GO:0019730]; cellular response to heat [GO:0034605]; cellular response to unfolded protein [GO:0034620]; chaperone cofactor-dependent protein refolding [GO:0051085]; entry into host [GO:0044409]; induction by symbiont of host defense response [GO:0044416]; interaction with host [GO:0051701]; protein refolding [GO:0042026]; response to toxic substance [GO:0009636]; …	cell surface [GO:0009986]; cytoplasm [GO:0005737]; cytosol [GO:0005829]; fungal biofilm matrix [GO:0062040]; fungal-type cell wall [GO:0009277]; hyphal cell wall [GO:0030446]; nucleus [GO:0005634]; plasma membrane [GO:0005886]; yeast-form cell wall [GO:0030445]	cell surface [GO:0009986]; cytoplasm [GO:0005737]; cytosol [GO:0005829]; fungal biofilm matrix [GO:0062040]; fungal-type cell wall [GO:0009277]; hyphal cell wall [GO:0030446]; nucleus [GO:0005634]; plasma membrane [GO:0005886]; yeast-form cell wall [GO:0030445]; ATP binding [GO:0005524]; ATPase activity [GO:0016887]; heat shock protein binding [GO:0031072]; misfolded protein binding [GO:0051787];…	ATPase activity [GO:0016887]; ATP binding [GO:0005524]; heat shock protein binding [GO:0031072]; misfolded protein binding [GO:0051787]; peptide binding [GO:0042277]; protein folding chaperone [GO:0044183]; unfolded protein binding [GO:0051082]
ACT1	Q9UVZ8	Actin	ACT1 CD36_12690	376		cytoplasm [GO:0005737]; cytoskeleton [GO:0005856]	cytoplasm [GO:0005737]; cytoskeleton [GO:0005856]; ATP binding [GO:0005524]	ATP binding [GO:0005524]
ACT1	P14235	Actin	ACT1	376		cytoplasm [GO:0005737]; cytoskeleton [GO:0005856]	cytoplasm [GO:0005737]; cytoskeleton [GO:0005856]; ATP binding [GO:0005524]	ATP binding [GO:0005524]
HXK2	P83776	Hexokinase-2 (EC 2.7.1.1) (Cytoplasmic antigenic protein 3) (Hexokinase PII) (Hexokinase-B)	HXK2 CAALFM_CR04510WA CaO19.542 CaO19.8176	484	cellular glucose homeostasis [GO:0001678]; glucose 6-phosphate metabolic process [GO:0051156]; glycolytic process [GO:0006096]; hexose metabolic process [GO:0019318]	cytosol [GO:0005829]; mitochondrion [GO:0005739]	cytosol [GO:0005829]; mitochondrion [GO:0005739]; ATP binding [GO:0005524]; fructokinase activity [GO:0008865]; glucokinase activity [GO:0004340]; glucose binding [GO:0005536]; mannokinase activity [GO:0019158]; cellular glucose homeostasis [GO:0001678]; glucose 6-phosphate metabolic process [GO:0051156]; glycolytic process [GO:0006096]; hexose metabolic process [GO:0019318]	ATP binding [GO:0005524]; fructokinase activity [GO:0008865]; glucokinase activity [GO:0004340]; glucose binding [GO:0005536]; mannokinase activity [GO:0019158]	PATHWAY: Carbohydrate metabolism; hexose metabolism. {ECO:0000250|UniProtKB:P33284}.; PATHWAY: Carbohydrate degradation; glycolysis; D-glyceraldehyde 3-phosphate and glycerone phosphate from D-glucose: step 1/4. {ECO:0000250|UniProtKB:P33284}.
TEF1	P0CY35	Elongation factor 1-alpha 1 (EF-1-alpha 1)	TEF1 CAALFM_C208370CA CaO19.12585 CaO19.5119	458	interaction with host [GO:0051701]; translation [GO:0006412]; translational elongation [GO:0006414]	cell surface [GO:0009986]; cytoplasm [GO:0005737]; fungal-type cell wall [GO:0009277]; hyphal cell wall [GO:0030446]; yeast-form cell wall [GO:0030445]	cell surface [GO:0009986]; cytoplasm [GO:0005737]; fungal-type cell wall [GO:0009277]; hyphal cell wall [GO:0030446]; yeast-form cell wall [GO:0030445]; GTP binding [GO:0005525]; GTPase activity [GO:0003924]; translation elongation factor activity [GO:0003746]; interaction with host [GO:0051701]; translation [GO:0006412]; translational elongation [GO:0006414]	GTPase activity [GO:0003924]; GTP binding [GO:0005525]; translation elongation factor activity [GO:0003746]
TEF2	Q59QD6	Elongation factor 1-alpha 2 (EF-1-alpha 2)	TEF2 CAALFM_C108380WA CaO19.382 CaO19.8012	458	translation [GO:0006412]; translational elongation [GO:0006414]	cytoplasm [GO:0005737]; hyphal cell wall [GO:0030446]; yeast-form cell wall [GO:0030445]	cytoplasm [GO:0005737]; hyphal cell wall [GO:0030446]; yeast-form cell wall [GO:0030445]; GTP binding [GO:0005525]; GTPase activity [GO:0003924]; translation elongation factor activity [GO:0003746]; translation [GO:0006412]; translational elongation [GO:0006414]	GTPase activity [GO:0003924]; GTP binding [GO:0005525]; translation elongation factor activity [GO:0003746]
SSA2	P46587	Heat shock protein SSA2	SSA2 SSA1 CAALFM_C104300CA CaO19.1065 CaO19.8667	645	antimicrobial humoral response [GO:0019730]; cellular response to unfolded protein [GO:0034620]; chaperone cofactor-dependent protein refolding [GO:0051085]; peptide transport [GO:0015833]; protein refolding [GO:0042026]; response to toxic substance [GO:0009636]; response to unfolded protein [GO:0006986]; SRP-dependent cotranslational protein targeting to membrane, translocation [GO:0006616]; ves…	cell surface [GO:0009986]; cytoplasm [GO:0005737]; cytosol [GO:0005829]; fungal biofilm matrix [GO:0062040]; fungal-type cell wall [GO:0009277]; hyphal cell wall [GO:0030446]; membrane [GO:0016020]; nucleus [GO:0005634]; plasma membrane [GO:0005886]	cell surface [GO:0009986]; cytoplasm [GO:0005737]; cytosol [GO:0005829]; fungal biofilm matrix [GO:0062040]; fungal-type cell wall [GO:0009277]; hyphal cell wall [GO:0030446]; membrane [GO:0016020]; nucleus [GO:0005634]; plasma membrane [GO:0005886]; ATP binding [GO:0005524]; ATPase activity [GO:0016887]; heat shock protein binding [GO:0031072]; misfolded protein binding [GO:0051787]; peptide bin…	ATPase activity [GO:0016887]; ATP binding [GO:0005524]; heat shock protein binding [GO:0031072]; misfolded protein binding [GO:0051787]; peptide binding [GO:0042277]; protein folding chaperone [GO:0044183]; unfolded protein binding [GO:0051082]
CYP1	P22011	Peptidyl-prolyl cis-trans isomerase (PPIase) (EC 5.2.1.8) (Cyclophilin) (CPH) (Cyclosporin A-binding protein) (Rotamase)	CYP1 CAALFM_C702380CA CaJ7.0279 CaO19.13826 CaO19.6472	162	protein folding [GO:0006457]; protein peptidyl-prolyl isomerization [GO:0000413]	cytoplasm [GO:0005737]; fungal biofilm matrix [GO:0062040]; yeast-form cell wall [GO:0030445]	cytoplasm [GO:0005737]; fungal biofilm matrix [GO:0062040]; yeast-form cell wall [GO:0030445]; cyclosporin A binding [GO:0016018]; peptidyl-prolyl cis-trans isomerase activity [GO:0003755]; protein folding [GO:0006457]; protein peptidyl-prolyl isomerization [GO:0000413]	cyclosporin A binding [GO:0016018]; peptidyl-prolyl cis-trans isomerase activity [GO:0003755]
ADH2	O94038	Alcohol dehydrogenase 2 (EC 1.1.1.1)	ADH2 CAALFM_C108330CA Ca41C10.04 CaO19.12579 CaO19.5113	348		cytoplasm [GO:0005737]; fungal biofilm matrix [GO:0062040]	cytoplasm [GO:0005737]; fungal biofilm matrix [GO:0062040]; alcohol dehydrogenase (NAD+) activity [GO:0004022]; zinc ion binding [GO:0008270]	alcohol dehydrogenase (NAD+) activity [GO:0004022]; zinc ion binding [GO:0008270]
HSP90	P46598	Heat shock protein 90 homolog	HSP90 CAALFM_C702030WA CaJ7.0234 CaO19.13868 CaO19.6515	707	cellular response to drug [GO:0035690]; cellular response to heat [GO:0034605]; filamentous growth [GO:0030447]; filamentous growth of a population of unicellular organisms [GO:0044182]; intracellular steroid hormone receptor signaling pathway [GO:0030518]; negative regulation of filamentous growth of a population of unicellular organisms [GO:1900429]; pathogenesis [GO:0009405]; protein folding […	cell surface [GO:0009986]; cytoplasm [GO:0005737]; cytosol [GO:0005829]; extracellular vesicle [GO:1903561]; fungal-type cell wall [GO:0009277]; hyphal cell wall [GO:0030446]; membrane [GO:0016020]; perinuclear region of cytoplasm [GO:0048471]; plasma membrane [GO:0005886]; protein-containing complex [GO:0032991]	cell surface [GO:0009986]; cytoplasm [GO:0005737]; cytosol [GO:0005829]; extracellular vesicle [GO:1903561]; fungal-type cell wall [GO:0009277]; hyphal cell wall [GO:0030446]; membrane [GO:0016020]; perinuclear region of cytoplasm [GO:0048471]; plasma membrane [GO:0005886]; protein-containing complex [GO:0032991]; ATP binding [GO:0005524]; ATPase activity [GO:0016887]; unfolded protein binding [G…	ATPase activity [GO:0016887]; ATP binding [GO:0005524]; unfolded protein binding [GO:0051082]
DOR14	O13287	6-phosphogluconate dehydrogenase, decarboxylating (EC 1.1.1.44)	DOR14	517	D-gluconate metabolic process [GO:0019521]; pentose-phosphate shunt [GO:0006098]		NADP binding [GO:0050661]; phosphogluconate dehydrogenase (decarboxylating) activity [GO:0004616]; D-gluconate metabolic process [GO:0019521]; pentose-phosphate shunt [GO:0006098]	NADP binding [GO:0050661]; phosphogluconate dehydrogenase (decarboxylating) activity [GO:0004616]	PATHWAY: Carbohydrate degradation; pentose phosphate pathway; D-ribulose 5-phosphate from D-glucose 6-phosphate (oxidative stage): step 3/3.
GRP2	P83775	Putative NADPH-dependent methylglyoxal reductase GRP2 (EC 1.1.1.283) (Cytoplasmic antigenic protein 2)	GRP2 GRE22 CAALFM_C502860CA CaO19.11785 CaO19.4309	341	methylglyoxal metabolic process [GO:0009438]; pyruvate metabolic process [GO:0006090]	cytoplasm [GO:0005737]; fungal biofilm matrix [GO:0062040]	cytoplasm [GO:0005737]; fungal biofilm matrix [GO:0062040]; methylglyoxal reductase (NADPH-dependent) activity [GO:0043892]; oxidoreductase activity [GO:0016491]; oxidoreductase activity, acting on the CH-OH group of donors, NAD or NADP as acceptor [GO:0016616]; methylglyoxal metabolic process [GO:0009438]; pyruvate metabolic process [GO:0006090]	methylglyoxal reductase (NADPH-dependent) activity [GO:0043892]; oxidoreductase activity [GO:0016491]; oxidoreductase activity, acting on the CH-OH group of donors, NAD or NADP as acceptor [GO:0016616]
EFT2	C4YJQ8	Elongation factor 2 (EF-2)	EFT2 CAWG_04077	842		cytoplasm [GO:0005737]	cytoplasm [GO:0005737]; GTP binding [GO:0005525]; GTPase activity [GO:0003924]; translation elongation factor activity [GO:0003746]	GTPase activity [GO:0003924]; GTP binding [GO:0005525]; translation elongation factor activity [GO:0003746]
EFT2	Q5A0M4	Elongation factor 2 (EF-2)	EFT2 CAALFM_C203100WA CaO19.13210 CaO19.5788	842	cellular response to drug [GO:0035690]; translational elongation [GO:0006414]	cell surface [GO:0009986]; cytoplasm [GO:0005737]; membrane [GO:0016020]; plasma membrane [GO:0005886]; ribonucleoprotein complex [GO:1990904]; yeast-form cell wall [GO:0030445]	cell surface [GO:0009986]; cytoplasm [GO:0005737]; membrane [GO:0016020]; plasma membrane [GO:0005886]; ribonucleoprotein complex [GO:1990904]; yeast-form cell wall [GO:0030445]; GTP binding [GO:0005525]; GTPase activity [GO:0003924]; ribosome binding [GO:0043022]; translation elongation factor activity [GO:0003746]; cellular response to drug [GO:0035690]; translational elongation [GO:0006414]	GTPase activity [GO:0003924]; GTP binding [GO:0005525]; ribosome binding [GO:0043022]; translation elongation factor activity [GO:0003746]
ASC1	P83774	Guanine nucleotide-binding protein subunit beta-like protein (Cytoplasmic antigenic protein 1)	ASC1 CAALFM_C701250WA CaJ7.0140 CaO19.6906	317	cell adhesion [GO:0007155]; cellular response to neutral pH [GO:0036244]; cellular response to starvation [GO:0009267]; filamentous growth [GO:0030447]; filamentous growth of a population of unicellular organisms in response to biotic stimulus [GO:0036180]; filamentous growth of a population of unicellular organisms in response to neutral pH [GO:0036178]; filamentous growth of a population of uni…	cytosol [GO:0005829]; cytosolic small ribosomal subunit [GO:0022627]; extracellular vesicle [GO:1903561]; nucleus [GO:0005634]	cytosol [GO:0005829]; cytosolic small ribosomal subunit [GO:0022627]; extracellular vesicle [GO:1903561]; nucleus [GO:0005634]; enzyme binding [GO:0019899]; GDP-dissociation inhibitor activity [GO:0005092]; protein kinase C binding [GO:0005080]; ribosome binding [GO:0043022]; cell adhesion [GO:0007155]; cellular response to neutral pH [GO:0036244]; cellular response to starvation [GO:0009267]; fi…	enzyme binding [GO:0019899]; GDP-dissociation inhibitor activity [GO:0005092]; protein kinase C binding [GO:0005080]; ribosome binding [GO:0043022]
SSB1	P87222	Ribosome-associated molecular chaperone SSB1 (EC 3.6.4.10) (Heat shock protein SSB1) (Hsp70 chaperone Ssb)	SSB1 HSP70B CAWG_02101	613	translation [GO:0006412]	cytoplasm [GO:0005737]	cytoplasm [GO:0005737]; ATP binding [GO:0005524]; hydrolase activity [GO:0016787]; translation [GO:0006412]	ATP binding [GO:0005524]; hydrolase activity [GO:0016787]
TPI1	Q9P940	Triosephosphate isomerase (TIM) (EC 5.3.1.1) (Triose-phosphate isomerase)	TPI1 CAALFM_C307440WA CaO19.14037 CaO19.6745	248	cellular response to starvation [GO:0009267]; filamentous growth [GO:0030447]; filamentous growth of a population of unicellular organisms in response to biotic stimulus [GO:0036180]; filamentous growth of a population of unicellular organisms in response to starvation [GO:0036170]; gluconeogenesis [GO:0006094]; glyceraldehyde-3-phosphate biosynthetic process [GO:0046166]; glycerol catabolic proc…	cell surface [GO:0009986]; cytoplasm [GO:0005737]; cytosol [GO:0005829]; fungal biofilm matrix [GO:0062040]; fungal-type cell wall [GO:0009277]; hyphal cell wall [GO:0030446]	cell surface [GO:0009986]; cytoplasm [GO:0005737]; cytosol [GO:0005829]; fungal biofilm matrix [GO:0062040]; fungal-type cell wall [GO:0009277]; hyphal cell wall [GO:0030446]; triose-phosphate isomerase activity [GO:0004807]; cellular response to starvation [GO:0009267]; filamentous growth [GO:0030447]; filamentous growth of a population of unicellular organisms in response to biotic stimulus [GO…	triose-phosphate isomerase activity [GO:0004807]	PATHWAY: Carbohydrate biosynthesis; gluconeogenesis.; PATHWAY: Carbohydrate degradation; glycolysis; D-glyceraldehyde 3-phosphate from glycerone phosphate: step 1/1.
POR1	P83781	Mitochondrial outer membrane protein porin (Cytoplasmic antigenic protein 4)	POR1 CAALFM_C104100CA CaO19.1042 CaO19.8644	282		extracellular vesicle [GO:1903561]; membrane [GO:0016020]; mitochondrial outer membrane [GO:0005741]; plasma membrane [GO:0005886]; pore complex [GO:0046930]	extracellular vesicle [GO:1903561]; membrane [GO:0016020]; mitochondrial outer membrane [GO:0005741]; plasma membrane [GO:0005886]; pore complex [GO:0046930]; porin activity [GO:0015288]; voltage-gated anion channel activity [GO:0008308]	porin activity [GO:0015288]; voltage-gated anion channel activity [GO:0008308]
TSA1B	P0CU34	Peroxiredoxin TSA1-B (EC 1.11.1.24) (Thiol-specific antioxidant protein) (Thioredoxin peroxidase) (Thioredoxin-dependent peroxiredoxin TSA1-B)	TSA1B CAALFM_C306330WA orf19.7398.1	196	cell redox homeostasis [GO:0045454]; response to oxidative stress [GO:0006979]	cell surface [GO:0009986]; cytosol [GO:0005829]; nucleus [GO:0005634]	cell surface [GO:0009986]; cytosol [GO:0005829]; nucleus [GO:0005634]; thioredoxin peroxidase activity [GO:0008379]; cell redox homeostasis [GO:0045454]; response to oxidative stress [GO:0006979]	thioredoxin peroxidase activity [GO:0008379]
TSA1	Q9Y7F0	Peroxiredoxin TSA1-A (EC 1.11.1.24) (Thiol-specific antioxidant protein) (Thioredoxin peroxidase) (Thioredoxin-dependent peroxiredoxin TSA1-A)	TSA1 TSA1A CAALFM_C306180CA CaO19.7417	196	cell redox homeostasis [GO:0045454]; cellular response to hydrogen peroxide [GO:0070301]; cellular response to oxidative stress [GO:0034599]; filamentous growth [GO:0030447]; filamentous growth of a population of unicellular organisms in response to chemical stimulus [GO:0036171]; filamentous growth of a population of unicellular organisms in response to starvation [GO:0036170]; fungal-type cell …	cell surface [GO:0009986]; cytoplasm [GO:0005737]; cytosol [GO:0005829]; fungal-type cell wall [GO:0009277]; hyphal cell wall [GO:0030446]; nucleus [GO:0005634]	cell surface [GO:0009986]; cytoplasm [GO:0005737]; cytosol [GO:0005829]; fungal-type cell wall [GO:0009277]; hyphal cell wall [GO:0030446]; nucleus [GO:0005634]; high molecular weight kininogen binding [GO:0030985]; thioredoxin peroxidase activity [GO:0008379]; cell redox homeostasis [GO:0045454]; cellular response to hydrogen peroxide [GO:0070301]; cellular response to oxidative stress [GO:00345…	high molecular weight kininogen binding [GO:0030985]; thioredoxin peroxidase activity [GO:0008379]
MET6	P82610	5-methyltetrahydropteroyltriglutamate--homocysteine methyltransferase (EC 2.1.1.14) (Cobalamin-independent methionine synthase) (Methionine synthase, vitamin-B12 independent isozyme)	MET6 CAALFM_CR01620CA CaO19.10083 CaO19.2551	767	cellular response to heat [GO:0034605]; induction by symbiont of host defense response [GO:0044416]; methionine biosynthetic process [GO:0009086]; methionine metabolic process [GO:0006555]; methylation [GO:0032259]	cell surface [GO:0009986]; fungal biofilm matrix [GO:0062040]; fungal-type cell wall [GO:0009277]; hyphal cell wall [GO:0030446]; nucleus [GO:0005634]	cell surface [GO:0009986]; fungal biofilm matrix [GO:0062040]; fungal-type cell wall [GO:0009277]; hyphal cell wall [GO:0030446]; nucleus [GO:0005634]; 5-methyltetrahydropteroyltriglutamate-homocysteine S-methyltransferase activity [GO:0003871]; zinc ion binding [GO:0008270]; cellular response to heat [GO:0034605]; induction by symbiont of host defense response [GO:0044416]; methionine biosynthet…	5-methyltetrahydropteroyltriglutamate-homocysteine S-methyltransferase activity [GO:0003871]; zinc ion binding [GO:0008270]	PATHWAY: Amino-acid biosynthesis; L-methionine biosynthesis via de novo pathway; L-methionine from L-homocysteine (MetE route): step 1/1.
SSC1	P83784	Heat shock protein SSC1, mitochondrial (Cytoplasmic antigenic protein 6) (mtHSP70)	SSC1 CAALFM_C207380WA CaO19.1896 CaO19.9452	648	cellular response to unfolded protein [GO:0034620]; chaperone cofactor-dependent protein refolding [GO:0051085]; protein refolding [GO:0042026]; response to unfolded protein [GO:0006986]	cell surface [GO:0009986]; cytoplasm [GO:0005737]; fungal biofilm matrix [GO:0062040]; mitochondrial matrix [GO:0005759]; mitochondrion [GO:0005739]; plasma membrane [GO:0005886]; yeast-form cell wall [GO:0030445]	cell surface [GO:0009986]; cytoplasm [GO:0005737]; fungal biofilm matrix [GO:0062040]; mitochondrial matrix [GO:0005759]; mitochondrion [GO:0005739]; plasma membrane [GO:0005886]; yeast-form cell wall [GO:0030445]; ATP binding [GO:0005524]; ATPase activity [GO:0016887]; heat shock protein binding [GO:0031072]; misfolded protein binding [GO:0051787]; protein folding chaperone [GO:0044183]; unfolde…	ATPase activity [GO:0016887]; ATP binding [GO:0005524]; heat shock protein binding [GO:0031072]; misfolded protein binding [GO:0051787]; protein folding chaperone [GO:0044183]; unfolded protein binding [GO:0051082]
PMA1	P28877	Plasma membrane ATPase 1 (EC 7.1.2.1) (Proton pump 1)	PMA1	895	proton export across plasma membrane [GO:0120029]	integral component of membrane [GO:0016021]; plasma membrane [GO:0005886]	integral component of membrane [GO:0016021]; plasma membrane [GO:0005886]; ATP binding [GO:0005524]; metal ion binding [GO:0046872]; proton-exporting ATPase activity, phosphorylative mechanism [GO:0008553]; proton export across plasma membrane [GO:0120029]	ATP binding [GO:0005524]; metal ion binding [GO:0046872]; proton-exporting ATPase activity, phosphorylative mechanism [GO:0008553]
BMH1	O42766	14-3-3 protein homolog	BMH1 BMH CAALFM_C103220CA CaO19.10532 CaO19.3014	264	cellular response to heat [GO:0034605]; cellular response to neutral pH [GO:0036244]; chlamydospore formation [GO:0001410]; filamentous growth [GO:0030447]; filamentous growth of a population of unicellular organisms [GO:0044182]; filamentous growth of a population of unicellular organisms in response to biotic stimulus [GO:0036180]; filamentous growth of a population of unicellular organisms in …	cell surface [GO:0009986]; extracellular vesicle [GO:1903561]; plasma membrane [GO:0005886]; yeast-form cell wall [GO:0030445]	cell surface [GO:0009986]; extracellular vesicle [GO:1903561]; plasma membrane [GO:0005886]; yeast-form cell wall [GO:0030445]; cellular response to heat [GO:0034605]; cellular response to neutral pH [GO:0036244]; chlamydospore formation [GO:0001410]; filamentous growth [GO:0030447]; filamentous growth of a population of unicellular organisms [GO:0044182]; filamentous growth of a population of un…
TIF1	P87206	ATP-dependent RNA helicase eIF4A (EC 3.6.4.13) (Eukaryotic initiation factor 4A) (eIF-4A) (Translation initiation factor 1)	TIF1 TIF TIF41 CAALFM_C101350CA CaO19.10834 CaO19.3324	397	cytoplasmic translational initiation [GO:0002183]; translational initiation [GO:0006413]	cytoplasmic stress granule [GO:0010494]	cytoplasmic stress granule [GO:0010494]; ATP binding [GO:0005524]; RNA helicase activity [GO:0003724]; translation initiation factor activity [GO:0003743]; cytoplasmic translational initiation [GO:0002183]; translational initiation [GO:0006413]	ATP binding [GO:0005524]; RNA helicase activity [GO:0003724]; translation initiation factor activity [GO:0003743]
SAH1	P83783	Adenosylhomocysteinase (AdoHcyase) (EC 3.3.1.1) (S-adenosyl-L-homocysteine hydrolase)	SAH1 CAALFM_C504270CA CaO19.11392 CaO19.3911	450	one-carbon metabolic process [GO:0006730]; S-adenosylmethionine cycle [GO:0033353]	cytosol [GO:0005829]; fungal biofilm matrix [GO:0062040]	cytosol [GO:0005829]; fungal biofilm matrix [GO:0062040]; adenosylhomocysteinase activity [GO:0004013]; one-carbon metabolic process [GO:0006730]; S-adenosylmethionine cycle [GO:0033353]	adenosylhomocysteinase activity [GO:0004013]	PATHWAY: Amino-acid biosynthesis; L-homocysteine biosynthesis; L-homocysteine from S-adenosyl-L-homocysteine: step 1/1.
RPS0	O42817	40S ribosomal protein S0	RPS0 YST1 CAALFM_C305370CA CaO19.6975	261	cytoplasmic translation [GO:0002181]; ribosomal small subunit assembly [GO:0000028]; translation [GO:0006412]	cytosolic small ribosomal subunit [GO:0022627]; membrane [GO:0016020]; ribosome [GO:0005840]	cytosolic small ribosomal subunit [GO:0022627]; membrane [GO:0016020]; ribosome [GO:0005840]; structural constituent of ribosome [GO:0003735]; cytoplasmic translation [GO:0002181]; ribosomal small subunit assembly [GO:0000028]; translation [GO:0006412]	structural constituent of ribosome [GO:0003735]
RPS0	C4YNR7	40S ribosomal protein S0	RPS0 CAWG_02850	261	ribosomal small subunit assembly [GO:0000028]; translation [GO:0006412]	cytosolic small ribosomal subunit [GO:0022627]	cytosolic small ribosomal subunit [GO:0022627]; structural constituent of ribosome [GO:0003735]; ribosomal small subunit assembly [GO:0000028]; translation [GO:0006412]	structural constituent of ribosome [GO:0003735]
CEF3	P25997	Elongation factor 3 (EF-3)	CEF3 TEF3 CAALFM_C501580CA CaO19.11629 CaO19.4152	1050	translational elongation [GO:0006414]	cell surface [GO:0009986]; cytoplasm [GO:0005737]; plasma membrane [GO:0005886]; yeast-form cell wall [GO:0030445]	cell surface [GO:0009986]; cytoplasm [GO:0005737]; plasma membrane [GO:0005886]; yeast-form cell wall [GO:0030445]; ATP binding [GO:0005524]; ATPase activity [GO:0016887]; GTPase activity [GO:0003924]; translation elongation factor activity [GO:0003746]; translational elongation [GO:0006414]	ATPase activity [GO:0016887]; ATP binding [GO:0005524]; GTPase activity [GO:0003924]; translation elongation factor activity [GO:0003746]	PATHWAY: Protein biosynthesis; polypeptide chain elongation.
DUG1	Q5AKA5	Cys-Gly metallodipeptidase DUG1 (EC 3.4.13.-) (Deficient in utilization of glutathione protein 1) (GSH degradosomal complex subunit DUG1)	DUG1 CAALFM_C504300CA CaO19.11397 CaO19.3915	485	proteolysis [GO:0006508]	cytoplasm [GO:0005737]; fungal biofilm matrix [GO:0062040]	cytoplasm [GO:0005737]; fungal biofilm matrix [GO:0062040]; metal ion binding [GO:0046872]; metallodipeptidase activity [GO:0070573]; peptidase activity [GO:0008233]; proteolysis [GO:0006508]	metal ion binding [GO:0046872]; metallodipeptidase activity [GO:0070573]; peptidase activity [GO:0008233]
PGI1	P83780	Glucose-6-phosphate isomerase (GPI) (EC 5.3.1.9) (Phosphoglucose isomerase) (PGI) (Phosphohexose isomerase) (PHI)	PGI1 CAALFM_CR06340CA CaO19.11369 CaO19.3888	550	gluconeogenesis [GO:0006094]; glucose 6-phosphate metabolic process [GO:0051156]; glycolytic process [GO:0006096]	cytosol [GO:0005829]; fungal biofilm matrix [GO:0062040]	cytosol [GO:0005829]; fungal biofilm matrix [GO:0062040]; glucose-6-phosphate isomerase activity [GO:0004347]; monosaccharide binding [GO:0048029]; gluconeogenesis [GO:0006094]; glucose 6-phosphate metabolic process [GO:0051156]; glycolytic process [GO:0006096]	glucose-6-phosphate isomerase activity [GO:0004347]; monosaccharide binding [GO:0048029]	PATHWAY: Carbohydrate degradation; glycolysis; D-glyceraldehyde 3-phosphate and glycerone phosphate from D-glucose: step 2/4.
MDH1	P83778	Malate dehydrogenase, cytoplasmic (EC 1.1.1.37)	MDH1 MDH2 CAALFM_CR00540CA CaO19.7481	337	carbohydrate metabolic process [GO:0005975]; malate metabolic process [GO:0006108]; tricarboxylic acid cycle [GO:0006099]	cytoplasm [GO:0005737]; mitochondrion [GO:0005739]	cytoplasm [GO:0005737]; mitochondrion [GO:0005739]; L-malate dehydrogenase activity [GO:0030060]; malate dehydrogenase activity [GO:0016615]; carbohydrate metabolic process [GO:0005975]; malate metabolic process [GO:0006108]; tricarboxylic acid cycle [GO:0006099]	L-malate dehydrogenase activity [GO:0030060]; malate dehydrogenase activity [GO:0016615]
YHB1	Q59MV9	Flavohemoprotein (EC 1.14.12.17) (Flavohemoglobin) (Hemoglobin-like protein) (Nitric oxide dioxygenase) (NO oxygenase) (NOD)	YHB1 CAALFM_CR07790CA CaO19.11192 CaO19.3707	398	cellular response to nitrosative stress [GO:0071500]; filamentous growth [GO:0030447]; filamentous growth of a population of unicellular organisms [GO:0044182]; nitric oxide catabolic process [GO:0046210]; pathogenesis [GO:0009405]; response to toxic substance [GO:0009636]; symbiont defense to host-produced nitric oxide [GO:0052163]	cytoplasm [GO:0005737]	cytoplasm [GO:0005737]; FAD binding [GO:0071949]; heme binding [GO:0020037]; metal ion binding [GO:0046872]; nitric oxide dioxygenase activity [GO:0008941]; oxygen binding [GO:0019825]; cellular response to nitrosative stress [GO:0071500]; filamentous growth [GO:0030447]; filamentous growth of a population of unicellular organisms [GO:0044182]; nitric oxide catabolic process [GO:0046210]; pathoge…	FAD binding [GO:0071949]; heme binding [GO:0020037]; metal ion binding [GO:0046872]; nitric oxide dioxygenase activity [GO:0008941]; oxygen binding [GO:0019825]
RPS4	P47837	40S ribosomal protein S4 (S7)	RPS4 RPS7	262	translation [GO:0006412]	ribosome [GO:0005840]	ribosome [GO:0005840]; rRNA binding [GO:0019843]; structural constituent of ribosome [GO:0003735]; translation [GO:0006412]	rRNA binding [GO:0019843]; structural constituent of ribosome [GO:0003735]
ACO1	P82611	Aconitate hydratase, mitochondrial (Aconitase) (EC 4.2.1.3) (Citrate hydro-lyase)	ACO1 CAALFM_CR08210CA CaO19.13742 CaO19.6385	777	induction by symbiont of host defense response [GO:0044416]; tricarboxylic acid cycle [GO:0006099]	cytosol [GO:0005829]; fungal biofilm matrix [GO:0062040]; mitochondrion [GO:0005739]	cytosol [GO:0005829]; fungal biofilm matrix [GO:0062040]; mitochondrion [GO:0005739]; 4 iron, 4 sulfur cluster binding [GO:0051539]; aconitate hydratase activity [GO:0003994]; citrate dehydratase activity [GO:0047780]; metal ion binding [GO:0046872]; induction by symbiont of host defense response [GO:0044416]; tricarboxylic acid cycle [GO:0006099]	4 iron, 4 sulfur cluster binding [GO:0051539]; aconitate hydratase activity [GO:0003994]; citrate dehydratase activity [GO:0047780]; metal ion binding [GO:0046872]	PATHWAY: Carbohydrate metabolism; tricarboxylic acid cycle; isocitrate from oxaloacetate: step 2/2.
MPG1	O93827	Mannose-1-phosphate guanyltransferase (EC 2.7.7.13) (ATP-mannose-1-phosphate guanylyltransferase) (CASRB1) (GDP-mannose pyrophosphorylase)	MPG1 SRB1 VIG9 CAALFM_C307950CA CaO19.6190	362	cell cycle [GO:0007049]; cell wall mannoprotein biosynthetic process [GO:0000032]; GDP-mannose biosynthetic process [GO:0009298]	cell surface [GO:0009986]; cytoplasm [GO:0005737]; plasma membrane [GO:0005886]; yeast-form cell wall [GO:0030445]	cell surface [GO:0009986]; cytoplasm [GO:0005737]; plasma membrane [GO:0005886]; yeast-form cell wall [GO:0030445]; GTP binding [GO:0005525]; mannose-1-phosphate guanylyltransferase activity [GO:0004475]; cell cycle [GO:0007049]; cell wall mannoprotein biosynthetic process [GO:0000032]; GDP-mannose biosynthetic process [GO:0009298]	GTP binding [GO:0005525]; mannose-1-phosphate guanylyltransferase activity [GO:0004475]	PATHWAY: Nucleotide-sugar biosynthesis; GDP-alpha-D-mannose biosynthesis; GDP-alpha-D-mannose from alpha-D-mannose 1-phosphate (GTP route): step 1/1.
PMM1	P31353	Phosphomannomutase (PMM) (EC 5.4.2.8)	PMM1 CAALFM_C102480WA CaO19.10454 CaO19.2937	252	GDP-mannose biosynthetic process [GO:0009298]; mannose metabolic process [GO:0006013]; protein N-linked glycosylation [GO:0006487]; protein targeting to ER [GO:0045047]	cytosol [GO:0005829]; fungal biofilm matrix [GO:0062040]	cytosol [GO:0005829]; fungal biofilm matrix [GO:0062040]; phosphomannomutase activity [GO:0004615]; GDP-mannose biosynthetic process [GO:0009298]; mannose metabolic process [GO:0006013]; protein N-linked glycosylation [GO:0006487]; protein targeting to ER [GO:0045047]	phosphomannomutase activity [GO:0004615]	PATHWAY: Nucleotide-sugar biosynthesis; GDP-alpha-D-mannose biosynthesis; alpha-D-mannose 1-phosphate from D-fructose 6-phosphate: step 2/2.
PCK1	O13434	Phosphoenolpyruvate carboxykinase (ATP) (EC 4.1.1.49)	PCK1	553	gluconeogenesis [GO:0006094]		ATP binding [GO:0005524]; phosphoenolpyruvate carboxykinase (ATP) activity [GO:0004612]; gluconeogenesis [GO:0006094]	ATP binding [GO:0005524]; phosphoenolpyruvate carboxykinase (ATP) activity [GO:0004612]	PATHWAY: Carbohydrate biosynthesis; gluconeogenesis.
IPP1	P83777	Inorganic pyrophosphatase (EC 3.6.1.1) (Pyrophosphate phospho-hydrolase) (PPase)	IPP1 CAALFM_C208810CA CaO19.11072 CaO19.3590	288	phosphate-containing compound metabolic process [GO:0006796]	cytosol [GO:0005829]; fungal biofilm matrix [GO:0062040]; hyphal cell wall [GO:0030446]	cytosol [GO:0005829]; fungal biofilm matrix [GO:0062040]; hyphal cell wall [GO:0030446]; inorganic diphosphatase activity [GO:0004427]; magnesium ion binding [GO:0000287]; phosphate-containing compound metabolic process [GO:0006796]	inorganic diphosphatase activity [GO:0004427]; magnesium ion binding [GO:0000287]
TUB1	P87066	Tubulin alpha chain	TUB1	448	cellular response to drug [GO:0035690]; microtubule-based process [GO:0007017]	cytoplasm [GO:0005737]; kinetochore microtubule [GO:0005828]; microtubule [GO:0005874]; spindle [GO:0005819]; tubulin complex [GO:0045298]	cytoplasm [GO:0005737]; kinetochore microtubule [GO:0005828]; microtubule [GO:0005874]; spindle [GO:0005819]; tubulin complex [GO:0045298]; GTP binding [GO:0005525]; GTPase activity [GO:0003924]; structural constituent of cytoskeleton [GO:0005200]; cellular response to drug [GO:0035690]; microtubule-based process [GO:0007017]	GTPase activity [GO:0003924]; GTP binding [GO:0005525]; structural constituent of cytoskeleton [GO:0005200]
TMA19	Q5A860	Translationally-controlled tumor protein homolog (TCTP)	TMA19 CAALFM_CR00860CA CaO19.10778 CaO19.3268	167	translation [GO:0006412]	cytoplasm [GO:0005737]; fungal biofilm matrix [GO:0062040]; microtubule [GO:0005874]	cytoplasm [GO:0005737]; fungal biofilm matrix [GO:0062040]; microtubule [GO:0005874]; calcium ion binding [GO:0005509]; translation [GO:0006412]	calcium ion binding [GO:0005509]
GSP1	Q9P4E9	GTP-binding nuclear protein GSP1/Ran	GSP1 CAWG_04375	214	nucleocytoplasmic transport [GO:0006913]; protein transport [GO:0015031]	nucleus [GO:0005634]	nucleus [GO:0005634]; GTP binding [GO:0005525]; GTPase activity [GO:0003924]; nucleocytoplasmic transport [GO:0006913]; protein transport [GO:0015031]	GTPase activity [GO:0003924]; GTP binding [GO:0005525]
ACH1	P83773	Acetyl-CoA hydrolase (EC 3.1.2.1) (Acetyl-CoA deacylase) (Acetyl-CoA acylase)	ACH1 CAALFM_C502000CA CaO19.10681 CaO19.3171	524	acetate metabolic process [GO:0006083]; cellular response to alkaline pH [GO:0071469]; propionate metabolic process, methylcitrate cycle [GO:0019679]	cytosol [GO:0005829]; mitochondrion [GO:0005739]	cytosol [GO:0005829]; mitochondrion [GO:0005739]; acetate CoA-transferase activity [GO:0008775]; acetyl-CoA hydrolase activity [GO:0003986]; propionyl-CoA:succinate CoA-transferase activity [GO:0043821]; acetate metabolic process [GO:0006083]; cellular response to alkaline pH [GO:0071469]; propionate metabolic process, methylcitrate cycle [GO:0019679]	acetate CoA-transferase activity [GO:0008775]; acetyl-CoA hydrolase activity [GO:0003986]; propionyl-CoA:succinate CoA-transferase activity [GO:0043821]
EBP1	P43084	Probable NADPH dehydrogenase (EC 1.6.99.1) (Estrogen-binding protein) (EBP)	EBP1	407			FMN binding [GO:0010181]; NADPH dehydrogenase activity [GO:0003959]; pentaerythritol trinitrate reductase activity [GO:0018548]	FMN binding [GO:0010181]; NADPH dehydrogenase activity [GO:0003959]; pentaerythritol trinitrate reductase activity [GO:0018548]
TUB2	P10875	Tubulin beta chain (Beta-tubulin)	TUB2	449	microtubule-based process [GO:0007017]	cytoplasm [GO:0005737]; microtubule [GO:0005874]	cytoplasm [GO:0005737]; microtubule [GO:0005874]; GTP binding [GO:0005525]; GTPase activity [GO:0003924]; structural constituent of cytoskeleton [GO:0005200]; microtubule-based process [GO:0007017]	GTPase activity [GO:0003924]; GTP binding [GO:0005525]; structural constituent of cytoskeleton [GO:0005200]
GLX3	Q5AF03	Glyoxalase 3 (EC 4.2.1.130) (Glutathione-independent glyoxalase)	GLX3 CAALFM_C302610CA CaO19.251 CaO19.7882 orf19.251 orf19.7882	236	methylglyoxal catabolic process to D-lactate via S-lactoyl-glutathione [GO:0019243]	fungal biofilm matrix [GO:0062040]; hyphal cell wall [GO:0030446]; yeast-form cell wall [GO:0030445]	fungal biofilm matrix [GO:0062040]; hyphal cell wall [GO:0030446]; yeast-form cell wall [GO:0030445]; glyoxalase III activity [GO:0019172]; methylglyoxal catabolic process to D-lactate via S-lactoyl-glutathione [GO:0019243]	glyoxalase III activity [GO:0019172]
HSP60	O74261	Heat shock protein 60, mitochondrial (60 kDa chaperonin) (Protein Cpn60)	HSP60 CAALFM_CR06490CA CaO19.717 CaO19.8336	566	apoptotic mitochondrial changes [GO:0008637]; cellular response to heat [GO:0034605]; mitochondrial unfolded protein response [GO:0034514]; protein folding [GO:0006457]; protein import into mitochondrial intermembrane space [GO:0045041]; protein refolding [GO:0042026]	mitochondrial inner membrane [GO:0005743]; mitochondrial matrix [GO:0005759]	mitochondrial inner membrane [GO:0005743]; mitochondrial matrix [GO:0005759]; ATP binding [GO:0005524]; chaperone binding [GO:0051087]; apoptotic mitochondrial changes [GO:0008637]; cellular response to heat [GO:0034605]; mitochondrial unfolded protein response [GO:0034514]; protein folding [GO:0006457]; protein import into mitochondrial intermembrane space [GO:0045041]; protein refolding [GO:004…	ATP binding [GO:0005524]; chaperone binding [GO:0051087]
RPS14	Q96W53	40S ribosomal protein S14	RPS14	134	translation [GO:0006412]	ribosome [GO:0005840]	ribosome [GO:0005840]; structural constituent of ribosome [GO:0003735]; translation [GO:0006412]	structural constituent of ribosome [GO:0003735]
MCR1	Q59M70	NADH-cytochrome b5 reductase 2 (EC 1.6.2.2) (Mitochondrial cytochrome b reductase)	MCR1 CAALFM_C602040WA CaO19.11001 CaO19.3507	301	ergosterol biosynthetic process [GO:0006696]	integral component of membrane [GO:0016021]; mitochondrial outer membrane [GO:0005741]	integral component of membrane [GO:0016021]; mitochondrial outer membrane [GO:0005741]; cytochrome-b5 reductase activity, acting on NAD(P)H [GO:0004128]; oxidoreductase activity [GO:0016491]; ergosterol biosynthetic process [GO:0006696]	cytochrome-b5 reductase activity, acting on NAD(P)H [GO:0004128]; oxidoreductase activity [GO:0016491]
TKT1	O94039	Transketolase 1 (TK 1) (EC 2.2.1.1)	TKT1 Ca41C10.05c	677			metal ion binding [GO:0046872]; transketolase activity [GO:0004802]	metal ion binding [GO:0046872]; transketolase activity [GO:0004802]
RPS22A	Q96W54	40S ribosomal protein S22-A	RPS22A RPS22 CAALFM_C106460CA CaO19.13644 CaO19.6265	130	translation [GO:0006412]	cytosolic small ribosomal subunit [GO:0022627]	cytosolic small ribosomal subunit [GO:0022627]; structural constituent of ribosome [GO:0003735]; translation [GO:0006412]	structural constituent of ribosome [GO:0003735]
RPS22B	P0CU35	40S ribosomal protein S22-B	RPS22B CAALFM_C103620CA orf19.3061.1	130	translation [GO:0006412]	cytosolic small ribosomal subunit [GO:0022627]	cytosolic small ribosomal subunit [GO:0022627]; structural constituent of ribosome [GO:0003735]; translation [GO:0006412]	structural constituent of ribosome [GO:0003735]
WHS11	P43074	White colony protein WHS11	WHS11 WH11 CAWG_04270	65
APT1	Q5ALX8	Adenine phosphoribosyltransferase (APRT) (EC 2.4.2.7)	APT1 CAALFM_C201430WA CaO19.1448 CaO19.9023	188	adenine salvage [GO:0006168]; AMP salvage [GO:0044209]; purine ribonucleoside salvage [GO:0006166]	cytoplasm [GO:0005737]; fungal biofilm matrix [GO:0062040]; nucleus [GO:0005634]	cytoplasm [GO:0005737]; fungal biofilm matrix [GO:0062040]; nucleus [GO:0005634]; adenine binding [GO:0002055]; adenine phosphoribosyltransferase activity [GO:0003999]; AMP binding [GO:0016208]; metal ion binding [GO:0046872]; adenine salvage [GO:0006168]; AMP salvage [GO:0044209]; purine ribonucleoside salvage [GO:0006166]	adenine binding [GO:0002055]; adenine phosphoribosyltransferase activity [GO:0003999]; AMP binding [GO:0016208]; metal ion binding [GO:0046872]	PATHWAY: Purine metabolism; AMP biosynthesis via salvage pathway; AMP from adenine: step 1/1.
COX2	Q9B8D8	Cytochrome c oxidase subunit 2 (EC 7.1.1.9) (Cytochrome c oxidase polypeptide II)	COX2 CM_00030W CaalfMp01	262	ATP synthesis coupled electron transport [GO:0042773]; mitochondrial electron transport, cytochrome c to oxygen [GO:0006123]	integral component of membrane [GO:0016021]; mitochondrial respiratory chain complex IV [GO:0005751]	integral component of membrane [GO:0016021]; mitochondrial respiratory chain complex IV [GO:0005751]; copper ion binding [GO:0005507]; cytochrome-c oxidase activity [GO:0004129]; ATP synthesis coupled electron transport [GO:0042773]; mitochondrial electron transport, cytochrome c to oxygen [GO:0006123]	copper ion binding [GO:0005507]; cytochrome-c oxidase activity [GO:0004129]
RPL10A	Q9UVJ4	60S ribosomal protein L10a	RPL10A RPL1 CAALFM_C602240CA CaO19.10969 CaO19.3465	217	maturation of LSU-rRNA [GO:0000470]; translation [GO:0006412]	cytosolic large ribosomal subunit [GO:0022625]	cytosolic large ribosomal subunit [GO:0022625]; RNA binding [GO:0003723]; structural constituent of ribosome [GO:0003735]; maturation of LSU-rRNA [GO:0000470]; translation [GO:0006412]	RNA binding [GO:0003723]; structural constituent of ribosome [GO:0003735]
SHM2	O13426	Serine hydroxymethyltransferase, cytosolic (SHMT) (EC 2.1.2.1) (Glycine hydroxymethyltransferase) (SHMII) (Serine methylase)	SHM2 CAALFM_C603760CA CaO19.13173 CaO19.5750	470	cellular response to tetrahydrofolate [GO:1904482]; folic acid metabolic process [GO:0046655]; glycine biosynthetic process from serine [GO:0019264]; glycine metabolic process [GO:0006544]; L-serine catabolic process [GO:0006565]; one-carbon metabolic process [GO:0006730]; tetrahydrofolate interconversion [GO:0035999]; tetrahydrofolate metabolic process [GO:0046653]	cytoplasm [GO:0005737]	cytoplasm [GO:0005737]; amino acid binding [GO:0016597]; cobalt ion binding [GO:0050897]; glycine hydroxymethyltransferase activity [GO:0004372]; pyridoxal phosphate binding [GO:0030170]; serine binding [GO:0070905]; zinc ion binding [GO:0008270]; cellular response to tetrahydrofolate [GO:1904482]; folic acid metabolic process [GO:0046655]; glycine biosynthetic process from serine [GO:0019264]; g…	amino acid binding [GO:0016597]; cobalt ion binding [GO:0050897]; glycine hydroxymethyltransferase activity [GO:0004372]; pyridoxal phosphate binding [GO:0030170]; serine binding [GO:0070905]; zinc ion binding [GO:0008270]	PATHWAY: One-carbon metabolism; tetrahydrofolate interconversion.
HSP21	Q5AHH4	Small heat shock protein 21	HSP21 CAALFM_C204010CA CaO19.822 CaO19.8442	189	cellular heat acclimation [GO:0070370]; cellular response to oxidative stress [GO:0034599]; filamentous growth of a population of unicellular organisms [GO:0044182]; pathogenesis [GO:0009405]; trehalose metabolism in response to heat stress [GO:0070414]	cell surface [GO:0009986]	cell surface [GO:0009986]; cellular heat acclimation [GO:0070370]; cellular response to oxidative stress [GO:0034599]; filamentous growth of a population of unicellular organisms [GO:0044182]; pathogenesis [GO:0009405]; trehalose metabolism in response to heat stress [GO:0070414]
BGL2	Q5AMT2	Glucan 1,3-beta-glucosidase BGL2 (EC 3.2.1.58) (Exo-1,3-beta-glucanase)	BGL2 BGL21 CAALFM_C402250CA CaO19.12034 CaO19.4565	308	adhesion of symbiont to host [GO:0044406]; carbohydrate metabolic process [GO:0005975]; cell wall organization [GO:0071555]; fungal-type cell wall organization [GO:0031505]; growth of symbiont in host [GO:0044117]; pathogenesis [GO:0009405]; single-species biofilm formation in or on host organism [GO:0044407]; single-species biofilm formation on inanimate substrate [GO:0044011]	cell surface [GO:0009986]; cytoplasm [GO:0005737]; extracellular region [GO:0005576]; extracellular vesicle [GO:1903561]; fungal-type cell wall [GO:0009277]; yeast-form cell wall [GO:0030445]	cell surface [GO:0009986]; cytoplasm [GO:0005737]; extracellular region [GO:0005576]; extracellular vesicle [GO:1903561]; fungal-type cell wall [GO:0009277]; yeast-form cell wall [GO:0030445]; 1,3-beta-glucanosyltransferase activity [GO:0042124]; glucan endo-1,3-beta-D-glucosidase activity [GO:0042973]; glucan exo-1,3-beta-glucosidase activity [GO:0004338]; glucanosyltransferase activity [GO:0042…	1,3-beta-glucanosyltransferase activity [GO:0042124]; glucan endo-1,3-beta-D-glucosidase activity [GO:0042973]; glucan exo-1,3-beta-glucosidase activity [GO:0004338]; glucanosyltransferase activity [GO:0042123]
BGL2	P43070	Glucan 1,3-beta-glucosidase (EC 3.2.1.58) (Exo-1,3-beta-glucanase)	BGL2	308	carbohydrate metabolic process [GO:0005975]; cell wall organization [GO:0071555]	cell wall [GO:0005618]; extracellular region [GO:0005576]	cell wall [GO:0005618]; extracellular region [GO:0005576]; glucan exo-1,3-beta-glucosidase activity [GO:0004338]; carbohydrate metabolic process [GO:0005975]; cell wall organization [GO:0071555]	glucan exo-1,3-beta-glucosidase activity [GO:0004338]
ADK1	Q5A4Q1	Adenylate kinase (EC 2.7.4.3) (ATP-AMP transphosphorylase) (ATP:AMP phosphotransferase) (Adenylate kinase cytosolic and mitochondrial) (Adenylate monophosphate kinase)	ADK1 ADK11 ADK12 CAALFM_C601910WA CaO19.10894 CaO19.3391	249	ADP biosynthetic process [GO:0006172]; AMP metabolic process [GO:0046033]; ATP metabolic process [GO:0046034]; nucleoside diphosphate metabolic process [GO:0009132]; purine nucleotide metabolic process [GO:0006163]	cytoplasm [GO:0005737]; cytosol [GO:0005829]; mitochondrial intermembrane space [GO:0005758]; mitochondrion [GO:0005739]	cytoplasm [GO:0005737]; cytosol [GO:0005829]; mitochondrial intermembrane space [GO:0005758]; mitochondrion [GO:0005739]; adenylate kinase activity [GO:0004017]; ATP binding [GO:0005524]; ADP biosynthetic process [GO:0006172]; AMP metabolic process [GO:0046033]; ATP metabolic process [GO:0046034]; nucleoside diphosphate metabolic process [GO:0009132]; purine nucleotide metabolic process [GO:00061…	adenylate kinase activity [GO:0004017]; ATP binding [GO:0005524]
ACS2	Q8NJN3	Acetyl-coenzyme A synthetase 2 (EC 6.2.1.1) (Acetate--CoA ligase 2) (Acyl-activating enzyme 2)	ACS2 CAALFM_C104290CA CaO19.1064 CaO19.8666	671	acetyl-CoA biosynthetic process [GO:0006085]; acetyl-CoA biosynthetic process from acetate [GO:0019427]	cytosol [GO:0005829]	cytosol [GO:0005829]; acetate-CoA ligase activity [GO:0003987]; AMP binding [GO:0016208]; ATP binding [GO:0005524]; acetyl-CoA biosynthetic process [GO:0006085]; acetyl-CoA biosynthetic process from acetate [GO:0019427]	acetate-CoA ligase activity [GO:0003987]; AMP binding [GO:0016208]; ATP binding [GO:0005524]
RPS1	P0CC07	40S ribosomal protein S1	RPS1 PLC1 RP10 RPS10 CAWG_01075	256	translation [GO:0006412]	cytosolic small ribosomal subunit [GO:0022627]	cytosolic small ribosomal subunit [GO:0022627]; structural constituent of ribosome [GO:0003735]; translation [GO:0006412]	structural constituent of ribosome [GO:0003735]
RPS1	P40910	40S ribosomal protein S1 (S3aE)	RPS1 PLC1 RP10 RPS10 CAALFM_C103090WA CaO19.10520 CaO19.3002	256	translation [GO:0006412]	cytosol [GO:0005829]; cytosolic small ribosomal subunit [GO:0022627]; hyphal cell wall [GO:0030446]	cytosol [GO:0005829]; cytosolic small ribosomal subunit [GO:0022627]; hyphal cell wall [GO:0030446]; structural constituent of ribosome [GO:0003735]; translation [GO:0006412]	structural constituent of ribosome [GO:0003735]
RPS1	B9W790	40S ribosomal protein S1	RPS1 CD36_02890	256	translation [GO:0006412]	cytosolic small ribosomal subunit [GO:0022627]	cytosolic small ribosomal subunit [GO:0022627]; structural constituent of ribosome [GO:0003735]; translation [GO:0006412]	structural constituent of ribosome [GO:0003735]
RPL36	P47834	60S ribosomal protein L36 (L39)	RPL36 RPL39	99	translation [GO:0006412]	ribosome [GO:0005840]	ribosome [GO:0005840]; structural constituent of ribosome [GO:0003735]; translation [GO:0006412]	structural constituent of ribosome [GO:0003735]
FMP52	Q5AP65	Protein FMP52, mitochondrial	FMP52 CAALFM_C110280CA CaO19.12363 CaO19.4898	229	import into nucleus [GO:0051170]	cytoplasm [GO:0005737]; mitochondrial outer membrane [GO:0005741]	cytoplasm [GO:0005737]; mitochondrial outer membrane [GO:0005741]; import into nucleus [GO:0051170]
FAS1	P34731	Fatty acid synthase subunit beta (EC 2.3.1.86) [Includes: 3-hydroxyacyl-[acyl-carrier-protein] dehydratase (EC 4.2.1.59); Enoyl-[acyl-carrier-protein] reductase [NADH] (EC 1.3.1.9); [Acyl-carrier-protein] acetyltransferase (EC 2.3.1.38); [Acyl-carrier-protein] malonyltransferase (EC 2.3.1.39); S-acyl fatty acid synthase thioesterase (EC 3.1.2.14)]	FAS1	2037	fatty acid biosynthetic process [GO:0006633]	fatty acid synthase complex [GO:0005835]	fatty acid synthase complex [GO:0005835]; (3R)-hydroxymyristoyl-[acyl-carrier-protein] dehydratase activity [GO:0008659]; 3-hydroxydecanoyl-[acyl-carrier-protein] dehydratase activity [GO:0008693]; 3-hydroxyoctanoyl-[acyl-carrier-protein] dehydratase activity [GO:0047451]; 3-hydroxypalmitoyl-[acyl-carrier-protein] dehydratase activity [GO:0004317]; [acyl-carrier-protein] S-acetyltransferase activ…	(3R)-hydroxymyristoyl-[acyl-carrier-protein] dehydratase activity [GO:0008659]; [acyl-carrier-protein] S-acetyltransferase activity [GO:0004313]; [acyl-carrier-protein] S-malonyltransferase activity [GO:0004314]; 3-hydroxydecanoyl-[acyl-carrier-protein] dehydratase activity [GO:0008693]; 3-hydroxyoctanoyl-[acyl-carrier-protein] dehydratase activity [GO:0047451]; 3-hydroxypalmitoyl-[acyl-carrier-p…
RHO1	O42825	GTP-binding protein RHO1	RHO1 CAALFM_CR02860WA CaO19.10362 CaO19.2843	198	(1->3)-beta-D-glucan biosynthetic process [GO:0006075]; actin cytoskeleton organization [GO:0030036]; actin filament organization [GO:0007015]; cellular response to drug [GO:0035690]; cortical cytoskeleton organization [GO:0030865]; establishment or maintenance of cell polarity [GO:0007163]; negative regulation of phenotypic switching [GO:1900240]; regulation of actin cytoskeleton organization [G…	cell cortex [GO:0005938]; cell projection [GO:0042995]; cytoplasm [GO:0005737]; cytoplasmic vesicle [GO:0031410]; cytoskeleton [GO:0005856]; extracellular vesicle [GO:1903561]; hyphal tip [GO:0001411]; intracellular membrane-bounded organelle [GO:0043231]; plasma membrane [GO:0005886]; vesicle [GO:0031982]	cell cortex [GO:0005938]; cell projection [GO:0042995]; cytoplasm [GO:0005737]; cytoplasmic vesicle [GO:0031410]; cytoskeleton [GO:0005856]; extracellular vesicle [GO:1903561]; hyphal tip [GO:0001411]; intracellular membrane-bounded organelle [GO:0043231]; plasma membrane [GO:0005886]; vesicle [GO:0031982]; GTP binding [GO:0005525]; GTPase activity [GO:0003924]; protein kinase binding [GO:0019901…	GTPase activity [GO:0003924]; GTP binding [GO:0005525]; protein kinase binding [GO:0019901]
CAT1	O13289	Peroxisomal catalase (EC 1.11.1.6)	CAT1 CTA1 CAALFM_C106810WA CaO19.13609 CaO19.6229	485	cellular response to hydrogen peroxide [GO:0070301]; cellular response to starvation [GO:0009267]; filamentous growth [GO:0030447]; filamentous growth of a population of unicellular organisms in response to chemical stimulus [GO:0036171]; filamentous growth of a population of unicellular organisms in response to starvation [GO:0036170]; hydrogen peroxide catabolic process [GO:0042744]; hydrogen p…	cytoplasm [GO:0005737]; fungal-type cell wall [GO:0009277]; mitochondrion [GO:0005739]; peroxisome [GO:0005777]	cytoplasm [GO:0005737]; fungal-type cell wall [GO:0009277]; mitochondrion [GO:0005739]; peroxisome [GO:0005777]; catalase activity [GO:0004096]; heme binding [GO:0020037]; metal ion binding [GO:0046872]; cellular response to hydrogen peroxide [GO:0070301]; cellular response to starvation [GO:0009267]; filamentous growth [GO:0030447]; filamentous growth of a population of unicellular organisms in …	catalase activity [GO:0004096]; heme binding [GO:0020037]; metal ion binding [GO:0046872]
RIB3	Q5A3V6	3,4-dihydroxy-2-butanone 4-phosphate synthase (DHBP synthase) (EC 4.1.99.12)	RIB3 CAALFM_C112360CA CaO19.12693 CaO19.5228	204	aerobic respiration [GO:0009060]; riboflavin biosynthetic process [GO:0009231]	cytoplasm [GO:0005737]; cytosol [GO:0005829]; fungal biofilm matrix [GO:0062040]; mitochondrial intermembrane space [GO:0005758]	cytoplasm [GO:0005737]; cytosol [GO:0005829]; fungal biofilm matrix [GO:0062040]; mitochondrial intermembrane space [GO:0005758]; 3,4-dihydroxy-2-butanone-4-phosphate synthase activity [GO:0008686]; metal ion binding [GO:0046872]; aerobic respiration [GO:0009060]; riboflavin biosynthetic process [GO:0009231]	3,4-dihydroxy-2-butanone-4-phosphate synthase activity [GO:0008686]; metal ion binding [GO:0046872]	PATHWAY: Cofactor biosynthesis; riboflavin biosynthesis; 2-hydroxy-3-oxobutyl phosphate from D-ribulose 5-phosphate: step 1/1.
NHP6	Q9UVL1	Non-histone chromosomal protein 6	NHP6 NHP6A CAALFM_C401700CA CaO19.12093.3 CaO19.4623.3	92	DNA repair [GO:0006281]; regulation of transcription by RNA polymerase II [GO:0006357]	nuclear chromatin [GO:0000790]	nuclear chromatin [GO:0000790]; DNA binding [GO:0003677]; DNA repair [GO:0006281]; regulation of transcription by RNA polymerase II [GO:0006357]	DNA binding [GO:0003677]
RPL27	Q9P843	60S ribosomal protein L27	RPL27	136	translation [GO:0006412]	ribosome [GO:0005840]; small-subunit processome [GO:0032040]	ribosome [GO:0005840]; small-subunit processome [GO:0032040]; structural constituent of ribosome [GO:0003735]; translation [GO:0006412]	structural constituent of ribosome [GO:0003735]
QCR2	P83782	Cytochrome b-c1 complex subunit 2, mitochondrial (Complex III subunit 2) (Core protein II) (Cytoplasmic antigenic protein 5) (Ubiquinol-cytochrome-c reductase complex core protein 2)	QCR2 CAALFM_C503350WA CaO19.10167 CaO19.2644	374	oxidation-reduction process [GO:0055114]	membrane [GO:0016020]; mitochondrial inner membrane [GO:0005743]; mitochondrion [GO:0005739]; plasma membrane [GO:0005886]; respirasome [GO:0070469]	membrane [GO:0016020]; mitochondrial inner membrane [GO:0005743]; mitochondrion [GO:0005739]; plasma membrane [GO:0005886]; respirasome [GO:0070469]; metal ion binding [GO:0046872]; oxidation-reduction process [GO:0055114]	metal ion binding [GO:0046872]
RPL13	O59931	60S ribosomal protein L13	RPL13 CAALFM_C103020CA Ca49C10.02 CaO19.10511 CaO19.2994	202	translation [GO:0006412]	cell surface [GO:0009986]; cytosolic large ribosomal subunit [GO:0022625]	cell surface [GO:0009986]; cytosolic large ribosomal subunit [GO:0022625]; RNA binding [GO:0003723]; structural constituent of ribosome [GO:0003735]; translation [GO:0006412]	RNA binding [GO:0003723]; structural constituent of ribosome [GO:0003735]
FPR3	Q59VR3	FK506-binding protein 3 (EC 5.2.1.8) (Peptidyl-prolyl cis-trans isomerase) (PPIase) (Rotamase)	FPR3 CAALFM_C103790CA CaO19.1030 CaO19.8632	426		nucleolus [GO:0005730]	nucleolus [GO:0005730]; peptidyl-prolyl cis-trans isomerase activity [GO:0003755]	peptidyl-prolyl cis-trans isomerase activity [GO:0003755]
CPY1	P30574	Carboxypeptidase Y (EC 3.4.16.5) (Carboxypeptidase YSCY)	CPY1	542		vacuole [GO:0005773]	vacuole [GO:0005773]; serine-type carboxypeptidase activity [GO:0004185]	serine-type carboxypeptidase activity [GO:0004185]
SES1	Q9HGT6	Serine--tRNA ligase, cytoplasmic (EC 6.1.1.11) (Seryl-tRNA synthetase) (SerRS) (Seryl-tRNA(Ser/Sec) synthetase)	SES1 CAALFM_C302780WA CaO19.7901	462	selenocysteinyl-tRNA(Sec) biosynthetic process [GO:0097056]; seryl-tRNA aminoacylation [GO:0006434]	cytoplasm [GO:0005737]; cytosol [GO:0005829]	cytoplasm [GO:0005737]; cytosol [GO:0005829]; ATP binding [GO:0005524]; serine-tRNA ligase activity [GO:0004828]; tRNA binding [GO:0000049]; selenocysteinyl-tRNA(Sec) biosynthetic process [GO:0097056]; seryl-tRNA aminoacylation [GO:0006434]	ATP binding [GO:0005524]; serine-tRNA ligase activity [GO:0004828]; tRNA binding [GO:0000049]	PATHWAY: Aminoacyl-tRNA biosynthesis; selenocysteinyl-tRNA(Sec) biosynthesis; L-seryl-tRNA(Sec) from L-serine and tRNA(Sec): step 1/1.
FAS2	P43098	Fatty acid synthase subunit alpha (EC 2.3.1.86) [Includes: Acyl carrier; 3-oxoacyl-[acyl-carrier-protein] reductase (EC 1.1.1.100) (Beta-ketoacyl reductase); 3-oxoacyl-[acyl-carrier-protein] synthase (EC 2.3.1.41) (Beta-ketoacyl synthase)]	FAS2	1885	long-chain fatty acid biosynthetic process [GO:0042759]		3-oxo-glutaryl-[acp] methyl ester reductase activity [GO:0102131]; 3-oxo-pimeloyl-[acp] methyl ester reductase activity [GO:0102132]; 3-oxoacyl-[acyl-carrier-protein] reductase (NADPH) activity [GO:0004316]; 3-oxoacyl-[acyl-carrier-protein] synthase activity [GO:0004315]; fatty-acyl-CoA synthase activity [GO:0004321]; holo-[acyl-carrier-protein] synthase activity [GO:0008897]; magnesium ion bindi…	3-oxoacyl-[acyl-carrier-protein] reductase (NADPH) activity [GO:0004316]; 3-oxoacyl-[acyl-carrier-protein] synthase activity [GO:0004315]; 3-oxo-glutaryl-[acp] methyl ester reductase activity [GO:0102131]; 3-oxo-pimeloyl-[acp] methyl ester reductase activity [GO:0102132]; fatty-acyl-CoA synthase activity [GO:0004321]; holo-[acyl-carrier-protein] synthase activity [GO:0008897]; magnesium ion bindi…
HTA2	Q59VP2	Histone H2A.2	HTA2 CAALFM_C104170CA CaO19.1051 CaO19.8653	131	chromatin organization [GO:0006325]; chromatin silencing [GO:0006342]; DNA repair [GO:0006281]	nuclear chromatin [GO:0000790]; nucleosome [GO:0000786]	nuclear chromatin [GO:0000790]; nucleosome [GO:0000786]; DNA binding [GO:0003677]; protein heterodimerization activity [GO:0046982]; chromatin organization [GO:0006325]; chromatin silencing [GO:0006342]; DNA repair [GO:0006281]	DNA binding [GO:0003677]; protein heterodimerization activity [GO:0046982]
HTA1	Q59SU5	Histone H2A.1	HTA1 CAALFM_C303910WA CaO19.14186 CaO19.6924	132	chromatin organization [GO:0006325]; chromatin silencing [GO:0006342]; DNA repair [GO:0006281]	nuclear chromatin [GO:0000790]; nucleosome [GO:0000786]	nuclear chromatin [GO:0000790]; nucleosome [GO:0000786]; DNA binding [GO:0003677]; protein heterodimerization activity [GO:0046982]; chromatin organization [GO:0006325]; chromatin silencing [GO:0006342]; DNA repair [GO:0006281]	DNA binding [GO:0003677]; protein heterodimerization activity [GO:0046982]
IRC22-2	P0CH79	Increased recombination centers protein 22-2	IRC22-2 CAWG_06072	239		endoplasmic reticulum membrane [GO:0005789]; integral component of membrane [GO:0016021]	endoplasmic reticulum membrane [GO:0005789]; integral component of membrane [GO:0016021]
RPL32	O94008	60S ribosomal protein L32	RPL32 Ca20C1.21c	131	translation [GO:0006412]	cytosolic large ribosomal subunit [GO:0022625]	cytosolic large ribosomal subunit [GO:0022625]; structural constituent of ribosome [GO:0003735]; translation [GO:0006412]	structural constituent of ribosome [GO:0003735]
ICL1	Q9P8Q7	Isocitrate lyase (ICL) (Isocitrase) (Isocitratase) (EC 4.1.3.1) (Methylisocitrate lyase) (MICA) (EC 4.1.3.30) (Threo-D(S)-isocitrate glyoxylate-lyase)	ICL1	550	glyoxylate cycle [GO:0006097]; tricarboxylic acid cycle [GO:0006099]	glyoxysome [GO:0009514]	glyoxysome [GO:0009514]; isocitrate lyase activity [GO:0004451]; metal ion binding [GO:0046872]; methylisocitrate lyase activity [GO:0046421]; glyoxylate cycle [GO:0006097]; tricarboxylic acid cycle [GO:0006099]	isocitrate lyase activity [GO:0004451]; metal ion binding [GO:0046872]; methylisocitrate lyase activity [GO:0046421]	PATHWAY: Carbohydrate metabolism; glyoxylate cycle; (S)-malate from isocitrate: step 1/2.
RPS16	O94017	40S ribosomal protein S16	RPS16 Ca49C10.01c	142	translation [GO:0006412]	ribosome [GO:0005840]	ribosome [GO:0005840]; structural constituent of ribosome [GO:0003735]; translation [GO:0006412]	structural constituent of ribosome [GO:0003735]
TUP1	C4YFX2	Transcriptional repressor TUP1	TUP1 CHP1 CAWG_01360	511
TUP1	P0CY34	Transcriptional repressor TUP1	TUP1 CHP1 CAALFM_C100060WA CaO19.13528 CaO19.6109	512	cell-cell adhesion [GO:0098609]; cellular response to copper ion [GO:0071280]; cellular response to drug [GO:0035690]; cellular response to farnesol [GO:0097308]; cellular response to starvation [GO:0009267]; development of symbiont in host [GO:0044114]; entry into host [GO:0044409]; filamentous growth [GO:0030447]; filamentous growth of a population of unicellular organisms [GO:0044182]; filamen…		cell-cell adhesion [GO:0098609]; cellular response to copper ion [GO:0071280]; cellular response to drug [GO:0035690]; cellular response to farnesol [GO:0097308]; cellular response to starvation [GO:0009267]; development of symbiont in host [GO:0044114]; entry into host [GO:0044409]; filamentous growth [GO:0030447]; filamentous growth of a population of unicellular organisms [GO:0044182]; filamen…
EFB1	P78590	Elongation factor 1-beta (EF-1-beta)	EFB1 CAWG_03362	213		eukaryotic translation elongation factor 1 complex [GO:0005853]	eukaryotic translation elongation factor 1 complex [GO:0005853]; translation elongation factor activity [GO:0003746]	translation elongation factor activity [GO:0003746]
