# Supplementary material for: Metabolic, structural, and proteomic changes in Candida albicans cells induced by the protein-carbohydrate fraction of Dendrobaena veneta coelomic fluid
Source: Sci Rep. 2021 Aug 18;11:16711. doi: 10.1038/s41598-021-96093-1 (PMC8373886; doi:10.1038/s41598-021-96093-1)
Supplement: Supplementary file 9 — Supplementary Table S6. [file 41598_2021_96093_MOESM9_ESM.xlsx]

## Sheet: Library
N	Unused score	Total score	% Coverage	Uniprot ID	Name	Species	Peptides(95%)
1	148.29	148.29	56.3	Q5A4W7	Fatty acid synthase subunit beta	CANAL	78
2	138.81	138.81	87	V5UZY2	Enolase (Fragment)	CANAX	193
3	115.87	115.87	80.2	Q5APD2	Malate synthase	CANAL	103
4	112.46	112.46	51.5	A0A1D8PK65	Fatty acid synthase subunit alpha	CANAL	60
5	111.81	111.81	91.3	Q5ADM7	Glyceraldehyde-3-phosphate dehydrogenase	CANAL	201
6	109.73	109.73	82.4	C4YFZ1	Heat shock protein SSA4	CANAW	120
7	109.46	109.46	68.2	P25997	Elongation factor 3	CANAL	76
8	107.23	107.23	88	C4YGJ3	Pyruvate decarboxylase	CANAW	131
9	107.05	107.05	76.5	Q5A0M4	Elongation factor 2	CANAL	75
10	100.88	100.88	75.4	C4YKZ8	5-methyltetrahydropteroyltriglutamate-homocysteine methyltransferase	CANAW	58
11	99.01	99.01	77.4	Q3MPN9	Alpha-1,4 glucan phosphorylase	CANAX	59
12	96.07	96.07	45.5	A0A1D8PRR7	Acetyl-CoA carboxylase	CANAL	51
13	95.95	95.95	73	C4YTQ8	ATP-dependent molecular chaperone HSP82	CANAW	63
14	89.81	89.81	85.1	P83773	Acetyl-CoA hydrolase	CANAL	59
15	86.62	86.62	87.7	A0A1D8PFS4	6-phosphogluconate dehydrogenase, decarboxylating	CANAL	55
16	84.51	84.51	72.2	C4YS13	Alcohol dehydrogenase I	CANAW	89
17	82.46	82.46	86.9	A0A1D8PKZ9	ATP synthase subunit beta	CANAL	85
18	80.11	80.11	81.6	C4YHS0	Fructose-bisphosphate aldolase	CANAW	68
19	79.59	79.59	65.5	C4YMM9	Aconitate hydratase, mitochondrial	CANAW	54
20	79.31	79.31	67.3	Q59RB8	Isocitrate lyase	CANAL	71
21	78.42	80.32	77	P83784	Heat shock protein SSC1, mitochondrial	CANAL	50
22	77.69	77.69	63.2	C4YMN0	Heat shock protein 104	CANAW	39
23	76.25	76.25	71.3	A0A1D8PDC4	ATP synthase subunit alpha	CANAL	63
24	76.13	76.13	91.1	P46273	Phosphoglycerate kinase	CANAL	81
25	75.12	75.12	36.3	C4YMC3	Protein URA1	CANAW	40
26	74.75	74.75	82.2	A0A1D8PSH3	Citrate synthase	CANAL	68
27	73.13	77.03	82.2	Q5A397	Hsp70 family ATPase	CANAL	53
28	69.4	69.4	80	C4YLR7	Phosphotransferase	CANAW	57
29	68.01	68.01	69.2	Q8NJN3	Acetyl-coenzyme A synthetase 2	CANAL	42
30	67.3	67.3	74.5	C4YDJ3	Elongation factor 1-alpha	CANAW	90
31	66.86	66.86	70	Q5A750	Transketolase	CANAL	47
32	65.84	65.85	52.9	A0A1D8PJ01	Plasma membrane ATPase	CANAL	44
33	65.75	65.75	70.4	C4YM67	Glucose-6-phosphate isomerase	CANAW	41
34	65.19	65.19	77.2	A0A1D8PRM7	Phosphoenolpyruvate carboxykinase	CANAL	49
35	63.32	63.32	83.4	C4YJP6	Aldehyde dehydrogenase, mitochondrial	CANAW	61
36	62.04	63.6	76.2	C4YIK0	Aminotran_1_2 domain-containing protein	CANAW	36
37	61.6	61.6	55.6	Q59WG3	AAA family ATPase	CANAL	33
38	61.45	61.45	57.8	A0A1D8PKJ3	E1 ubiquitin-activating protein	CANAL	33
39	61.27	61.27	48	A0A1D8PF90	Uncharacterized protein	CANAL	31
40	61.06	61.06	48.7	Q5AK53	ATP-dependent 6-phosphofructokinase	CANAL	32
41	60.73	60.73	84.1	O13289	Peroxisomal catalase	CANAL	35
42	59.14	59.14	80.9	C4YFC5	Eukaryotic initiation factor 4A	CANAW	35
43	57.46	65.14	71	Q59XW4	Acetyl-coenzyme A synthetase	CANAL	38
44	56.97	56.97	74.9	O74261	Heat shock protein 60, mitochondrial	CANAL	39
45	56.96	56.97	79.6	C4YNX7	Elongation factor 1-gamma 1	CANAW	33
46	56.81	56.81	60.1	C4YE44	Heat shock protein Hsp88	CANAW	35
47	56.4	56.4	51	Q59KZ1	Aminopeptidase 2	CANAL	28
48	55.34	55.34	78.4	P46614	Pyruvate kinase	CANAL	54
49	54.26	54.26	32.2	A0A1D8PPS9	Clathrin heavy chain (Fragment)	CANAL	28
50	53.96	53.96	85.9	P83775	Putative NADPH-dependent methylglyoxal reductase GRP2	CANAL	38
51	53.96	53.96	64.8	Q59KI0	UTP--glucose-1-phosphate uridylyltransferase	CANAL	37
52	53.78	53.78	51.5	C4YPM4	2-oxoglutarate dehydrogenase E1 component, mitochondrial	CANAW	27
53	52.46	52.46	57.9	Q59SM8	Trifunctional formate-tetrahydrofolate ligase/methenyltetrahydrofolate cyclohydrolase/methylenetetrahydrofolate dehydrogenase	CANAL	31
54	52.41	52.41	76.6	A0A1D8PFR4	Actin	CANAL	44
55	52.14	52.14	78.6	A0A1D8PS79	Isocitrate dehydrogenase [NADP]	NADP	30
56	51.92	51.92	68.9	C4YN31	Inositol-3-phosphate synthase	CANAW	28
57	51.66	51.66	72.8	Q5A6R2	Bifunctional phosphoribosylaminoimidazolecarboxamide formyltransferase/IMP cyclohydrolase	CANAL	29
58	51.63	51.63	48.7	C4YK87	NAD-specific glutamate dehydrogenase	CANAW	24
59	51.51	51.51	66.5	Q5AJB1	V-type proton ATPase catalytic subunit A	CANAL	27
60	50.78	50.78	56.5	Q96UX5	Heat shock protein 78, mitochondrial	CANAL	26
61	50.38	50.38	51.3	C4YPL7	Peroxisomal hydratase-dehydrogenase-epimerase	CANAW	25
62	50.23	60.76	58.7	C4YJ74	Heat shock 70 kDa protein C	CANAW	43
63	50.18	50.18	61.5	Q5AJD9	Acyl-coenzyme A oxidase	CANAL	27
64	49.21	49.21	63.8	Q59TZ8	Phosphotransferase	CANAL	27
65	48.58	48.58	86.3	C4YJS4	Phosphoglycerate mutase	CANAW	66
66	47.83	47.83	81.3	Q5AMP4	Malate dehydrogenase	CANAL	54
67	47.78	47.78	83.1	P83778	Malate dehydrogenase, cytoplasmic	CANAL	48
68	46.45	46.45	33.2	Q5ANA3	Pleiotropic ABC efflux transporter of multiple drugs CDR1	CANAL	25
69	45.96	45.96	75.9	A0A1D8PP59	Ubiquinol--cytochrome-c reductase subunit	CANAL	26
70	44.81	44.81	45.2	A0A1D8PF42	Uncharacterized protein	CANAL	25
71	44.69	44.69	68.8	A0A1D8PPG7	Ketol-acid reductoisomerase, mitochondrial	CANAL	29
72	44.04	54.35	42.5	Q5AGZ8	ATP-dependent 6-phosphofructokinase	CANAL	28
73	43.54	43.54	52.2	Q5AMQ5	Carnitine O-acetyltransferase	CANAL	22
74	43.42	43.42	47.1	C4YET9	Polyadenylate-binding protein	CANAW	25
75	42.91	42.91	71.7	M1T132	Alcohol dehydrogenase (Fragment)	CANAX	26
76	42.87	42.87	39.1	A0A1D8PDL7	Uncharacterized protein	CANAL	26
77	42.36	42.36	50.4	Q5A8K2	Alanine--tRNA ligase	CANAL	22
78	42.31	42.31	52.4	Q5ADT0	Slk19p	CANAL	22
79	42.24	42.24	47.7	C4YL05	Leucyl-tRNA synthetase	CANAW	21
80	42.22	42.22	70.2	Q59T35	Fumarate reductase	CANAL	24
81	41.74	41.74	56	Q59LZ5	Protein channel	CANAL	21
82	41.74	41.74	66.6	C4YM24	Vacuolar proton pump subunit B	CANAW	22
83	41.7	41.7	56.7	A0A1D8PU51	Uncharacterized protein	CANAL	23
84	41.5	41.5	62.1	Q59RQ6	Dihydrolipoyl dehydrogenase	CANAL	25
85	41.17	41.17	73.2	C4YSD4	Serine hydroxymethyltransferase	CANAW	25
86	41.16	41.16	75.9	C4YM97	Succinate--CoA ligase [ADP-forming] subunit beta, mitochondrial	ADP-forming	21
87	40.68	40.68	69.5	C4YI58	Ornithine aminotransferase	CANAW	23
88	40.64	40.64	62	C4YFR7	60S ribosomal protein L4-B	CANAW	29
89	40.16	40.16	83.3	C4YEM6	Uncharacterized protein	CANAW	26
90	39.94	39.94	68.9	G1UAF7	Uncharacterized protein CaJ7.0374	CANAX	27
91	39.93	39.93	64.9	Q5A5Q8	40S ribosomal protein S4	CANAL	28
92	39.67	39.67	66.5	Q5A516	ADP/ATP carrier protein	CANAL	54
93	39.19	39.19	47.3	Q5A1E8	Succinate dehydrogenase [ubiquinone] flavoprotein subunit, mitochondrial	CANAL	23
94	39.03	39.03	37.1	Q59RI1	Isoleucine--tRNA ligase	CANAL	21
95	38.74	38.74	84.5	P83782	Cytochrome b-c1 complex subunit 2, mitochondrial	CANAL	20
96	38.52	38.52	42.8	A0A1D8PJB0	Coatomer subunit alpha	CANAL	20
97	38.51	38.51	67.2	Q59KV8	Lipid-binding protein	CANAL	29
98	38.31	38.31	52.6	Q5A2A5	Glycine--tRNA ligase	CANAL	19
99	38.23	38.23	35.1	Q5AED0	Glyco_hydro_63 domain-containing protein	CANAL	19
100	37.94	37.94	49.6	Q5AK46	Multifunctional fusion protein	CANAL	20
101	37.88	46.12	82.2	C4YDJ7	Alcohol dehydrogenase II	CANAW	35
102	37.77	37.77	77.1	Q5A017	Transaldolase	CANAL	24
103	37.56	37.56	59.6	A0A1D8PN90	Hsp90 cochaperone	CANAL	24
104	35.71	36.48	67.4	O93827	Mannose-1-phosphate guanyltransferase	CANAL	23
105	35.62	35.62	51.3	C4YSB5	Dipeptidyl peptidase 3	CANAW	22
106	35.56	35.56	66.7	C4YPB7	Fumarate hydratase, mitochondrial	CANAW	23
107	35.43	35.43	47.6	C4YDB9	Dihydroxyacetone kinase	CANAW	18
108	35.41	35.41	64.6	C4YLA3	Phosphoglucomutase	CANAW	23
109	35.39	35.39	46.9	C4YSH0	1,4-alpha-glucan branching enzyme	CANAW	19
110	35.33	35.33	66.2	A0A1D8PF68	S-adenosylmethionine synthase	CANAL	18
111	35.28	35.28	73	Q59US5	Bifunctional cysteine synthase/O-acetylhomoserine aminocarboxypropyltransferase	CANAL	19
112	34.99	34.99	61.8	A0A1D8PSZ0	Ife2p	CANAL	22
113	34.71	34.71	48.7	C4YP33	Saccharopine dehydrogenase	CANAW	20
114	34.11	34.11	43	C4YG47	Eukaryotic translation initiation factor 3 subunit A	CANAW	18
115	33.99	33.99	43.8	C4YHT4	Eukaryotic translation initiation factor 3 subunit C	CANAW	19
116	33.94	33.94	56.3	Q5A678	Ssz1p	CANAL	17
117	33.71	33.71	43.1	A0A1D8PP21	Methionine--tRNA ligase	CANAL	17
118	33.64	33.64	74.9	C4YFJ6	Elongation factor Tu	CANAW	18
119	33.17	33.17	69.9	P40910	40S ribosomal protein S1	CANAL	17
120	32.47	32.47	48.4	C4YRU3	Adenosylhomocysteinase	CANAW	19
121	32.11	32.11	54.3	C4YEN4	Aldo_ket_red domain-containing protein	CANAW	26
122	31.99	31.99	69.2	Q5AIA6	Pyridoxine biosynthesis protein	CANAL	19
123	31.9	31.9	65.3	A0A1D8PRY3	ATP synthase subunit gamma	CANAL	25
124	31.71	31.71	56.2	C4YKP2	2-isopropylmalate synthase	CANAW	17
125	31.59	31.59	45.7	Q59R20	Proline--tRNA ligase	CANAL	17
126	31.44	31.44	40.1	C4YPZ9	Glucosamine-fructose-6-phosphate aminotransferase	CANAW	16
127	31.17	31.17	52.9	Q59N40	Aspartate aminotransferase	CANAL	17
128	31.05	31.05	54.9	Q5A3K7	D-3-phosphoglycerate dehydrogenase	CANAL	17
129	30.97	30.97	40.2	A0A1D8PHR0	Valine--tRNA ligase	CANAL	17
130	30.96	30.96	66.3	Q59LS1	Ribosomal 60S subunit protein L3	CANAL	24
131	30.73	30.73	36.2	G1UAV5	Uncharacterized protein CaJ7.0069	CANAX	15
132	30.63	30.63	28.6	C4YLT8	Phosphoribosylformylglycinamidine synthase	CANAW	14
133	30.62	30.62	59.3	A0A1D8PDE8	Obg-like ATPase 1	CANAL	16
134	30.55	30.55	58.5	A0A1D8PT56	Adenylosuccinate lyase	CANAL	19
135	30.54	30.55	47.6	C4YEV7	Uncharacterized protein (Fragment)	CANAW	21
136	30.16	30.16	54	C4YDD8	Glucose-6-phosphate 1-dehydrogenase	CANAW	15
137	30.14	30.14	75.6	Q5ANA1	Ribosomal 60S subunit protein L8B	CANAL	16
138	29.83	29.83	47	A0A1D8PC97	Tubulin beta chain	CANAL	18
139	29.61	29.61	37.4	C4YN36	Long-chain-fatty-acid-CoA ligase 4	CANAW	15
140	29.55	29.55	35.7	G1UAB3	Uncharacterized protein CaJ7.0076	CANAX	16
141	29.54	29.55	52.2	A0A1D8PNG9	Threonine synthase	CANAL	15
142	29.53	29.53	41.6	A0A1D8PE97	Glycine cleavage system P protein	CANAL	14
143	29.44	29.44	67.6	Q5A0Z9	Pyruvate dehydrogenase E1 component subunit alpha	CANAL	16
144	29.44	29.44	37.9	C4YFA9	Arginyl-tRNA synthetase	CANAW	18
145	29.3	29.3	36.4	C4YMW6	Uncharacterized protein	CANAW	15
146	29.28	29.28	46.3	C4YKI4	Asparagine synthetase 2	CANAW	16
147	29.02	29.02	88.7	Q5AG68	Nucleoside diphosphate kinase	CANAL	23
148	28.86	28.86	31.2	C4YEE3	Clustered mitochondria protein homolog	CANAW	15
149	28.85	28.86	74.3	A0A1D8PGS5	Isocitrate dehydrogenase [NAD] subunit, mitochondrial	NAD	17
150	28.76	28.76	47.1	C4YQ03	Acetolactate synthase	CANAW	14
151	28.76	28.76	61.4	Q5AKA5	Cys-Gly metallodipeptidase DUG1	CANAL	17
152	28.71	28.88	63.6	C4YCN7	Glutamate decarboxylase	CANAW	13
153	28.58	28.58	55.7	Q59UF7	Aspartate--tRNA ligase	CANAL	14
154	28.53	28.53	57.7	Q5ADU2	Lysine--tRNA ligase	CANAL	14
155	28.3	28.3	35.9	A0A1D8PLY4	Pyruvate carboxylase	CANAL	14
156	28.28	28.28	38.5	A0A1D8PMV9	Threonine--tRNA ligase	CANAL	15
157	28.05	28.05	43.1	A0A1D8PNE5	Uncharacterized protein	CANAL	19
158	28.04	28.04	67.6	Q5AK88	RRM domain-containing protein	CANAL	14
159	27.93	27.93	27.6	O93959	Cytoskeleton assembly control protein Sla2p	CANAX	13
160	27.8	27.8	61.9	C4YI87	SHSP domain-containing protein	CANAW	18
161	27.47	27.47	63	Q5AIA2	Homoserine dehydrogenase	CANAL	14
162	27.37	27.37	55.8	C4YQ44	Seryl-tRNA synthetase	CANAW	15
163	27.33	27.33	45.6	C4YSK0	Fimbrin	CANAW	15
164	27.29	27.29	61.8	C4YKG1	Inorganic pyrophosphatase	CANAW	16
165	27.18	27.18	50.4	Q5AL34	Psa2p	CANAL	16
166	27.11	27.11	38.1	C4YMV0	Uncharacterized protein	CANAW	14
167	27.09	27.09	59.1	C4YES6	Uncharacterized protein	CANAW	18
168	27.07	27.07	56.8	C4YMJ2	Uncharacterized protein	CANAW	15
169	26.94	93.26	78.6	C4YEK6	Heat shock protein SSA2	CANAW	77
170	26.91	26.91	60.3	C4YNA2	D-xylulose reductase	CANAW	18
171	26.86	26.86	38	Q5AAU3	Protein transport protein SEC31	CANAL	13
172	26.86	26.86	65.1	Q5A9D4	Csp37p	CANAL	15
173	26.76	26.76	40.4	C4YFP9	AMPK1_CBM domain-containing protein	CANAW	13
174	26.7	26.7	67.8	C4YEV4	Protein BMH2	CANAW	21
175	26.68	26.68	50.2	Q59T95	Cystathionine beta-synthase	CANAL	16
176	26.57	26.57	71.6	Q5AF03	Glyoxalase 3	CANAL	28
177	26.53	26.53	68.1	C4YNU8	Rick_17kDa_Anti domain-containing protein	CANAW	15
178	26.51	26.51	66.4	A0A1D8PDL6	Ribosomal 60S subunit protein L7A	CANAL	16
179	26.44	26.44	49.3	Q5AGZ7	Ribosomal 60S subunit protein L5	CANAL	17
180	26.41	27.85	50	A0A0A0Y6R4	Erg11	CANAX	14
181	26.32	26.32	39.4	C4YEF5	Coatomer subunit gamma	CANAW	12
182	26.25	26.25	38.9	Q5A850	Glycogen [starch] synthase	CANAL	13
183	26.1	34.2	71.1	C4YEG9	Sphingolipid long chain base-responsive protein LSP1	CANAW	24
184	26.02	26.02	45.8	C4YF03	Phenylalanyl-tRNA synthetase alpha chain	CANAW	12
185	25.98	25.98	61.7	C4YRH4	NAD(P)H-dependent D-xylose reductase I,II	CANAW	15
186	25.93	25.93	52.9	C4YGN3	Glutamate dehydrogenase	CANAW	13
187	25.91	25.91	65.9	A0A1D8PH52	Acetyl-CoA C-acetyltransferase	CANAL	13
188	25.88	25.88	73.2	C4YTI4	WD_REPEATS_REGION domain-containing protein	CANAW	16
189	25.77	25.77	49.3	Q5AB74	Chaperonin-containing T-complex subunit	CANAL	15
190	25.58	25.58	67.1	Q59M70	NADH-cytochrome b5 reductase 2	CANAL	17
191	25.53	25.53	55.1	A0A1D8PNY6	Sfc1p	CANAL	15
192	25.45	25.45	56	Q5AP79	Mir1p	CANAL	14
193	25.38	25.38	69.8	Q9P940	Triosephosphate isomerase	CANAL	22
194	25.29	25.29	46	Q5A9D9	Homoisocitrate dehydrogenase	CANAL	13
195	25.11	25.11	48	Q9UUZ0	Putative fructose-1,6-bisphosphatase	CANAX	13
196	25	25	34.2	C4YG07	26S proteasome regulatory subunit RPN1	CANAW	13
197	24.99	24.99	40.9	C4YD72	Uncharacterized protein	CANAW	14
198	24.96	24.96	85.2	C4YTU2	Peptidyl-prolyl cis-trans isomerase	CANAW	20
199	24.91	24.91	48.8	A0A1D8PJ10	Uncharacterized protein	CANAL	13
200	24.82	24.82	64	C4YHM1	Glucan 1,3-beta-glucosidase	CANAW	15
201	24.76	24.76	42.9	B9WMS9	Tubulin alpha chain	CANDC	12
202	24.73	24.73	47.4	C4YFS1	Cellulase domain-containing protein	CANAW	12
203	24.54	24.54	32.5	Q5AF38	Alpha-mannosidase	CANAL	13
204	24.53	24.53	59.5	Q59TB4	Uncharacterized protein	CANAL	15
205	24.45	24.45	67.6	Q5A1M1	Tfs1p	CANAL	13
206	24.35	24.35	63.5	Q59TU5	Mrf1p	CANAL	13
207	24.18	24.18	60.9	Q59TC4	Lys22p	CANAL	14
208	24.17	24.17	80.6	C4YNZ5	Peroxiredoxin TSA1	CANAW	30
209	24.14	26.23	53.6	G1UAW4	Serine hydroxymethyltransferase	CANAX	14
210	24.09	24.09	65.4	C4YD77	Isocitrate dehydrogenase [NAD] subunit, mitochondrial	NAD	12
211	24.08	24.08	59.5	B9WLS6	Ribosomal protein, small subunit, putative	CANDC	13
212	23.92	23.92	28.6	Q5AI14	Trehalose-phosphatase	CANAL	12
213	23.82	23.82	37.9	C4YHD6	NADPH--cytochrome P450 reductase	CANAW	12
214	23.8	23.8	46.7	C4YSQ0	Aminomethyltransferase	CANAW	14
215	23.76	23.77	25.8	A0A1D8PI19	Phm7p	CANAL	12
216	23.7	23.7	29.5	A0A1D8PCX0	Uncharacterized protein	CANAL	13
217	23.6	23.6	42	Q59R18	Asparagine--tRNA ligase	CANAL	12
218	23.49	23.55	67.7	C4YL27	Uncharacterized protein	CANAW	12
219	23.37	23.37	41.9	C4YN20	Protein SIK1	CANAW	12
220	23.3	23.3	64.9	C4YED0	Phospho-2-dehydro-3-deoxyheptonate aldolase	CANAW	12
221	23.04	23.04	47.3	C4YPV8	Alpha-1,2 mannosyltransferase KTR1	CANAW	12
222	22.97	22.97	56.5	Q5AMT7	Bfr1p	CANAL	11
223	22.96	22.96	75.5	Q5A900	Ribosomal 40S subunit protein S2	CANAL	17
224	22.76	22.76	73.9	C4YLZ2	Protoplast secreted protein 2	CANAW	16
225	22.73	22.73	50.6	Q5A044	MICOS complex subunit MIC60	CANAL	14
226	22.68	22.68	51	C4YMF9	Lipoyl-binding domain-containing protein	CANAW	15
227	22.67	22.67	48.9	A0A1D8PG20	Bifunctional 2-aminoadipate transaminase/aromatic-amino-acid:2-oxoglutarate transaminase	CANAL	12
228	22.66	22.66	29.2	C4YR11	Vacuolar sorting protein 1	CANAW	13
229	22.61	22.61	64.4	Q5A8X6	Succinate--CoA ligase [ADP-forming] subunit alpha, mitochondrial	ADP-forming	12
230	22.57	22.57	24.2	C4YSS2	Coatomer subunit beta'	CANAW	12
231	22.44	22.44	59.5	G1UAJ1	3-isopropylmalate dehydrogenase	CANAX	13
232	22.35	22.35	42.6	C4YQ18	Peroxidase	CANAW	15
233	22.21	22.21	42.9	C4YM18	Trehalose-6-phosphate synthase	CANAW	11
234	22.17	22.17	33.2	C4YMA6	Uncharacterized protein	CANAW	11
235	22.08	22.08	58.4	A0A1D8PS56	Omega-class glutathione transferase	CANAL	14
236	21.99	21.99	53.1	C4YI53	ATP-dependent RNA helicase SUB2	CANAW	12
237	21.97	21.97	35.8	C4YL12	Phenylalanyl-tRNA synthetase beta chain	CANAW	11
238	21.78	21.78	35.3	C4YDN4	Phosphoribosylformylglycinamidine cyclo-ligase	CANAW	12
239	21.74	21.79	65.7	C4YIM2	ATP synthase subunit 4, mitochondrial	CANAW	13
240	21.71	21.71	45.2	A0A1D8PTW6	3-hydroxy-3-methylglutaryl coenzyme A synthase	CANAL	12
241	21.68	21.81	52.9	G1UA71	60S acidic ribosomal protein P0	CANAX	19
242	21.67	21.67	53.7	A0A3G6VF54	Mitochondrial apoptosis inducing factor	CANAX	12
243	21.57	21.57	72.9	C4YSJ4	Adenosine kinase	CANAW	14
244	21.51	21.51	71.7	B9W9B1	60S ribosomal protein L2, putative	CANDC	13
245	21.37	22.87	44.8	Q59S06	Nucleolar protein 58	CANAL	12
246	21.34	21.34	30.1	A5GXM4	Glycoamidase	CANAX	11
247	21.27	21.27	34.9	Q59ZH8	Translation termination factor eRF1	CANAL	11
248	21.26	21.26	21.5	A0A1D8PDU9	Glutamate synthase (NADH)	CANAL	12
249	21.26	21.26	49	G1UAH5	Uncharacterized protein CaJ7.0047	CANAX	12
250	21.23	21.23	46.4	Q5AF98	Zuotin	CANAL	11
251	21.21	21.21	49.3	A0A1D8PM35	Translation elongation factor 1 subunit beta	CANAL	13
252	21.19	21.19	61.9	Q59MR4	Coproporphyrinogen oxidase	CANAL	11
253	21.18	21.18	29.4	C4YPD4	Protein transport protein SEC61 alpha subunit	CANAW	11
254	21.15	21.15	32.1	C4YTK2	Eukaryotic translation initiation factor 3 subunit B	CANAW	11
255	21.07	21.07	30.6	Q5A3L0	26S proteasome regulatory subunit RPN2	CANAL	12
256	21.02	21.02	60.9	C4YHR2	DLH domain-containing protein	CANAW	11
257	20.98	20.98	59.7	Q9P834	60S ribosomal protein L6	CANAX	12
258	20.91	20.91	66.5	C4YJI4	Uncharacterized protein	CANAW	11
259	20.74	20.74	43.6	C4YN44	S-(hydroxymethyl)glutathione dehydrogenase	CANAW	13
260	20.69	20.69	91.3	C4YMP9	Uncharacterized protein	CANAW	11
261	20.66	20.66	57.7	C4YQN5	HABP4_PAI-RBP1 domain-containing protein	CANAW	12
262	20.49	20.49	39.4	Q5AGX8	Acetyltransferase component of pyruvate dehydrogenase complex	CANAL	11
263	20.4	20.4	47.9	Q5A0L0	Ribonucleotide-diphosphate reductase subunit	CANAL	12
264	20.33	20.33	38.6	Q9UW25	Oxysterol-binding protein-like protein OBPa	CANAL	11
265	20.31	22.24	48.7	C4YPU0	NAD(P)-bd_dom domain-containing protein	CANAW	12
266	20.16	20.16	54.8	C4YSS4	Ribosomal protein	CANAW	14
267	20.08	20.08	34.5	Q5AJX0	Histidine--tRNA ligase	CANAL	11
268	20.02	20.02	48.2	Q5AFA8	Abp1p	CANAL	11
269	19.92	19.92	47.2	Q5AF44	Peroxiredoxin	CANAL	16
270	19.88	19.88	60.2	C4YNT6	Branched-chain-amino-acid aminotransferase	CANAW	11
271	19.84	19.84	25.1	Q5A2A7	Metalloendopeptidase	CANAL	11
272	19.64	19.64	65	Q5A5A0	Thioredoxin peroxidase	CANAL	13
273	19.6	19.6	58.2	O94083	Eukaryotic translation initiation factor 5A	CANAL	18
274	19.2	19.2	35.1	C4YRD2	Eukaryotic translation initiation factor 5	CANAW	10
275	19.13	42.84	75.1	A0A1D8PNN8	Cam1-1p	CANAL	26
276	19.03	19.03	63.4	Q5AJ93	40S ribosomal protein S7	CANAL	12
277	19.01	19.01	40.9	P0CH97	Adenylosuccinate synthetase	CANAW	10
278	18.8	18.8	59.4	C4YLC4	Uncharacterized protein	CANAW	11
279	18.72	18.72	60.1	Q5A473	Gvp36p	CANAL	10
280	18.69	18.69	62.2	Q59P43	GTP-binding nuclear protein	CANAL	12
281	18.66	18.66	54.6	Q5AIB8	Ribosomal 60S subunit protein L10	CANAL	12
282	18.61	18.61	34.6	A0A191XT62	TUP1 protein	CANAX	10
283	18.58	18.58	37.1	P56091	Galactokinase	CANAX	11
284	18.5	18.5	41	Q5AI20	Fe-S cluster-binding ribosome biosynthesis protein	CANAL	11
285	18.41	18.41	40	C4YM47	Very-long-chain 3-oxoacyl-CoA reductase	CANAW	12
286	18.3	18.3	46	Q59QN7	Succinate dehydrogenase [ubiquinone] iron-sulfur subunit, mitochondrial	CANAL	9
287	18.27	18.27	44.2	A0A1D8PR11	Peptidase_M24 domain-containing protein	CANAL	9
288	18.2	18.2	31.5	C4YPZ0	Vacuolar aminopeptidase I	CANAW	11
289	18.15	18.15	35.4	A0A1D8PKY7	Histidine biosynthesis trifunctional protein	CANAL	11
290	18.12	18.12	51.4	A0A1D8PM53	Reticulon-like protein	CANAL	9
291	18.07	18.07	63.3	G1UAI4	Uncharacterized protein CaJ7.0451	CANAX	11
292	18.07	18.07	52.5	O42817	40S ribosomal protein S0	CANAL	12
293	18.03	18.03	32.9	C4YF57	GAL10 bifunctional protein	CANAW	9
294	18.03	18.03	67.4	Q5AND9	Arf family GTPase	CANAL	10
295	18	18	65.3	C4YK99	S10_plectin domain-containing protein	CANAW	9
296	17.99	17.99	42.9	Q59V92	Type II HSP40 co-chaperone	CANAL	9
297	17.95	17.95	55.2	C4YF22	Phosphomannomutase	CANAW	11
298	17.9	17.9	38.8	C4YIV3	Inosine-5'-monophosphate dehydrogenase	CANAW	10
299	17.86	21.99	59.4	Q5A5S6	Malate dehydrogenase	CANAL	13
300	17.72	17.72	40.9	Q5A5V6	Pyruvate dehydrogenase E1 component subunit beta	CANAL	10
301	17.66	17.66	72.7	C4YSV6	Adenylate kinase	CANAW	12
302	17.65	17.65	46.7	Q59QN6	Formate dehydrogenase	CANAL	9
303	17.65	17.65	59.1	C4YPS1	NADH-ubiquinone oxidoreductase subunit 9	CANAW	9
304	17.58	17.58	32.9	Q59U59	Proteinase A	CANAL	10
305	17.53	17.53	59.4	Q5AP65	Protein FMP52, mitochondrial	CANAL	11
306	17.42	17.42	58.2	Q5APK5	Cytochrome c oxidase subunit Va	CANAL	14
307	17.3	17.3	50.4	Q5A0L8	Proteasome regulatory particle base subunit	CANAL	12
308	17.3	17.3	78.4	B9WIT4	Small COPII coat GTPase, putative	CANDC	11
309	17.14	17.14	75.4	Q5AND4	Rdi1p	CANAL	9
310	17.1	17.1	47.2	Q5AFB3	Tyrosine--tRNA ligase	CANAL	12
311	17.06	17.06	63.6	C4YLA5	GTP-binding protein RHO1	CANAW	10
312	16.93	16.93	48.3	Q59YC4	Chaperonin-containing T-complex subunit	CANAL	8
313	16.91	16.92	43.4	Q5A2T2	ATP-binding cassette family ATPase	CANAL	10
314	16.91	16.91	75.4	C4YEX2	40S ribosomal protein S16	CANAW	13
315	16.87	16.87	52.9	B9W7A2	Septin, putative	CANDC	9
316	16.7	16.7	79.5	Q5A7P7	F1F0 ATP synthase subunit 5	CANAL	9
317	16.67	16.67	30.5	Q5AGF6	Translation initiation factor eIF2 subunit gamma	CANAL	10
318	16.62	16.62	38.3	Q5ADN1	Protein phosphatase 2A structural subunit	CANAL	9
319	16.62	16.62	29.9	C4YJ73	cAMP-dependent protein kinase regulatory subunit	CANAW	10
320	16.53	16.53	74.7	A0A1D8PLK1	Proteasome core particle subunit beta 6	CANAL	9
321	16.4	16.4	38.9	Q5A6P9	Adenylyl cyclase-associated protein	CANAL	10
322	16.36	16.36	41.6	Q59Z12	Chaperonin-containing T-complex subunit	CANAL	8
323	16.3	16.3	46.7	C4YLE5	PKS_ER domain-containing protein	CANAW	9
324	16.3	16.3	60.2	Q59T44	40S ribosomal protein S8	CANAL	13
325	16.12	16.12	67.1	A0A1D8PN83	Ribosomal 40S subunit protein S11A	CANAL	10
326	16.05	16.05	46.2	C4YCT8	Uncharacterized protein	CANAW	8
327	16.05	16.05	54.2	Q5AG43	Ribosomal 40S subunit protein S5	CANAL	14
328	16.01	16.01	60.1	C4YQH1	NAC-A/B domain-containing protein	CANAW	9
329	16.01	16.01	28.8	Q5A4L1	Uncharacterized protein	CANAL	8
330	15.98	15.98	40.2	Q5AH07	Nuc2p	CANAL	8
331	15.95	15.95	27.9	C4YEZ3	L-aminoadipate-semialdehyde dehydrogenase	CANAW	9
332	15.94	15.94	43.2	C4YQU5	SEC14 cytosolic factor	CANAW	9
333	15.91	15.91	35.2	Q59P52	Phosphoserine aminotransferase	CANAL	8
334	15.88	15.88	27.9	B9WLN9	Coatomer subunit beta	CANDC	9
335	15.84	15.84	40.3	Q9UV13	Diphosphomevalonate decarboxylase	CANAX	8
336	15.78	15.78	49	A0A1D8PLW8	Proteasome regulatory particle lid subunit	CANAL	8
337	15.72	15.72	73.8	Q5AEN2	Ribosomal 60S subunit protein L9B	CANAL	9
338	15.65	15.65	40.1	Q5A1Q0	Glucose-6-phosphate 1-epimerase	CANAL	8
339	15.64	15.64	39.3	C4YIE1	Farnesyl pyrophosphate synthetase	CANAW	9
340	15.55	15.6	67.6	C4YTG2	40S ribosomal protein S18	CANAW	13
341	15.54	15.54	38.9	B9W8W9	Glutamine amidotransferase, putative	CANDC	9
342	15.53	15.55	46.2	Q5A0J3	Sphingosine hydroxylase	CANAL	8
343	15.53	15.53	74	C4YJU4	Cytochrome c oxidase polypeptide VI, mitochondrial	CANAW	8
344	15.47	15.47	57.1	B9WFL3	60S ribosomal protein L20	CANDC	9
345	15.47	15.47	71.2	A0A1D8PDT3	Ribosomal 40S subunit protein S14B	CANAL	11
346	15.46	15.47	66.9	C4YNQ0	40S ribosomal protein S19-B	CANAW	9
347	15.32	15.32	44.6	B9WK79	Mitochondrial import receptor subunit, putative	CANDC	8
348	15.3	15.3	28.6	Q5AD47	Hexose transporter	CANAL	8
349	15.26	15.26	37.4	Q9P8J6	1,3-beta-glucanosyltransferase	CANAX	7
350	15.15	15.15	41	C4YPY8	Sterol 24-C-methyltransferase	CANAW	13
351	15.11	15.11	81.8	P0CT51	Blood-induced peptide 1	CANAL	9
352	15.08	15.08	67.2	Q59PV8	ATP synthase subunit d, mitochondrial	CANAL	10
353	15.07	15.07	32	C4YHH4	T-complex protein 1 subunit delta	CANAW	8
354	15.02	15.02	70	C4YQF1	Histone H2B	CANAW	15
355	15.01	15.01	54.4	C4YQ81	Prohibitin	CANAW	8
356	14.95	14.95	29.5	C4YLW8	Glutamine synthetase	CANAW	8
357	14.9	14.9	35.6	C4YFU3	Uncharacterized protein	CANAW	9
358	14.86	14.86	60.7	A0A1D8PRL3	NAD(P)-bd_dom domain-containing protein	CANAL	8
359	14.69	14.69	50.2	Q59NQ5	Glutathione reductase	CANAL	8
360	14.68	14.68	53	A0A1D8PFX8	Rab GDP dissociation inhibitor	CANAL	8
361	14.65	14.65	59.2	Q59KG2	Respiratory growth induced protein 1	CANAL	7
362	14.59	14.59	35.6	A0A1D8PMN9	Chaperonin-containing T-complex subunit	CANAL	8
363	14.59	14.59	43.6	Q5ANP6	Sbp1p	CANAL	7
364	14.57	14.57	21.3	Q5ALU8	Dolichyl-diphosphooligosaccharide--protein glycosyltransferase subunit	CANAL	8
365	14.52	14.52	28.1	Q5AQ76	Protein transport protein SEC24	CANAL	7
366	14.5	14.5	56.9	Q5A6R1	Ribosomal protein L15	CANAL	10
367	14.44	14.44	43.8	C4YKN1	Mannose-6-phosphate isomerase	CANAW	8
368	14.42	14.42	69.3	Q5ABS1	Cytochrome b-c1 complex subunit 7	CANAL	8
369	14.39	14.39	24.6	C4YDW1	Uncharacterized protein	CANAW	7
370	14.39	14.39	51.7	C4YHV4	40S ribosomal protein S6	CANAW	11
371	14.38	14.38	45.2	Q5AMN0	Proliferating cell nuclear antigen	CANAL	7
372	14.36	14.36	50	B9W9G6	Nascent polypeptide-associated complex subunit beta	CANDC	10
373	14.35	14.35	48.2	C4YJX2	40S ribosomal protein S9-B	CANAW	10
374	14.34	14.35	52.5	C4YEX3	60S ribosomal protein L13	CANAW	9
375	14.26	14.26	46.7	C4YP13	Peptidyl-prolyl cis-trans isomerase	CANAW	8
376	14.23	16.02	36.7	A0A1D8PGI8	Phospho-2-dehydro-3-deoxyheptonate aldolase	CANAL	8
377	14.2	14.2	66.9	Q5ALV5	Cytochrome c oxidase subunit IV	CANAL	9
378	14.16	14.16	72.4	C4YR94	Uncharacterized protein	CANAW	22
379	14.15	14.15	26.5	C4YN96	Aamy domain-containing protein	CANAW	7
380	14.05	14.05	66	Q59X49	Stress protein DDR48	CANAL	9
381	14.04	14.04	56.5	C4YNA3	ATP synthase delta chain, mitochondrial	CANAW	7
382	14.02	14.02	26.7	Q5AEC9	NADH-ubiquinone reductase (H(+)-translocating)	CANAL	8
383	14.01	14.01	46.9	C4YIH3	Cytochrome c1, mitochondrial	CANAW	9
384	14	14	50.4	Q59U89	SBDS domain-containing protein	CANAL	8
385	14	14	44.3	A0A1D8PFL9	Ribosomal 60S subunit protein L14B	CANAL	9
386	13.99	13.99	53.3	B9WIQ8	Mitochondrial carrier protein, putative	CANDC	7
387	13.98	13.98	14.5	Q9P8X1	Crm1p	CANAX	7
388	13.96	13.96	54.6	A0A1D8PTS0	Ribosomal protein P2A	CANAL	7
389	13.94	13.94	60.9	C4YKS4	Cytochrome c	CANAW	13
390	13.87	13.87	52.3	C4YDM4	Dolichol-phosphate mannosyltransferase subunit 1	CANAW	8
391	13.83	13.83	29.2	A0A1D8PKC9	Dynamin-related GTPase	CANAL	8
392	13.75	13.75	52.2	A0A1D8PRQ1	Phosphoribosylaminoimidazolesuccinocarboxamide synthase	CANAL	7
393	13.73	13.73	33.3	C4YFL5	Survival factor 1	CANAW	8
394	13.71	13.71	58.7	Q5ADQ6	40S ribosomal protein S12	CANAL	7
395	13.68	13.68	42.2	C4YS38	Riboflavin synthase alpha chain	CANAW	8
396	13.67	13.67	31.8	Q5AJY2	Dihydroxy-acid dehydratase	CANAL	7
397	13.62	13.62	36.6	A0A1D8PD15	Proteasome regulatory particle lid subunit	CANAL	7
398	13.62	13.62	66.5	Q5A7P9	Thioredoxin peroxidase	CANAL	7
399	13.62	13.62	84.6	A0A1D8PSE1	Mlc1p	CANAL	7
400	13.56	13.56	56.9	C4YJY8	60S ribosomal protein L11	CANAW	9
401	13.55	13.55	44.5	C4YLN8	Mitochondrial protein import protein MAS5	CANAW	7
402	13.53	13.53	18.1	Q59VX7	Karyopherin beta	CANAL	7
403	13.49	13.49	66.5	A0A1D8PPA5	Het1p	CANAL	9
404	13.48	13.49	82.8	C4YFC3	40S ribosomal protein S21	CANAW	7
405	13.44	13.44	59.7	A0A1D8PT03	Flavodoxin-like fold family protein	CANAL	9
406	13.27	13.27	48.1	Q3MPX7	Uncharacterized protein CaJ7.0003	CANAX	8
407	13.25	13.25	67.5	A0A1D8PH00	Asr3p	CANAL	7
408	13.24	13.24	27.8	Q5A747	Acyl-CoA desaturase	CANAL	8
409	13.19	13.19	35.8	C4YMW1	Amino_oxidase domain-containing protein	CANAW	7
410	13.17	13.17	23.2	C4YHG2	Glycosidase	CANAW	7
411	13.15	13.15	54.7	A0A1D8PK40	Ribosomal protein L19	CANAL	10
412	13.11	13.11	36.6	A0A1D8PK87	Dolichyl-diphosphooligosaccharide--protein glycosyltransferase subunit 1	CANAL	7
413	13.04	13.04	36.8	Q59QB7	Chaperonin-containing T-complex alpha subunit	CANAL	7
414	13.01	13.01	67.6	Q59VN4	Histone H4	CANAL	9
415	12.97	15.4	47	A0A1D8PI17	Rnr22p	CANAL	8
416	12.97	12.97	28.7	C4YND4	Uncharacterized protein	CANAW	7
417	12.93	12.93	19.1	A0A1D8PE78	Importin-alpha export receptor	CANAL	8
418	12.93	12.93	58	B9WMK5	Ribosomal protein, small subunit, putative	CANDC	8
419	12.83	12.83	30.8	C4YFL4	Aldehyde dehydrogenase	CANAW	8
420	12.74	12.74	21.1	C4YKR3	PI31_Prot_C domain-containing protein	CANAW	7
421	12.69	12.7	79.2	C4YE15	40S ribosomal protein S22-A	CANAW	9
422	12.67	12.67	56.4	Q5AND0	Prohibitin	CANAL	8
423	12.65	12.65	24.8	Q59YH4	T-complex protein 1 subunit eta	CANAL	7
424	12.58	12.58	74.2	B9W924	Nuclear transport factor 2, putative	CANDC	9
425	12.54	12.54	37.4	C4YPW2	ATP-dependent RNA helicase DDX19B	CANAW	7
426	12.5	12.5	40.9	Q5A109	Ubiquitin-ribosomal 40S subunit protein S31 fusion protein	CANAL	9
427	12.48	12.48	39.3	C4YQ69	D-lactate dehydrogenase 2, mitochondrial	CANAW	7
428	12.45	12.45	39	C4YTN7	RuvB-like helicase	CANAW	7
429	12.44	12.44	50.9	Q59WW7	Glutathione peroxidase	CANAL	7
430	12.43	12.43	59.1	B9WL02	Ras-related protein Sec4	CANDC	7
431	12.35	12.35	54.2	A0A1D8PK11	RNA-binding protein	CANAL	6
432	12.29	12.29	37.1	C4YLZ6	Mitochondrial 2-oxodicarboxylate carrier 1	CANAW	7
433	12.26	12.26	33.9	A0A1D8PPQ1	Tif3p	CANAL	6
434	12.23	12.23	20.2	C5K446	High-affinity glucose transporter	CANAW	7
435	12.22	12.23	74.5	A0A1D8PMW6	Cofilin	CANAL	9
436	12.19	12.19	40.7	C4YMU0	Uncharacterized protein	CANAW	7
437	12.15	12.15	41.2	C4YLS1	Proteasome endopeptidase complex	CANAW	7
438	12.1	12.1	49.7	A0A1D8PEQ8	Acylglycerol lipase	CANAL	7
439	12.08	12.08	71	C4YGY4	60S ribosomal protein L30	CANAW	6
440	12.07	12.07	18.7	A0A1D8PE41	Ist2p	CANAL	7
441	12.04	12.04	50.9	C4YR89	26S proteasome regulatory subunit RPN8	CANAW	6
442	12.04	12.04	60.4	C4YLC1	Ribosomal_L18e/L15P domain-containing protein	CANAW	7
443	12.02	12.02	72.1	Q5AJF7	Ribosomal 60S subunit protein L12A	CANAL	9
444	12.02	12.02	52	Q59PR9	Transcriptional regulator HMO1	CANAL	6
445	12.02	12.02	61.3	C4YSV1	60S ribosomal protein L25	CANAW	8
446	11.99	11.99	32.4	Q59N42	Serine/threonine-protein phosphatase	CANAL	7
447	11.97	12.02	57.1	C4YIL5	Uncharacterized protein	CANAW	8
448	11.93	11.93	36.8	A0A1D8PF22	Dolichyl-diphosphooligosaccharide--protein glycosyltransferase subunit WBP1	CANAL	8
449	11.92	11.92	38.2	C4YNP1	Ribosomal_L18e/L15P domain-containing protein	CANAW	8
450	11.91	11.91	25.7	A0A1D8PEW1	Gca2p	CANAL	7
451	11.9	11.9	43.3	C4YCS9	Mitochondrial import inner membrane translocase subunit TIM50	CANAW	7
452	11.89	11.89	25.3	Q5ACX4	Replication protein A subunit	CANAL	6
453	11.82	11.82	80.2	C4YTE2	Acyl-CoA-binding protein 2	CANAW	6
454	11.74	11.74	64.3	Q5AA01	Rim1p	CANAL	6
455	11.72	11.72	29.3	C4YD68	Dihydroorotate dehydrogenase (quinone), mitochondrial	CANAW	6
456	11.72	11.72	39.5	C4YND3	Uncharacterized protein	CANAW	7
457	11.71	11.71	34.1	Q59TD5	NADH dehydrogenase [ubiquinone] flavoprotein 1, mitochondrial	CANAL	6
458	11.68	11.68	57.8	A0A1D8PH31	TATA-binding protein-associated factor	CANAL	6
459	11.65	11.65	30.3	Q59TE0	Ribosomal 60S subunit protein L17B	CANAL	7
460	11.57	11.57	39.5	Q5A8Z9	Uncharacterized protein	CANAL	7
461	11.56	11.56	28.6	C4YN06	D-arabinono-1,4-lactone oxidase	CANAW	7
462	11.53	11.53	66.9	B9WIE6	Ribosomal protein, small subunit, putative	CANDC	14
463	11.52	11.52	52.8	C4YF39	60S ribosomal protein L26-B	CANAW	11
464	11.47	16.3	66.5	Q5ALM6	Peptidyl-prolyl cis-trans isomerase	CANAL	11
465	11.42	11.42	28.1	C4YEC6	Uncharacterized protein	CANAW	6
466	11.38	11.38	46.3	G1UAR6	Uncharacterized protein CaJ7.0487	CANAX	6
467	11.36	11.42	30	C4YGG6	26S protease regulatory subunit 6A	CANAW	8
468	11.31	11.31	35.6	C4YGU8	Saccharopine dehydrogenase [NAD(+), L-lysine-forming]	NAD(+), L-lysine-forming	6
469	11.23	11.23	58.3	Q96UT6	Superoxide dismutase	CANAX	8
470	11.22	11.26	21	C4YGJ8	Cell division control protein 68	CANAW	7
471	11.2	11.2	71.6	Q5ALV9	Cytochrome c oxidase subunit 6A, mitochondrial	CANAL	7
472	11.17	11.17	56	C4YF08	Uncharacterized protein	CANAW	6
473	11.15	11.15	45.1	C4YQU2	DAO domain-containing protein (Fragment)	CANAW	9
474	11.13	11.13	36.1	C4YQD2	Uncharacterized protein	CANAW	6
475	11.12	11.12	67.2	Q5ABB1	Dithiol glutaredoxin	CANAL	6
476	11.03	11.04	20	A0A1D8PIM4	Ubiquitin-specific protease	CANAL	6
477	11.03	11.03	59.4	C4YJX1	60S ribosomal protein L21-A	CANAW	8
478	11	11	34.9	C4YK07	Uncharacterized protein	CANAW	5
479	11	11	36.8	G1U9Y7	Proteasome endopeptidase complex	CANAX	6
480	10.99	10.99	40.1	C4YHL8	Isopentenyl-diphosphate delta-isomerase	CANAW	6
481	10.93	10.93	32.1	C4YPX3	Uncharacterized protein	CANAW	6
482	10.91	10.91	29.1	C4YMT9	PHB domain-containing protein	CANAW	5
483	10.88	10.88	19.5	Q5AME2	Pentafunctional AROM polypeptide	CANAL	7
484	10.88	10.88	33.9	C4YT11	Ribosomal_L27_C domain-containing protein	CANAW	6
485	10.85	10.85	32	Q59Z11	Actin-related protein 3	CANAL	6
486	10.85	10.85	47.9	C4YS79	Uncharacterized protein	CANAW	6
487	10.82	10.82	40.1	Q59KZ3	Uridylate kinase	CANAL	6
488	10.77	10.77	35.5	A0A1D8PQD7	Pex11p	CANAL	7
489	10.73	10.73	40.4	C4YRW1	Arginase	CANAW	6
490	10.72	11.91	29.2	C4YEL5	Cell division control protein 3	CANAW	6
491	10.7	10.7	32.8	Q5A9E7	TPR_REGION domain-containing protein	CANAL	6
492	10.65	10.65	80.6	C4YN54	Thioredoxin	CANAW	15
493	10.62	24.89	54	C4YIQ7	Isocitrate dehydrogenase [NADP]	NADP	16
494	10.62	10.62	35.6	C4YSG6	Uncharacterized protein	CANAW	5
495	10.6	10.6	37.7	Q5AML3	Oxidoreductase	CANAL	5
496	10.58	10.58	40.9	C4YLS3	Cell division control protein 10	CANAW	6
497	10.57	10.58	35	Q59Z50	Spermidine synthase	CANAL	7
498	10.56	10.56	29	Q5ALM0	Aspartate-semialdehyde dehydrogenase	CANAL	6
499	10.54	10.54	64.8	C4YQM1	40S ribosomal protein S15	CANAW	11
500	10.53	10.53	36.6	C4YQJ6	Cytochrome b-c1 complex subunit Rieske, mitochondrial	CANAW	6
501	10.52	10.52	21	C4YLM6	J domain-containing protein	CANAW	6
502	10.51	10.51	60.4	B9W8C8	Kinetochore subunit, putative	CANDC	5
503	10.51	10.51	37.3	C4YDN9	Nicotinate-nucleotide pyrophosphorylase [carboxylating]	CANAW	6
504	10.48	10.48	51.9	A0A1D8PTU7	Asr2p	CANAL	6
505	10.45	10.45	44.7	Q5A967	Carnitine:acyl carnitine antiporter	CANAL	8
506	10.45	10.45	21.2	C4YDJ4	Uncharacterized protein	CANAW	6
507	10.42	12.63	32.6	B9WCF2	26S protease regulatory subunit, putative	CANDC	7
508	10.42	10.42	48.7	A0A1D8PSU2	Pyridoxamine-phosphate oxidase	CANAL	5
509	10.4	10.4	26.9	Q5A7S3	Uncharacterized protein	CANAL	6
510	10.37	10.37	59.3	C4YNI2	TCTP domain-containing protein	CANAW	8
511	10.35	10.35	15.9	C4YD40	Uncharacterized protein	CANAW	5
512	10.29	10.29	50.8	Q59NB3	Snl1p	CANAL	7
513	10.22	10.22	42	Q59U72	Ferrochelatase	CANAL	6
514	10.22	10.22	25	C4YLW9	V-type proton ATPase subunit H	CANAW	6
515	10.21	10.21	28.4	A0A1D8PIC6	PlsC domain-containing protein	CANAL	5
516	10.19	10.19	19.4	Q92210	Phosphoribosylaminoimidazole carboxylase	CANAL	7
517	10.12	10.12	43.5	C4YRA7	Proteasome subunit beta	CANAW	6
518	10.11	10.11	25.8	Q5A782	Translation initiation factor eIF5B	CANAL	7
519	10.1	10.1	31.6	C4YS66	Electron transfer flavoprotein alpha-subunit	CANAW	5
520	10.1	10.1	40.7	C4YJJ4	Bap31 domain-containing protein	CANAW	5
521	10.09	10.09	30.5	C4YGN4	Tryptophan synthase	CANAW	6
522	10.06	10.07	43	Q5A0V9	rRNA methyltransferase	CANAL	7
523	10.05	10.06	20	C4YH28	Homoaconitase, mitochondrial	CANAW	5
524	10.05	10.05	41.8	Q5AKX1	Glycine cleavage system H protein	CANAL	5
525	10.04	10.04	48.4	Q5A6A1	Ribosomal 60S subunit protein L24A	CANAL	5
526	10.01	10.01	38.8	C4YEQ4	FK506-binding protein	CANAW	5
527	10.01	10.01	57.8	Q59WV8	Uncharacterized protein	CANAL	5
528	10.01	10.01	39.2	Q5AEI1	Nuo2p	CANAL	5
529	10.01	10.01	49.7	C4YMW0	Uncharacterized protein	CANAW	5
530	10	10	66.4	C4YEL9	Histone H2A	CANAW	5
531	10	10	26.1	C4YPF6	Enoyl-[acyl-carrier protein] reductase 2, mitochondrial	CANAW	6
532	10	10	41.7	C4YIU4	Uncharacterized protein	CANAW	6
533	10	10	34.3	C4YE13	PRA1 family protein	CANAW	5
534	10	10	19.3	Q59XU5	Ras-like protein 1	CANAL	6
535	9.93	9.93	39.8	C4YGT9	NADH-cytochrome b5 reductase	CANAW	7
536	9.9	9.9	30.9	D6NHM0	Cytochrome c oxidase subunit 2	CANAX	6
537	9.89	9.89	54.8	Q5A7K0	40S ribosomal protein S24	CANAL	7
538	9.88	9.88	76.3	C4YIA0	V-type proton ATPase subunit F	CANAW	6
539	9.83	9.83	38.9	A0A1D8PQ94	Hsp90 cochaperone	CANAL	7
540	9.79	9.79	75.2	A0A1D8PPT5	Ribosomal 60S subunit protein L23B	CANAL	9
541	9.75	9.75	41.8	C4YMU7	Aldo_ket_red domain-containing protein	CANAW	5
542	9.75	9.75	40.8	C4YEA5	Peroxiredoxin	CANAW	6
543	9.74	9.74	40.7	Q5AKX2	Fumarate reductase	CANAL	5
544	9.72	9.72	51.9	Q5ADT4	Glycerol 2-dehydrogenase (NADP(+))	CANAL	7
545	9.65	9.65	32.9	C4YCW2	40S ribosomal protein S17-B	CANAW	5
546	9.61	9.61	28.3	C4YPV1	Glycosidase	CANAW	7
547	9.55	9.55	36	Q5A441	J domain-containing protein	CANAL	9
548	9.52	9.52	48	Q5AB87	Ribosomal 60S subunit protein L16A	CANAL	7
549	9.5	9.5	17.7	Q5AHZ4	Ubiquinone biosynthesis monooxygenase COQ6, mitochondrial	CANAL	5
550	9.5	9.5	30.2	B9WMR7	Actin-related protein 2	CANDC	6
551	9.5	9.5	45	C4YL01	Orotate phosphoribosyltransferase 1	CANAW	5
552	9.49	9.49	33.2	C4YI50	Pyrroline-5-carboxylate reductase	CANAW	5
553	9.43	9.43	27.4	B9WF31	Glycerol-3-phosphate dehydrogenase	CANDC	5
554	9.43	9.43	36.2	Q59Z25	Mitochondrial nucleoid protein	CANAL	7
555	9.41	9.41	40	Q59V63	Emp24p	CANAL	6
556	9.4	9.4	33.9	Q5ADR2	Glutamate-5-semialdehyde dehydrogenase	CANAL	5
557	9.4	9.4	39.4	Q9P871	Copper transport protein 1	CANAX	6
558	9.39	9.39	50.2	A0A1D8PTY6	Proteasome endopeptidase complex	CANAL	5
559	9.37	9.37	41.7	Q5AAU7	Translation initiation factor eIF2 subunit alpha	CANAL	5
560	9.34	9.34	52.8	Q5A2U9	V-type proton ATPase subunit C	CANAL	6
561	9.34	9.34	36.5	A0A1D8PIV7	Proteasome regulatory particle base subunit	CANAL	5
562	9.3	9.3	14.5	Q59Q34	Cation-transporting ATPase	CANAL	5
563	9.27	9.27	23.9	A0A1D8PI73	Translation initiation factor eIF4G	CANAL	6
564	9.25	9.25	21.6	Q5ADW3	Cullin-associated NEDD8-dissociated protein 1	CANAL	5
565	9.16	9.16	22	B9WGM1	Protein transport protein SEC23	CANDC	4
566	9.12	9.12	24.5	C4YGV0	Uncharacterized protein	CANAW	5
567	9.11	9.11	47.1	C4YMW5	Inorganic phosphate transporter PHO88	CANAW	5
568	9.05	9.05	19.4	Q5AK79	CTP synthase	CANAL	6
569	9.04	9.04	29.7	G1UAW5	Carboxypeptidase	CANAX	7
570	9.03	9.03	56.7	Q5AJ84	SCP2 domain-containing protein	CANAL	6
571	9	9	21.3	B9WMR1	Protein-serine/threonine kinase	CANDC	5
572	9	9	38.3	C4YN67	Eukaryotic translation initiation factor 4E	CANAW	5
573	8.97	8.97	82.2	Q5A784	Ofr1p	CANAL	5
574	8.97	8.97	27.7	A0A1D8PJD2	Deoxyhypusine synthase	CANAL	5
575	8.94	8.94	20.1	C4YKZ6	Anthranilate synthase component I	CANAW	5
576	8.92	8.92	14	B9W7X0	Protein transport protein sec61 alpha subunit, putative	CANDC	5
577	8.88	8.88	44.5	C4YPL2	Proteasome endopeptidase complex	CANAW	6
578	8.82	8.82	36.7	C4YS96	Aminotran_5 domain-containing protein	CANAW	5
579	8.8	11.02	37.2	Q5A6L1	Fumarase	CANAL	7
580	8.8	8.8	69.8	A0A1D8PFU8	Uncharacterized protein	CANAL	5
581	8.77	8.77	32.5	O94016	Cytochrome P450	CANAX	5
582	8.77	8.77	25.4	Q5AI86	Eukaryotic translation initiation factor 3 subunit I	CANAL	5
583	8.76	8.76	35.9	Q5AHE9	Yim1p	CANAL	4
584	8.73	8.73	56.8	Q5AGF9	Pyridoxal 5'-phosphate synthase	CANAL	5
585	8.69	8.69	37	G1UAZ3	Uncharacterized protein CaJ7.0449	CANAX	8
586	8.62	8.62	31.3	C4YSP4	Uncharacterized protein	CANAW	5
587	8.62	8.62	22.4	C4YG46	Ribokinase	CANAW	5
588	8.61	8.61	13.4	C4YIX8	Protein (Fragment)	CANAW	5
589	8.6	8.6	31.1	Q5AKW4	Phosphoacetylglucosamine mutase	CANAL	5
590	8.6	8.6	24.9	Q5ANE7	Pin3p	CANAL	5
591	8.58	8.6	26.3	A0A1D8PT60	Actin-related protein 2/3 complex subunit	CANAL	5
592	8.57	8.57	12.1	C4YTX6	Dolichyl-phosphate-mannose-protein mannosyltransferase 1	CANAW	4
593	8.57	8.57	32	Q5A0I8	Sgt2p	CANAL	4
594	8.56	8.56	50	C4YQP9	60S ribosomal protein L35	CANAW	5
595	8.54	12.29	22.9	C4YMX0	mRNA export factor elf1	CANAW	7
596	8.54	10.43	34.1	Q59PZ1	Proteasome endopeptidase complex	CANAL	6
597	8.53	8.53	16	C4YDL5	TOG domain-containing protein	CANAW	4
598	8.53	8.53	31.8	C4YN46	Aha1_N domain-containing protein	CANAW	5
599	8.52	8.52	38.4	G1UAR3	Uncharacterized protein CaJ7.0477	CANAX	4
600	8.52	8.52	53.2	Q5ANH5	Ribosomal protein P2B	CANAL	5
601	8.42	8.42	46	Q5AEE8	Uncharacterized protein	CANAL	4
602	8.4	8.4	18.4	Q59VG6	C-5 sterol desaturase	CANAL	4
603	8.38	9.46	63.2	A0A1D8PFG4	60S ribosomal protein L27	CANAL	5
604	8.36	8.36	33.7	C4YKA7	D-arabinose dehydrogenase heavy chain	CANAW	5
605	8.35	8.35	44.6	Q5AEB8	Proteasome endopeptidase complex	CANAL	5
606	8.32	8.32	23.2	B9WJ92	Regulatory nuclear protein, putative	CANDC	5
607	8.27	8.27	29.5	C4YSH2	Uncharacterized protein	CANAW	5
608	8.25	8.25	46.6	A0A1D8PPB1	Ardp	CANAL	4
609	8.24	8.24	25.1	Q59VX8	Septation protein 7	CANAL	6
610	8.23	8.9	49.5	C4YJZ4	Protoplast secreted protein 2	CANAW	6
611	8.21	8.21	70.8	B9WBH7	White colony protein, putative	CANDC	5
612	8.19	10.58	47.3	Q5AI00	Rab family GTPase	CANAL	6
613	8.16	8.16	25.8	C4YRN1	Uncharacterized protein	CANAW	4
614	8.11	8.11	27.4	C4YCY6	Centromere/microtubule-binding protein CBF5	CANAW	5
615	8.05	8.05	47.5	C4YJQ3	PLCXc domain-containing protein	CANAW	4
616	8.04	8.04	32.3	C4YMZ5	S-formylglutathione hydrolase	CANAW	4
617	8.03	8.03	43	C4YMT3	Uncharacterized protein	CANAW	4
618	8.03	8.03	38.1	P0CH79	Increased recombination centers protein 22-2	CANAW	5
619	8.02	8.02	44.6	C4YEX4	60S acidic ribosomal protein P1-alpha	CANAW	8
620	8.01	8.01	29.2	Q59T48	PKS_ER domain-containing protein	CANAL	4
621	8.01	8.01	19.6	B9WJ99	Reduced viability upon starvation protein, putative	CANDC	4
622	8.01	8.01	27.1	B9W757	ATPase GET3	CANDC	4
623	8.01	8.01	21.8	Q5A879	Sphingosine N-acyltransferase	CANAL	4
624	8.01	8.01	28.3	C4YKB0	Protein YOP1	CANAW	4
625	8	8	79.2	C4YHL4	Superoxide dismutase [Cu-Zn]	Cu-Zn	5
626	8	8	43.3	C4YP02	Protein ERV25	CANAW	4
627	8	8	14.1	C4YGW4	Vacuolar protein 8	CANAW	4
628	8	8	37.1	Q59UQ1	Uncharacterized protein	CANAL	4
629	8	8	71.4	Q5A786	Profilin	CANAL	4
630	8	8	31.6	G1UAH6	Uncharacterized protein CaJ7.0390	CANAX	4
631	8	8	45.3	B9WL01	NADH-ubiquinone oxidoreductase, putative	CANDC	4
632	8	8	50.4	B9WGA8	Ribosomal protein of the large subunit, putative	CANDC	5
633	8	8	52.6	A0A1D8PRY9	Protein transport protein Sec61 subunit beta	CANAL	4
634	7.95	7.95	19.6	C4YCZ7	Leukotriene A(4) hydrolase	CANAW	4
635	7.93	7.93	48.1	C4YMC0	Rhodanese domain-containing protein	CANAW	4
636	7.91	7.91	29.5	C4YMT2	Uncharacterized protein	CANAW	5
637	7.89	7.89	16.5	A0A1D8PP33	Uncharacterized protein	CANAL	4
638	7.88	7.88	26	C4YNG1	Argininosuccinate synthase	CANAW	5
639	7.85	7.85	33	A0A1D8PSW1	Pex14p	CANAL	5
640	7.8	7.8	20.5	C4YFQ4	Uncharacterized protein	CANAW	5
641	7.8	7.8	30.3	C4YFP6	Fumarylacetoacetate hydrolase family protein	CANAW	4
642	7.77	21.23	39.2	A0A1D8PD74	Aldo_ket_red domain-containing protein	CANAL	14
643	7.77	7.77	19.1	C4YEQ5	3-hydroxy-3-methylglutaryl coenzyme A reductase	CANAW	4
644	7.77	7.77	45.5	C4YMY1	Electron transfer flavoprotein beta-subunit	CANAW	4
645	7.76	7.77	47.4	C4YFF9	Uncharacterized protein	CANAW	5
646	7.76	7.76	35.7	C4YGT6	Aspartokinase	CANAW	4
647	7.7	7.7	41.1	C4YFF0	Multiprotein-bridging factor 1	CANAW	5
648	7.67	7.67	27.9	C4YG26	Elongation factor G, mitochondrial	CANAW	3
649	7.66	7.66	28.8	C4YGW6	Methylmalonate-semialdehyde dehydrogenase, mitochondrial	CANAW	5
650	7.64	7.64	23.7	Q59XV1	Calmodulin-dependent protein kinase	CANAL	5
651	7.62	7.62	22	C4YJT0	Mitogen-activated protein kinase	CANAW	5
652	7.56	8.19	16.2	B9WM01	Aconitate hydratase, mitochondrial	CANDC	4
653	7.46	7.46	25.7	C4YK17	Uncharacterized protein	CANAW	4
654	7.41	7.41	14.9	S5TFV2	Cytochrome c oxidase subunit 1	CANAX	4
655	7.4	7.4	39	A0A1D8PQ43	Ribonuclease H	CANAL	4
656	7.39	7.39	30.4	Q59YE8	Translation termination factor GTPase eRF3	CANAL	5
657	7.38	7.38	53.3	A0A1D8PR93	Histone	CANAL	4
658	7.33	7.33	55.1	C4YHU4	Acetolactate synthase small subunit, mitochondrial	CANAW	7
659	7.31	7.31	33.6	Q59PZ6	6-phosphogluconolactonase-like protein	CANAL	4
660	7.29	7.29	43.4	A0A1D8PRU4	Actin-related protein 2/3 complex subunit 4	CANAL	4
661	7.27	7.27	24.5	C4YLP8	SAM_MT_RSMB_NOP domain-containing protein	CANAW	4
662	7.25	7.25	19.2	A0A1D8PEY6	Tricalbin	CANAL	5
663	7.24	7.24	36.1	A0A1D8PE36	Lhp1p	CANAL	4
664	7.22	7.25	42.2	Q5AGY4	Uncharacterized protein	CANAL	4
665	7.22	7.22	16	Q59MQ0	Myosin-5	CANAL	4
666	7.22	7.22	55.2	B9W851	40S ribosomal protein S23, putative	CANDC	4
667	7.16	7.16	30.2	C4YQR3	Importin subunit alpha	CANAW	7
668	7.15	9.72	55.1	Q5A8Z4	Superoxide dismutase	CANAL	8
669	7.15	7.15	42.3	A0A1D8PDX5	Isoleucine biosynthesis protein	CANAL	4
670	7.12	7.12	23.4	C4YI91	DHR-2 domain-containing protein	CANAW	4
671	7.08	7.08	36	A0A1D8PHU2	Proteasome assembly chaperone 2	CANAL	5
672	7.05	7.05	16	A0A1D8PE79	Oxysterol-binding protein related protein	CANAL	3
673	7.05	7.05	33.1	A0A1D8PPI6	Cip1p	CANAL	4
674	7.04	7.04	68.7	A0A1D8PPN6	Ribosomal 60S subunit protein L32	CANAL	5
675	7.01	7.01	24.3	C4YRD6	UDP-N-acetylglucosamine pyrophosphorylase	CANAW	4
676	7.01	7.01	39.8	Q5AJZ5	Proteasome subunit beta	CANAL	4
677	6.99	6.99	22.1	Q5A5V8	Uncharacterized protein	CANAL	4
678	6.97	6.97	34.5	Q5A0W7	RuvB-like helicase 1	CANAL	5
679	6.97	6.97	27.2	Q5ABB2	Lactoylglutathione lyase	CANAL	4
680	6.97	6.97	20.8	C4YQB9	Protein transport protein SEC13	CANAW	4
681	6.96	6.97	34.9	Q59YH1	Glucosamine_iso domain-containing protein	CANAL	4
682	6.96	6.96	23.6	Q59XU9	Glycerol-3-phosphate dehydrogenase [NAD(+)]	NAD(+)	4
683	6.94	6.94	36.1	B9WEF7	Phosphopantothenoylcysteine synthetase, putative	CANDC	4
684	6.93	6.93	24.3	C4YNY6	ATP-dependent RNA helicase ded1	CANAW	3
685	6.93	6.93	24.1	Q9P932	Protein kinase A	CANAX	4
686	6.9	6.9	35.1	C4YN56	Eukaryotic translation initiation factor 3 subunit J	CANAW	4
687	6.89	6.89	35	Q3MPJ3	Proteasome endopeptidase complex	CANAX	5
688	6.86	6.86	32.7	Q5A646	Mrp8p	CANAL	4
689	6.85	6.85	22.6	A0A1D8PPK1	Ebp1p	CANAL	4
690	6.84	6.84	56.6	Q59U85	V-type proton ATPase subunit G	CANAL	5
691	6.8	6.8	32.5	C4YJA3	Adenine phosphoribosyltransferase 1	CANAW	4
692	6.75	6.75	12.7	Q59R99	V-type proton ATPase subunit a	CANAL	4
693	6.73	6.73	11.9	A0A1D8PHL8	Sulfite reductase (NADPH) subunit beta	CANAL	3
694	6.7	6.7	11.6	Q9UW87	MRP-like transporter	CANAX	3
695	6.7	6.7	33.9	C4YJX9	Epimerase domain-containing protein	CANAW	4
696	6.7	6.7	16.3	C4YP42	Uncharacterized protein	CANAW	4
697	6.68	6.68	18.5	C4YQ92	Aminotran_1_2 domain-containing protein	CANAW	4
698	6.61	8.82	25.5	Q5A6S2	Proteasome regulatory particle base subunit	CANAL	5
699	6.58	6.58	36.6	Q5A7M2	Mitochondrial import inner membrane translocase subunit TIM44	CANAL	3
700	6.58	6.58	27.7	A0A1D8PHP8	Putative ammonium permease	CANAL	4
701	6.56	6.56	51.7	C4YGP1	Calmodulin	CANAW	3
702	6.55	6.55	51.6	C4YIE2	Uncharacterized protein	CANAW	4
703	6.53	6.53	19.7	P78586	Protein ARG5,6, mitochondrial	CANAX	4
704	6.43	7.76	34.2	Q5AK16	T-complex protein 1 subunit gamma	CANAL	6
705	6.41	6.42	17.2	C4YKX1	Glyco_transf_20 domain-containing protein	CANAW	4
706	6.38	8.33	29.7	Q5A2A0	Proteasome regulatory particle base subunit	CANAL	5
707	6.35	6.87	19.5	C4YHT8	Glycylpeptide N-tetradecanoyltransferase	CANAW	4
708	6.29	6.29	25.4	C4YJ92	PCI domain-containing protein	CANAW	4
709	6.26	6.26	22.7	A0A1D8PGV7	FG-nucleoporin	CANAL	4
710	6.25	6.25	32.4	C4YMY4	Uncharacterized protein	CANAW	4
711	6.24	6.24	28.3	Q5ADN2	Putative phosphomutase	CANAL	4
712	6.2	6.2	34.4	Q5AG89	Thioredoxin reductase	CANAL	4
713	6.15	6.15	21.6	B9WDE1	Mitochondrial respiratory chain complexes assembly protein, putative	CANDC	4
714	6.14	6.14	36.1	Q5AFB4	Gst2p	CANAL	4
715	6.13	6.13	37.8	G1UAY6	Peroxiredoxin	CANAX	3
716	6.1	6.1	26	C4YJM6	Uncharacterized protein	CANAW	4
717	6.1	6.1	31.3	C4YKI2	SAP domain-containing protein	CANAW	3
718	6.08	8.1	25.5	C4YN84	Peptidyl-prolyl cis-trans isomerase CPR6	CANAW	4
719	6.08	6.08	27.1	A0A1D8PLB5	Erg251p	CANAL	4
720	6.08	6.08	25.3	P87219	Sorbose reductase SOU1	CANAL	3
721	6.05	6.05	25.3	C4YF45	Sporulation protein SPS19	CANAW	3
722	6.04	8.05	17.1	C4YFM5	1,3-beta-glucanosyltransferase	CANAW	4
723	6.02	6.02	32	Q59ZE2	2-methoxy-6-polyprenyl-1,4-benzoquinol methylase, mitochondrial	CANAL	3
724	6.01	6.01	36.5	C4YIA3	4-aminobutyrate aminotransferase	CANAW	3
725	6.01	6.01	28.9	Q5A9E1	GrpE protein homolog	CANAL	3
726	6.01	6.01	50.7	Q59WG0	Adenosine 5'-monophosphoramidase	CANAL	3
727	6.01	6.01	36.3	C4YTV5	Peptidylprolyl isomerase	CANAW	3
728	6	33.26	67.3	B9WIG8	Ketol-acid reductoisomerase, mitochondrial	CANDC	24
729	6	6	44.2	Q5A5P8	Tif11p	CANAL	3
730	6	6	21.9	G1UAM5	Potential membrane protein	CANAX	3
731	6	6	31.9	C4YII0	Protein RHO3	CANAW	3
732	6	6	51.4	C4YRM5	40S ribosomal protein S25	CANAW	4
733	6	6	45.8	A0A1D8PD97	Uncharacterized protein	CANAL	3
734	6	6	39.9	Q59RN2	Actin-related protein 2/3 complex subunit 5	CANAL	3
735	6	6	45.7	Q3MPM2	Uncharacterized protein CaJ7.s006	CANAX	3
736	6	6	8.9	I2BJY4	NADH-ubiquinone oxidoreductase chain 5	CANAX	3
737	6	6	43.4	C4YI82	60S ribosomal protein L36	CANAW	3
738	5.96	5.96	29.2	A0A1D8PDV1	IFRD domain-containing protein	CANAL	3
739	5.92	5.92	11.9	C4YKP1	Protein SSO2	CANAW	3
740	5.91	5.91	26.3	G1U9Z1	Uncharacterized protein CaJ7.0113	CANAX	4
741	5.83	5.83	41.1	Q5A222	NADH-ubiquinone oxidoreductase	CANAL	3
742	5.83	5.83	42.2	Q5AD39	Peptide-methionine-S-sulfoxide reductase	CANAL	3
743	5.81	5.81	24.2	C4YS80	PKS_ER domain-containing protein	CANAW	4
744	5.76	5.76	20.3	C4YNP9	Uncharacterized protein	CANAW	4
745	5.66	5.66	50	C4YMQ1	40S ribosomal protein S29-A	CANAW	3
746	5.64	5.64	36.8	C4YFF5	N-acetyltransferase domain-containing protein	CANAW	4
747	5.62	5.62	31.7	A0A1D8PIG5	Co-chaperone	CANAL	5
748	5.61	5.61	23.5	C4YLG9	WD_REPEATS_REGION domain-containing protein	CANAW	3
749	5.6	5.6	23.5	C4YF97	IGR domain-containing protein	CANAW	3
750	5.59	5.59	33.2	Q5A3N5	Mitochondrial 54S ribosomal protein YmL13	CANAL	3
751	5.58	5.58	23.2	A0A1D8PC56	Uncharacterized protein	CANAL	3
752	5.57	5.83	34.2	C4YS92	UBIQUITIN_CONJUGAT_2 domain-containing protein	CANAW	4
753	5.57	5.57	48.6	B9WEE0	Proteasome subunit, putative	CANDC	4
754	5.56	5.56	71.7	C4YHS4	HMG box domain-containing protein	CANAW	3
755	5.53	5.53	48.2	Q5AK02	Mitochondrial 37S ribosomal protein RSM7	CANAL	3
756	5.5	5.5	20.3	C4YRE3	Proline dehydrogenase	CANAW	4
757	5.48	5.48	23.1	Q5A362	Cystathionine gamma-lyase	CANAL	5
758	5.48	5.48	15	Q59ZG1	GOLD domain-containing protein	CANAL	3
759	5.46	5.46	14.6	C4YS47	1,3-beta-glucanosyltransferase	CANAW	4
760	5.46	5.46	31.4	C4YG15	DUF4149 domain-containing protein	CANAW	4
761	5.45	5.45	17.7	C4YQQ7	Coatomer subunit epsilon	CANAW	3
762	5.44	5.44	20	A0A1D8PJ75	Bzz1p	CANAL	3
763	5.43	5.43	15.3	Q5AA47	Arp2/3 complex 34 kDa subunit	CANAL	3
764	5.42	5.42	33	B9WFA2	CAAX prenyl protease	CANDC	4
765	5.42	5.42	22.3	Q59NG6	Mitochondrial 37S ribosomal protein PET123	CANAL	3
766	5.37	5.37	60.3	C4YQJ2	Ribonucloprotein	CANAW	4
767	5.32	5.32	56.6	A0A1D8PQD5	Cytochrome c oxidase subunit	CANAL	3
768	5.31	5.31	48.7	C4YIP1	60S ribosomal protein L33-A	CANAW	3
769	5.29	5.29	15.9	Q59MN2	Bifunctional 4-alpha-glucanotransferase/amylo-alpha-1,6-glucosidase	CANAL	4
770	5.29	5.29	33.9	C4YMW3	Protein SCO1, mitochondrial	CANAW	4
771	5.26	5.26	23.6	C4YF27	Eukaryotic translation initiation factor 2A	CANAW	3
772	5.26	5.26	11.1	C4YPL1	Delta(24(24(1)))-sterol reductase	CANAW	3
773	5.25	5.26	26.6	A0A1D8PTK1	Chorismate synthase	CANAL	5
774	5.21	5.21	56.4	Q59M32	Mitochondrial 54S ribosomal protein YmL15	CANAL	4
775	5.18	5.18	53.7	C4YP74	Histone H3	CANAW	6
776	5.15	5.15	11.9	C4YCX4	Uncharacterized protein	CANAW	3
777	5.13	5.13	29.6	Q5ALU6	Uncharacterized protein	CANAL	3
778	5.13	5.13	30.9	B9W8M2	Rho family Ras-like GTPase, putative	CANDC	3
779	5.12	5.12	37.2	C4YIY9	60S ribosomal protein L38	CANAW	3
780	5.11	5.11	23.9	B9WGL9	Subunit of the mitochondrial inner membrane i-AAA protease complex, putative	CANDC	2
781	5.11	5.11	43	Q5ABD5	Uncharacterized protein	CANAL	3
782	5.1	5.1	10.8	Q5AF62	Transmembrane 9 superfamily member	CANAL	3
783	5.09	5.09	27	C4YL45	Uncharacterized protein	CANAW	3
784	5.07	5.07	22.1	Q3MP75	Uncharacterized protein CaJ7.0317	CANAX	3
785	5.05	5.05	38.2	Q5A6Q6	Mitochondrial 37S ribosomal protein NAM9	CANAL	2
786	5.03	5.03	15.2	C4YMY7	Uncharacterized protein	CANAW	3
787	5	5	28.7	Q5A6N1	Lon protease homolog, mitochondrial	CANAL	4
788	5	5	16.9	Q59SU1	Candidapepsin-9	CANAL	3
789	4.99	4.99	56	Q5AI79	Palmitoyltransferase	CANAL	3
790	4.99	4.99	29.1	Q5AC00	Ribosome assembly factor mrt4	CANAL	3
791	4.98	4.99	27.9	A0A1D8PPG2	ADF-H domain-containing protein	CANAL	3
792	4.97	4.97	14.6	A0A1D8PDA4	Fma1p	CANAL	3
793	4.96	5.18	27.8	C4YM45	Cell division control protein 28	CANAW	4
794	4.95	4.95	16.5	C4YDI2	Kynureninase	CANAW	3
795	4.94	4.94	29.7	C4YN87	Activator 1 37 kDa subunit	CANAW	3
796	4.92	4.92	34.7	Q5AF37	Inhibitor I9 domain-containing protein	CANAL	3
797	4.9	4.9	34.1	C4YFQ0	RRM domain-containing protein (Fragment)	CANAW	3
798	4.88	4.88	32.6	C4YMU8	NADH-cytochrome b5 reductase	CANAW	4
799	4.86	4.86	35.1	Q5A3P4	Tryptophan--tRNA ligase	CANAL	3
800	4.86	4.86	46.3	C4YMH7	40S ribosomal protein S27	CANAW	4
801	4.84	4.84	18.6	C4YJM2	Importin N-terminal domain-containing protein	CANAW	2
802	4.82	4.82	28.7	Q59LZ9	Tom22p	CANAL	3
803	4.8	4.8	20.4	Q5AF71	Putative phosphotransferase	CANAL	3
804	4.79	4.79	21.4	C4YSA8	MSP domain-containing protein	CANAW	4
805	4.76	4.76	53.2	A0A1D8PF48	Erp5p	CANAL	3
806	4.75	4.75	25.4	Q8NJ85	Septin	CANAX	4
807	4.74	4.74	58.1	C4YI42	Uncharacterized protein	CANAW	3
808	4.73	4.73	29.7	O94056	RRM domain-containing protein	CANAX	3
809	4.72	4.72	25.1	C4YFW1	Uncharacterized protein	CANAW	3
810	4.63	4.63	13.6	A0A1D8PIR2	Gcn1p	CANAL	3
811	4.61	4.61	24.6	C4YSW5	HTH La-type RNA-binding domain-containing protein	CANAW	3
812	4.6	4.6	14.3	O13327	Protein phosphatase Ssd1 homolog	CANAX	3
813	4.59	4.59	14.8	Q5A5Q4	Uncharacterized protein	CANAL	3
814	4.58	4.58	21.1	Q5AHZ2	Dolichyl-diphosphooligosaccharide--protein glycosyltransferase subunit 2	CANAL	3
815	4.55	4.55	35.5	C4YMC7	Eukaryotic translation initiation factor 6	CANAW	3
816	4.54	4.54	10.2	A0A1D8PE54	Bbc1p	CANAL	3
817	4.53	4.53	16.9	A0A1D8PP94	Vid27p	CANAL	2
818	4.52	4.52	17.9	B9WK50	Tau subunit of RNA polymerase III transcription initiation factor complex (TFIIIC), putative	CANDC	3
819	4.51	4.51	28.5	Q5ABA5	Uncharacterized protein	CANAL	4
820	4.49	4.49	26	C4YI85	Translation initiation factor eIF-2B beta subunit	CANAW	4
821	4.49	4.49	23.6	Q5AJG7	NADH dehydrogenase [ubiquinone] 1 alpha subcomplex subunit	CANAL	3
822	4.48	4.48	16.4	Q9UVA1	DNA-directed RNA polymerase subunit beta (Fragment)	CANAX	2
823	4.47	4.47	14.3	Q59QB9	Non-specific serine/threonine protein kinase	CANAL	3
824	4.42	4.42	29.5	Q5AEI3	mRNA stability protein	CANAL	2
825	4.37	4.62	38.2	B9WL58	ATP-dependent RNA helicase, putative	CANDC	5
826	4.35	4.37	12.5	C4YD45	SAC domain-containing protein	CANAW	3
827	4.35	4.35	14.3	C4YQX5	Uncharacterized protein	CANAW	3
828	4.34	4.35	10.5	Q5A8T4	Agglutinin-like protein 1	CANAL	4
829	4.33	4.33	17.7	B9W901	Uncharacterized protein	CANDC	2
830	4.32	4.72	26.9	C4YEJ3	Uncharacterized protein	CANAW	3
831	4.32	4.32	23.9	C4YEV3	Peptidase_M24 domain-containing protein	CANAW	2
832	4.31	4.31	33.6	A0A1D8PDI5	Ubiquitin-binding protein	CANAL	2
833	4.3	4.3	37.4	A0A1D8PDC7	Uncharacterized protein	CANAL	2
834	4.29	4.29	32.6	Q5A779	GTP-binding protein	CANAL	2
835	4.28	4.28	37.4	G1UAU4	Uncharacterized protein CaJ7.0033	CANAX	2
836	4.26	4.26	22.9	C4YG28	Cysteinyl-tRNA synthetase	CANAW	2
837	4.26	4.26	30.3	Q59NN8	Hsp70 nucleotide exchange factor FES1	CANAL	3
838	4.26	4.26	26.1	Q5A893	F-actin-capping protein subunit alpha	CANAL	2
839	4.24	4.56	11.7	C4YFI3	Serine/threonine-protein phosphatase	CANAW	3
840	4.23	4.23	20.9	A0A1D8PC77	Ubiquitin carboxyl-terminal hydrolase	CANAL	2
841	4.22	4.23	10.9	A0A1D8PCT0	1,3-beta-glucan synthase	CANAL	3
842	4.2	4.2	26.9	Q5ALV6	40S ribosomal protein S26	CANAL	3
843	4.19	4.19	24.5	Q5A7P6	Mitochondrial 54S ribosomal protein RML2	CANAL	2
844	4.19	4.19	54.7	B9WAB6	ATP synthase J chain, mitochondrial, putative	CANDC	2
845	4.18	4.18	33.7	C4YSR1	Uncharacterized protein	CANAW	2
846	4.18	4.18	8.2	Q5AKU3	CAP1-binding-protein	CANAL	2
847	4.17	4.17	19.6	C4YCP9	Uncharacterized protein	CANAW	2
848	4.17	4.17	32.6	B9WB98	Branched-chain-amino-acid aminotransferase	CANDC	2
849	4.16	4.16	16.7	C4YKG0	Peptide hydrolase	CANAW	2
850	4.15	4.15	15	Q5A0N3	Ribonucleoside-diphosphate reductase	CANAL	3
851	4.13	4.13	24.1	G1UAQ8	Uncharacterized protein CaJ7.0138	CANAX	2
852	4.11	4.11	28.8	C4YHH6	SGL domain-containing protein	CANAW	3
853	4.1	4.1	24.5	B9WKL0	3-ketoacyl-CoA thiolase A, peroxisomal, putative	CANDC	2
854	4.1	4.1	22.8	A0A1D8PDK6	6,7-dimethyl-8-ribityllumazine synthase	CANAL	2
855	4.09	4.09	21.3	C4YTB5	Uncharacterized protein	CANAW	2
856	4.09	4.09	52.8	B9WAJ1	Dynein light chain	CANDC	2
857	4.08	4.08	66.7	A0A1D8PQ38	Uncharacterized protein	CANAL	2
858	4.07	4.07	30.7	B9W9Q3	Ubiquitin-conjugating enzyme variant MMS2 homologue, putative	CANDC	2
859	4.06	4.06	28.8	Q59X88	NMT1 domain-containing protein	CANAL	2
860	4.06	4.06	20.1	Q5A1L8	Dihydroorotase	CANAL	2
861	4.04	4.04	19.1	C4YRM6	RanBD1 domain-containing protein	CANAW	2
862	4.04	4.04	32.3	C4YM77	Uncharacterized protein	CANAW	2
863	4.03	4.03	20.4	Q59M69	ATP-dependent (S)-NAD(P)H-hydrate dehydratase	CANAL	2
864	4.03	4.03	23	A0A1D8PMU2	Uncharacterized protein	CANAL	2
865	4.02	4.02	13.3	G1UAS3	Uncharacterized protein CaJ7.0045	CANAX	2
866	4.02	4.02	54.9	Q5A3M0	CoA_binding domain-containing protein	CANAL	2
867	4.02	4.02	34.5	Q5AIA0	Tom20p	CANAL	2
868	4.02	4.02	32.3	C4YIQ9	Uncharacterized protein	CANAW	3
869	4.02	4.02	41.6	B9WA82	STF2-like protein, putative	CANDC	2
870	4.01	4.01	17.9	C4YN83	Casein kinase II	CANAW	2
871	4.01	4.01	30.7	C4YDA4	Cap-associated protein CAF20	CANAW	2
872	4.01	4.01	33.3	G1UAP2	Uncharacterized protein CaJ7.0438	CANAX	2
873	4.01	4.01	19.1	A0A1D8PPB2	Uncharacterized protein	CANAL	2
874	4	4	20.8	Q5AKX4	Uncharacterized protein	CANAL	2
875	4	4	39.2	B9W8I6	Uncharacterized protein	CANDC	2
876	4	4	25.4	T1WES3	SOD1 copper chaperone	CANAX	2
877	4	4	44.6	A0A1D8PPV6	Uncharacterized protein	CANAL	2
878	4	4	16	A0A1D8PD79	Nucleoporin	CANAL	2
879	4	4	18.8	Q59XX2	Cell surface mannoprotein MP65	CANAL	2
880	4	4	31.5	P0CY19	Deoxyuridine 5'-triphosphate nucleotidohydrolase	CANAL	2
881	4	4	17.4	C4YG84	3,4-dihydroxy-2-butanone 4-phosphate synthase	CANAW	2
882	4	4	14.5	A0A1D8PQ57	Bifunctional AP-4-A phosphorylase/ADP sulfurylase	CANAL	2
883	4	4	64.2	A0A1D8PFD4	F1F0 ATP synthase subunit k	CANAL	3
884	4	4	18.7	G1UA77	Repressed by TUP1 protein 5	CANAX	2
885	4	4	28.2	C4YSZ7	Mitochondrial import inner membrane translocase subunit Tim9	CANAW	2
886	4	4	34.2	B9W9Y6	Vesicle membrane receptor protein (V-SNARE), synaptobrevin/VAMP family member, putative	CANDC	2
887	4	4	26.4	Q5AHH7	Acyl carrier protein	CANAL	2
888	4	4	15.3	Q5ADP7	Fesur1p	CANAL	2
889	4	4	18.1	C4YLB8	Uncharacterized protein	CANAW	2
890	4	4	22.6	C4YK27	Catabolic 3-dehydroquinase	CANAW	2
891	3.96	3.96	52.9	C4YID2	Uncharacterized protein	CANAW	3
892	3.96	3.96	28.9	Q59YD2	Uncharacterized protein	CANAL	2
893	3.93	3.93	30.6	Q59NH3	Yhm2p	CANAL	5
894	3.93	3.93	21.7	C4YFN7	Ubiquitin-like domain-containing protein	CANAW	3
895	3.9	5.29	34.3	C4YMG8	GTP-binding protein YPT31/YPT8	CANAW	3
896	3.9	3.9	7.8	C4YD74	Uncharacterized protein	CANAW	2
897	3.9	3.9	26	C4YEP1	Succinate dehydrogenase [ubiquinone] cytochrome b small subunit	CANAW	3
898	3.89	3.89	14.9	C4YDH2	Squalene monooxygenase	CANAW	2
899	3.86	3.87	33.8	B9WDT5	Histone H2A	CANDC	2
900	3.83	3.83	29.2	C4YD26	Uncharacterized protein	CANAW	2
901	3.83	3.83	31.8	Q59T30	Uncharacterized protein	CANAL	2
902	3.83	3.83	5.4	Q8NK87	Hypothetical multicopper oxidase protein	CANAX	2
903	3.8	3.8	10.5	Q59MQ8	Carnitine O-acetyltransferase	CANAL	2
904	3.78	3.78	15.2	Q59T80	Carnitine O-acetyltransferase	CANAL	3
905	3.78	3.78	24.1	C4YLL5	Protein transport protein SEC22	CANAW	3
906	3.77	3.77	29.3	C4YTB0	Cysteine desulfurase, mitochondrial	CANAW	2
907	3.77	3.77	17.9	Q3MPF7	Coronin	CANAX	2
908	3.74	3.74	11.4	Q5AMR7	Erv29p	CANAL	3
909	3.72	3.72	17.7	C4YDN6	SMI1_KNR4 domain-containing protein	CANAW	2
910	3.71	3.71	24.3	C4YRF0	JAB_MPN domain-containing protein	CANAW	3
911	3.71	3.71	38.7	A0A1D8PRQ3	Ran GTPase-binding protein	CANAL	2
912	3.7	3.7	29.5	C4YIR0	Cytochrome c oxidase subunit 7A	CANAW	2
913	3.66	3.66	33.3	P78589	Squalene synthase	CANAX	4
914	3.66	3.66	21.7	A0A1D8PT84	Uncharacterized protein	CANAL	2
915	3.65	3.65	26.1	Q5AK00	Uncharacterized protein	CANAL	2
916	3.63	3.63	26.2	C4YPE7	Chalcone_isomerase domain-containing protein	CANAW	3
917	3.6	3.6	18.7	C4YGA0	Anthranilate synthase component II	CANAW	2
918	3.6	3.6	19	C4YNW4	Uncharacterized protein	CANAW	3
919	3.56	3.56	17.7	Q5AHH6	Type 1 protein phosphatase-activating protein	CANAL	3
920	3.56	3.56	27.4	C4YP99	30S ribosomal protein S10, mitochondrial	CANAW	2
921	3.52	3.52	21.2	B9WBR7	Threonine dehydratase	CANDC	2
922	3.52	3.52	20	B9WGJ8	2-hydroxyacid dehydrogenase, putative	CANDC	2
923	3.49	3.49	24.7	B9WG25	Mitochondrial ribosomal protein, large subunit, putative	CANDC	2
924	3.47	3.47	34.2	Q5A1Z1	Mitochondrial 37S ribosomal protein MRP21	CANAL	3
925	3.46	3.46	33.6	C4YDL8	Uncharacterized protein	CANAW	2
926	3.46	3.46	11.7	Q59RP7	54S ribosomal protein L4, mitochondrial	CANAL	2
927	3.4	17.37	52.3	A0A1D8PD78	Ifd6p	CANAL	13
928	3.38	3.38	22.1	C4YCZ8	J domain-containing protein	CANAW	2
929	3.36	3.36	13.9	C4YCS7	CDP-diacylglycerol--serine O-phosphatidyltransferase	CANAW	2
930	3.35	3.35	9.3	C4YIF2	Protein URE2	CANAW	2
931	3.32	3.32	41.5	Q59QC1	Mitochondrial 54S ribosomal protein YmL28	CANAL	2
932	3.32	3.32	29.4	C4YDV2	Uncharacterized protein	CANAW	2
933	3.31	3.31	37.6	Q59QB8	Gcf1p	CANAL	3
934	3.3	5.34	23.3	Q5AB86	2-isopropylmalate synthase	CANAL	5
935	3.3	3.3	12.9	Q5ANN9	Kre9p	CANAL	2
936	3.28	3.28	21.6	C4YQW2	Homoserine kinase	CANAW	2
937	3.27	3.27	21.4	C4YIP2	Uncharacterized protein	CANAW	2
938	3.27	3.27	28.2	C4YS40	ATP phosphoribosyltransferase	CANAW	2
939	3.26	3.26	23.3	C4YP21	Uncharacterized protein	CANAW	3
940	3.24	3.24	12.6	A0A1D8PCG4	Glycogenin glucosyltransferase	CANAL	2
941	3.24	3.24	24.6	C4YHT6	Uncharacterized protein	CANAW	3
942	3.23	3.23	20.5	Q5AL24	Nicotinamide-nucleotide adenylyltransferase	CANAL	2
943	3.22	6.73	19.6	C4YHW0	Aspartate aminotransferase	CANAW	4
944	3.21	3.22	19.9	B9WIH8	3'(2'),5'-bisphosphate nucleotidase, putative	CANDC	1
945	3.19	3.19	23.5	Q59PT7	DUF2470 domain-containing protein	CANAL	3
946	3.18	3.18	20.7	Q59SJ6	Mitochondrial 37S ribosomal protein MRPS17	CANAL	2
947	3.17	3.17	27.6	Q5A2A2	Mitochondrial homologous recombination protein 1	CANAL	2
948	3.17	3.17	16.6	Q59WF0	Putative hydrolase	CANAL	3
949	3.15	3.15	21.9	Q5AJB7	Cullin	CANAL	3
950	3.13	3.13	34	Q5AH35	Mitochondrial 54S ribosomal protein MRP49	CANAL	2
951	3.13	3.13	17.5	Q5A869	Signal peptidase complex catalytic subunit SEC11	CANAL	2
952	3.06	3.06	28.1	C4YHS5	DUF89 domain-containing protein	CANAW	2
953	3.06	3.06	9.8	I2BJW1	NADH-ubiquinone oxidoreductase chain 1	CANAX	2
954	3.06	3.06	12.8	C4YDX8	Uncharacterized protein	CANAW	2
955	3.05	3.05	14.4	Q5A4P2	Ubiquinone biosynthesis O-methyltransferase, mitochondrial	CANAL	2
956	3.04	3.04	19.5	Q8X1E6	Hsp90 co-chaperone Cdc37	CANAL	2
957	3.03	3.03	20.9	C4YEI8	SHNi-TPR domain-containing protein	CANAW	2
958	3.03	3.03	15.7	G1UAH7	Uncharacterized protein CaJ7.0389	CANAX	2
959	3.02	3.02	22.3	Q5A5S8	Methylenetetrahydrofolate reductase	CANAL	2
960	3	3	8.4	Q59N80	Inosine triphosphate pyrophosphatase	CANAL	2
961	2.99	2.99	12	A0A1D8PUA6	DNA-directed RNA polymerase subunit	CANAL	3
962	2.99	2.99	23.2	C4YJJ1	FACT complex subunit POB3	CANAW	1
963	2.99	2.99	11.7	C4YPL8	Glycerol-3-phosphate O-acyltransferase 1	CANAW	2
964	2.99	2.99	23.4	C4YG86	40S ribosomal protein S9, mitochondrial	CANAW	3
965	2.95	2.95	10.3	A0A1D8PGR5	Uncharacterized protein	CANAL	2
966	2.95	2.95	16.4	Q59QA9	HIG1 domain-containing protein	CANAL	2
967	2.94	2.94	21.7	C4YCZ9	S5 DRBM domain-containing protein	CANAW	2
968	2.93	2.93	11.8	Q59Z33	Rfa2p	CANAL	2
969	2.91	2.91	24.1	C4YGX9	MICOS complex subunit MIC10	CANAW	2
970	2.89	2.89	19.1	Q5A8Y7	DNA-directed RNA polymerase II subunit	CANAL	2
971	2.88	2.88	10.4	A0A1D8PGL6	Ent3p	CANAL	2
972	2.88	2.88	43.3	A0A1D8PC73	Uncharacterized protein	CANAL	2
973	2.87	5.19	18.5	C4YFY2	Vesicular-fusion protein SEC18	CANAW	4
974	2.86	2.86	34.9	Q59LQ6	Translation initiation factor eIF1	CANAL	2
975	2.82	2.82	13.5	C4YFU8	Myosin-2	CANAW	2
976	2.77	2.77	20.7	C4YR22	Non-specific serine/threonine protein kinase	CANAW	2
977	2.77	2.77	18	C4YGT8	Fe2OG dioxygenase domain-containing protein	CANAW	2
978	2.74	2.74	14.1	O74161	Chitin biosynthesis protein CHS5	CANAL	3
979	2.74	2.74	38.5	A0A1D8PLH1	Protein transporter	CANAL	2
980	2.73	2.73	25.9	C4YJF5	Vacuolar protein sorting-associated protein 74	CANAW	2
981	2.73	2.73	9.7	Q5A9X7	Arp9p	CANAL	2
982	2.68	2.68	41.1	C4YKN2	RRM domain-containing protein	CANAW	2
983	2.67	2.67	12.4	Q5A9A9	RNA-binding signal recognition particle subunit	CANAL	2
984	2.63	2.63	9.1	Q5AHA6	AMP deaminase	CANAL	2
985	2.63	2.63	6.9	B9WKW3	Calcofluor white hypersensitive protein, putative	CANDC	3
986	2.6	2.6	12.6	C4YNB7	Mitogen-activated protein kinase	CANAW	2
987	2.6	2.6	16.4	Q59N43	Signal recognition particle receptor subunit beta	CANAL	2
988	2.6	2.6	26.2	C4YFR8	GTP-binding protein ypt5	CANAW	2
989	2.59	8.83	59.9	C4YQF2	Histone H2A	CANAW	5
990	2.59	2.59	14.2	C4YGK8	Vacuolar ATP synthase subunit D	CANAW	2
991	2.57	2.57	18.8	C4YQP4	MARVEL domain-containing protein	CANAW	2
992	2.56	2.56	15.2	B9WKH3	Uncharacterized protein	CANDC	1
993	2.54	2.54	16	G1UAY9	Uncharacterized protein Ca49C10.12c	CANAX	2
994	2.53	2.53	16.9	B9WBN2	Replication factor C subunit 1	CANDC	1
995	2.52	2.52	37.4	C4YM76	Uncharacterized protein	CANAW	3
996	2.52	2.52	10.7	G1UAW7	Uncharacterized protein CaJ7.0048	CANAX	2
997	2.5	5.96	27.9	Q59SL5	Sps20p	CANAL	4
998	2.5	2.5	15	C4YFZ6	5'-3' exoribonuclease 1	CANAW	2
999	2.5	2.5	6.5	A0A1D8PPE8	Cox15p	CANAL	2
1000	2.49	2.49	27.8	B9WFD5	Signal peptidase complex subunit, putative	CANDC	1
1001	2.48	2.48	26.5	Q59W54	SUMO family protein	CANAL	2
1002	2.46	2.46	20.1	C4YS84	Nucleoporin GLE2	CANAW	2
1003	2.46	2.46	20.9	C4YDJ0	Hcy-binding domain-containing protein	CANAW	2
1004	2.45	2.45	25.1	Q5AHD3	Mitochondrial 54S ribosomal protein YmL35	CANAL	2
1005	2.44	2.44	24.4	Q5AN96	Elongation of fatty acids protein	CANAL	2
1006	2.43	2.43	22.6	Q5APF5	Sidoreflexin	CANAL	2
1007	2.43	2.43	25.9	C4YR75	Uncharacterized protein	CANAW	1
1008	2.42	2.42	38.3	A0A1D8PJR3	Uncharacterized protein	CANAL	2
1009	2.41	2.41	32.9	Q5AMQ2	Clathrin light chain	CANAL	1
1010	2.41	2.41	18.1	C4YDQ0	GDP-mannose transporter	CANAW	2
1011	2.4	2.4	20.9	A0A1D8PHY2	Mitochondrial 54S ribosomal protein YmL7/YmL5	CANAL	1
1012	2.39	2.39	9.2	Q59Q44	Serine/threonine-protein phosphatase 2A 56 kDa regulatory subunit	CANAL	1
1013	2.39	2.39	15.2	C4YLZ4	3-hydroxyanthranilate 3,4-dioxygenase	CANAW	2
1014	2.38	2.38	7.7	Q9Y717	CaGCR3 protein	CANAX	1
1015	2.35	2.35	14.8	C4YFJ1	DNA-directed RNA polymerase	CANAW	1
1016	2.35	2.35	14.5	C4YJ35	Sod_Cu domain-containing protein	CANAW	1
1017	2.34	2.34	22.9	C4YDF5	Uncharacterized protein	CANAW	2
1018	2.31	2.31	25.9	C4YKJ2	PHB domain-containing protein	CANAW	1
1019	2.31	2.31	39.1	B9WI04	Ribosomal protein, large subunit, putative	CANDC	2
1020	2.28	2.28	17.3	C4YIG2	Uncharacterized protein	CANAW	2
1021	2.28	2.28	31.9	C4YQ20	Uncharacterized protein	CANAW	3
1022	2.28	2.28	19.7	Q5ANE2	ANK_REP_REGION domain-containing protein	CANAL	1
1023	2.27	2.28	31.6	Q5AHY8	Mitochondrial 54S ribosomal protein YmL27	CANAL	2
1024	2.27	2.27	35.6	C4YDZ1	Cell division control protein 42	CANAW	2
1025	2.27	2.27	20.5	C4YLD0	Uncharacterized protein	CANAW	2
1026	2.26	2.26	34.2	C4YJ08	Uncharacterized protein	CANAW	2
1027	2.26	2.26	27.2	B9WAX0	Xanthine phosphoribosyltransferase, putative	CANDC	1
1028	2.25	2.25	17	Q5A6P2	RNA cytidine acetyltransferase	CANAL	1
1029	2.25	2.25	14.9	Q5A7M3	Kynurenine 3-monooxygenase	CANAL	1
1030	2.25	2.25	9.9	Q59X93	Mitochondrial 54S ribosomal protein YmL17/YmL30	CANAL	1
1031	2.23	2.23	32.2	B9WKX1	Mitochondrial ribosomal protein, small subunit, putative	CANDC	1
1032	2.23	2.23	18.5	Q5A7P8	Uncharacterized protein	CANAL	2
1033	2.21	2.21	9.1	Q5AH90	Rho family guanine nucleotide exchange factor	CANAL	1
1034	2.21	2.21	24.3	C4YF77	Uncharacterized protein	CANAW	1
1035	2.21	2.21	4.6	Q5AHI3	Uncharacterized protein	CANAL	1
1036	2.2	2.2	24.5	C4YGM5	CP-type G domain-containing protein	CANAW	1
1037	2.2	2.2	46.1	C4YNC7	ATP synthase f chain, mitochondrial	CANAW	2
1038	2.18	2.18	5.3	Q5AB80	Kel1p	CANAL	1
1039	2.17	2.17	19.9	B9W8H4	60S ribosomal protein L3, mitochondrial, putative	CANDC	2
1040	2.17	2.17	39.3	C4YCR6	Ribosomal protein L37	CANAW	2
1041	2.16	2.16	16.3	C4YN25	YL1_C domain-containing protein	CANAW	1
1042	2.16	2.16	86.3	A0A1D8PRP0	U4/U6-U5 snRNP complex subunit	CANAL	1
1043	2.16	2.16	13.4	Q59SD0	Proteasome regulatory particle lid subunit	CANAL	2
1044	2.15	4.19	16.7	B9WAC4	Mitochondrial respiratory chain complexes assembly protein, putative	CANDC	2
1045	2.13	2.13	22.1	C4YS46	PCI domain-containing protein	CANAW	2
1046	2.13	2.13	19.8	Q59Y38	zf-CHCC domain-containing protein	CANAL	2
1047	2.12	2.12	25.2	A0A1D8PQ89	Mitochondrial 37S ribosomal protein MRP4	CANAL	1
1048	2.12	2.12	14.8	A0A1D8PNB3	Electron transfer flavoprotein-ubiquinone oxidoreductase	CANAL	2
1049	2.12	2.12	24	C4YFH6	C-8 sterol isomerase	CANAW	3
1050	2.11	2.11	23.2	Q5ADU3	Eukaryotic translation initiation factor 3 subunit H	CANAL	1
1051	2.11	2.11	22	C4YS24	Calcineurin subunit B	CANAW	1
1052	2.1	2.1	12.5	C4YFS4	Uncharacterized protein	CANAW	1
1053	2.1	2.1	18.3	G1UAT4	Uncharacterized protein CaJ7.0084	CANAX	1
1054	2.09	2.09	12.5	C4YR73	Uncharacterized protein	CANAW	1
1055	2.09	2.09	13.8	C4YF70	Uncharacterized protein	CANAW	1
1056	2.09	2.09	20.1	Q59SK8	SUI1 domain-containing protein	CANAL	1
1057	2.08	2.08	10.7	B9WAL0	Cytoskeleton assembly control protein, putative	CANDC	1
1058	2.08	2.08	9.9	Q5AHH0	Mediator of RNA polymerase II transcription subunit 1	CANAL	1
1059	2.08	2.08	27.7	P46585	Ribose-phosphate pyrophosphokinase 1	CANAX	1
1060	2.08	2.08	32.4	C4YP48	Uncharacterized protein	CANAW	1
1061	2.08	2.08	29.8	Q5ACY8	4a-hydroxytetrahydrobiopterin dehydratase	CANAL	1
1062	2.07	2.07	9	A0A1D8PH70	DNA-binding ATPase	CANAL	1
1063	2.07	2.07	11.4	C4YQ47	AMP-binding domain-containing protein	CANAW	2
1064	2.07	2.07	10.9	A0A1D8PNV9	Phosphatidate cytidylyltransferase	CANAL	1
1065	2.07	2.07	7.2	C4YMK1	HTH APSES-type domain-containing protein	CANAW	1
1066	2.07	2.07	15.4	B9WGP2	NGG1-interacting factor orthologue, putative	CANDC	2
1067	2.06	2.06	19.1	C4YEU2	Translocation protein SEC62	CANAW	1
1068	2.05	2.05	26.6	B9W6R1	Zinc-finger, translation elongation factor eEF-1-binding protein, putative	CANDC	1
1069	2.05	2.05	6.4	Q5AHB1	Actin cytoskeleton-regulatory complex protein PAN1	CANAL	1
1070	2.05	2.05	11.7	Q59PZ4	60S ribosomal export protein NMD3	CANAL	1
1071	2.05	2.05	29.3	C4YJQ7	Phosphoribosylglycinamide formyltransferase	CANAW	1
1072	2.05	2.05	18.8	A0A1D8PRA1	Mitochondrial 54S ribosomal protein YmL49	CANAL	1
1073	2.04	2.35	12.7	C4YQ19	SNF2-family ATP dependent chromatin remodeling factor snf21	CANAW	1
1074	2.04	2.04	11.1	A0A1D8PJN6	Kre5p	CANAL	1
1075	2.04	2.04	13.1	A0A1D8PGB0	Nuclear pore protein	CANAL	1
1076	2.04	2.04	40.7	Q5A330	Pex19p	CANAL	1
1077	2.04	2.04	13.2	Q5ADN7	Signal recognition particle subunit SRP68	CANAL	1
1078	2.04	2.04	13.8	Q5AK43	OBG-type G domain-containing protein	CANAL	1
1079	2.04	2.04	28.1	C4YRP0	Diphthine synthase	CANAW	3
1080	2.04	2.04	30.8	A0A1D8PLN9	Uncharacterized protein	CANAL	2
1081	2.04	2.04	21.8	Q5APD5	Uncharacterized protein	CANAL	1
1082	2.03	2.03	22.4	C4YFV4	DUF4110 domain-containing protein	CANAW	1
1083	2.03	2.03	21.3	C4YPG0	Arf-GAP domain-containing protein	CANAW	1
1084	2.03	2.03	17.1	Q59ZG6	rRNA-binding ribosome biosynthesis protein	CANAL	1
1085	2.03	2.03	10	C4YSY2	HSM3_C domain-containing protein	CANAW	1
1086	2.03	2.03	9.3	Q5AK26	Dolichyl-diphosphooligosaccharide--protein glycotransferase	CANAL	1
1087	2.03	2.03	12.1	C4YRF3	Uncharacterized protein	CANAW	1
1088	2.03	2.03	7.9	Q5AEG3	Uncharacterized protein	CANAL	1
1089	2.03	2.03	6.9	C4YNX3	Protein SIS2	CANAW	1
1090	2.02	2.03	22.9	B9WC85	2-hydroxyacid dehydrogenase, putative	CANDC	1
1091	2.02	2.02	13.9	Q5ANK2	Protein kinase C	CANAL	1
1092	2.02	2.02	16.5	Q59S81	Serine/threonine/tyrosine protein kinase	CANAL	1
1093	2.02	2.02	11.6	A0A1D8PTV5	Uncharacterized protein	CANAL	1
1094	2.02	2.02	17.3	C4YKT0	Uncharacterized protein	CANAW	1
1095	2.02	2.02	35.3	Q5A357	Putative mitochondrial 37S ribosomal protein SWS2	CANAL	1
1096	2.02	2.02	6.3	C4YJ99	ENTH domain-containing protein	CANAW	1
1097	2.02	2.02	7	B9W8R4	Protoporphyrinogen oxidase	CANDC	1
1098	2.02	2.02	20.1	C4YH53	Uncharacterized protein	CANAW	1
1099	2.02	2.02	10.8	G1UAL4	Uncharacterized protein CaJ7.0021	CANAX	1
1100	2.02	2.02	44.6	C4YMB3	Metal homeostasis factor ATX1	CANAW	1
1101	2.01	3.32	23.3	Q59WW8	Glutathione peroxidase	CANAL	2
1102	2.01	2.02	24.2	A0A1D8PJE6	RRM domain-containing protein	CANAL	1
1103	2.01	2.01	15.6	Q59TM0	Oxysterol-binding protein related protein	CANAL	1
1104	2.01	2.01	14.9	B9WE21	Subunit of the SWI/SNF chromatin remodelling complex, putative	CANDC	1
1105	2.01	2.01	14.2	B9WCC0	E3 ubiquitin-protein ligase	CANDC	1
1106	2.01	2.01	12.2	C4YQW1	Uncharacterized protein	CANAW	1
1107	2.01	2.01	16.3	C4YIZ4	Uncharacterized protein	CANAW	1
1108	2.01	2.01	15.4	B9WIL9	DnaJ-related protein, putative	CANDC	1
1109	2.01	2.01	16.5	I2BJW5	Cytochrome b	CANAX	1
1110	2.01	2.01	9.6	C4YR37	ABC1 family protein	CANAW	1
1111	2.01	2.01	8.3	C4YK72	Ion_trans domain-containing protein	CANAW	1
1112	2.01	2.01	8.7	B9W9V5	Uncharacterized protein	CANDC	1
1113	2.01	2.01	14.2	B9W856	Peroxisomal adenine nucleotide transporter protein, putative	CANDC	1
1114	2.01	2.01	9.4	Q5A4M2	Malate dehydrogenase (Oxaloacetate-decarboxylating)	CANAL	1
1115	2.01	2.01	18.5	C4YMF2	Uncharacterized protein	CANAW	1
1116	2.01	2.01	13.4	C4YIY5	ThiF domain-containing protein	CANAW	1
1117	2.01	2.01	14.8	B9WB70	Ribosomal protein, large subunit, mitochondrial, putative	CANDC	1
1118	2.01	2.01	5.1	A0A1D8PSW7	Uncharacterized protein	CANAL	1
1119	2.01	2.01	14.3	C4YPW1	Sod_Fe_C domain-containing protein	CANAW	1
1120	2.01	2.01	23.5	C4YCP8	H/ACA ribonucleoprotein complex subunit	CANAW	1
1121	2.01	2.01	10.2	Q5AA33	Predicted GPI-anchored protein 45	CANAL	1
1122	2.01	2.01	21	Q5A500	Adenylyl-sulfate kinase	CANAL	1
1123	2.01	2.01	27.7	Q5A435	Prefoldin subunit 4	CANAL	1
1124	2.01	2.01	20	Q5A006	Coatomer subunit zeta	CANAL	1
1125	2.01	2.01	13.7	B9WMW7	Ubiquinone biosynthesis protein	CANDC	1
1126	2.01	2.01	4.8	A0A1D8PTX3	Protein-lysine N-methyltransferase	CANAL	1
1127	2.01	2.01	15.9	A0A1D8PHU0	Mitochondrial 54S ribosomal protein MRPL50	CANAL	1
1128	2.01	2.01	17.7	A0A1D8PD24	Uncharacterized protein	CANAL	1
1129	2.01	2.01	9	Q59LF9	Methionine aminopeptidase 2	CANAL	1
1130	2.01	2.01	16.2	B9WCT2	Dolichyl-diphosphooligosaccharide--protein glycosyltransferase subunit OST2	CANDC	1
1131	2.01	2.01	19.7	A0A1D8PH39	Uncharacterized protein	CANAL	1
1132	2	113.69	87.5	B9W8M7	Enolase (1), putative	CANDC	122
1133	2	67.3	74.5	B9W8L5	Elongation factor 1-alpha	CANDC	86
1134	2	65.14	70.1	C4YKU7	Acetyl-coenzyme A synthetase	CANAW	38
1135	2	28.88	61.8	A0A1D8PF79	Glutamate decarboxylase	CANAL	13
1136	2	27.72	44.3	P47837	40S ribosomal protein S4	CANAX	19
1137	2	10.85	57.6	B9WJD7	CipC-like antibiotic response protein, putative	CANDC	8
1138	2	2.48	9.8	A0A1D8PPL1	Histone acetyltransferase	CANAL	2
1139	2	2.45	16.4	B9WCD4	NADH-quinone oxidoreductase, putative	CANDC	2
1140	2	2	17.4	C4YLH9	SPX domain-containing protein	CANAW	1
1141	2	2	14.7	C4YEW2	Uncharacterized protein	CANAW	1
1142	2	2	11.3	Q5AJA5	DEAH-box ATP-dependent RNA helicase	CANAL	1
1143	2	2	8.7	B9WBI5	Importin beta-2 subunit, putative	CANDC	1
1144	2	2	13.5	B9WEA4	Nuclear polyadenylated RNA-binding protein, putative	CANDC	1
1145	2	2	21.3	B9W858	Chromatin-associated transcriptional (Elongation) factor, putative	CANDC	1
1146	2	2	17.4	Q5A325	Serine C-palmitoyltransferase	CANAL	2
1147	2	2	10.8	Q5A2K5	L-type lectin-like domain-containing protein	CANAL	1
1148	2	2	5.8	Q59SI4	Nmd5p	CANAL	1
1149	2	2	7.9	C4YT50	Exportin-T	CANAW	1
1150	2	2	17.9	C4YR47	NEDD8-activating enzyme E1 regulatory subunit	CANAW	1
1151	2	2	10.9	C4YRM1	Uncharacterized protein	CANAW	1
1152	2	2	20.2	C4YJ69	60S ribosomal protein L16, mitochondrial	CANAW	1
1153	2	2	13.7	C4YEL6	Uncharacterized protein	CANAW	1
1154	2	2	36.8	Q5AF81	Monothiol glutaredoxin	CANAL	1
1155	2	2	10.8	B9W991	DAO domain-containing protein	CANDC	1
1156	2	2	14.9	A0A1D8PPM7	Alpha-1,6-mannosyltransferase	CANAL	1
1157	2	2	15	A0A1D8PHY1	Meiotic recombination directing protein	CANAL	1
1158	2	2	11.3	Q5AL17	Spermine synthase	CANAL	1
1159	2	2	15.8	C4YPT9	Serine/threonine-protein phosphatase	CANAW	1
1160	2	2	13.8	Q5AGC4	Cell surface GPI-anchored protein ECM33	CANAL	1
1161	2	2	54	Q9P457	Cu-binding metallothionein	CANAX	1
1162	2	2	11	Q5A462	DNA-directed RNA polymerase II core subunit	CANAL	1
1163	2	2	7.5	Q59X92	Erv46p	CANAL	1
1164	2	2	18.3	Q59PW1	Monothiol glutaredoxin	CANAL	1
1165	2	2	18.9	Q59LL5	Imidazoleglycerol-phosphate dehydratase	CANAL	1
1166	2	2	5.7	O94002	SEC12 homologue	CANAX	1
1167	2	2	35.8	C4YTD8	40S ribosomal protein S28-A	CANAW	1
1168	2	2	24.6	C4YP77	ER-derived vesicles protein ERV14	CANAW	1
1169	2	2	29.2	C4YHE9	DNA-directed RNA polymerases I/II/III subunit 10	CANAW	1
1170	2	2	18.1	C4YE48	Acyl carrier protein	CANAW	1
1171	2	2	15.6	C4YD21	Uncharacterized protein	CANAW	1
1172	2	2	48.4	B9WMX1	Translation machinery-associated protein, putative	CANDC	1
1173	2	2	31.8	B9WLH7	40S ribosomal protein S30	CANDC	2
1174	2	2	15.9	B9WFC6	Mitochondrial import inner membrane translocase subunit, putative	CANDC	1
1175	2	2	9.8	B9WAK6	Protein phosphatase PP2A regulatory subunit B	CANDC	1
1176	2	2	31.4	B9W842	60s ribosomal protein l39, putative	CANDC	1
1177	2	2	9.5	B9W7E5	Hypothetrical protein, Candida conserved	CANDC	1
1178	2	2	12.8	A0A1D8PN49	Mitochondrial 54S ribosomal protein IMG1	CANAL	1
1179	2	2	19.7	P46595	Ubiquitin-conjugating enzyme E2 4	SCHPO	1
1180	2	2	13.4	P0CB64	Golgi to ER traffic protein 2	CANAW	1
1181	2	2	42.6	Q5AGA8	Uncharacterized protein	CANAL	1
1182	2	2	13.3	Q5AA13	Gim5p	CANAL	1
1183	2	2	6.5	Q59T45	Putative amidotransferase	CANAL	1
1184	2	2	13.2	C4YHC5	Uncharacterized protein	CANAW	1
1185	2	2	20.9	C4YDW2	Uncharacterized protein (Fragment)	CANAW	1
1186	2	2	11.6	C4YDG2	Succinate dehydrogenase assembly factor 2, mitochondrial	CANAW	1
1187	2	2	16.2	A0A1D8PTV1	U6 snRNA-associated Sm-like protein LSm1	CANAL	1
1188	2	2	9.8	A0A1D8PJK2	D-aminoacyl-tRNA deacylase	CANAL	1
1189	2	2	4.6	Q5AMN5	Ribose phosphate diphosphokinase subunit	CANAL	1
1190	2	2	8.2	Q5AIB3	Protein transport protein BOS1	CANAL	1
1191	2	2	8	Q5AD51	Erg28p	CANAL	1
1192	2	2	14.1	Q5AD19	Uncharacterized protein	CANAL	1
1193	2	2	5.8	Q5A8I5	Uncharacterized protein	CANAL	1
1194	2	2	3.2	C4YKE1	Uncharacterized protein	CANAW	1
1195	2	2	8.1	C4YHC3	Uncharacterized protein	CANAW	1
1196	2	2	8	C4YCZ6	Uncharacterized protein	CANAW	1
1197	2	2	4.3	C4YCW0	Uncharacterized protein	CANAW	1
1198	1.93	1.93	15.4	Q59Z65	Proteasome core particle subunit beta 5	CANAL	1
1199	1.92	1.92	11.5	C4YFJ0	Vacuolar sorting protein SNF7	CANAW	1
1200	1.9	1.9	13.5	C4YJS7	Delta-aminolevulinic acid dehydratase	CANAW	1
1201	1.89	23.8	71.6	Q6YK78	29 kDa IgE-binging protein	CANAX	24
1202	1.89	1.89	23.1	G1UAS9	Uncharacterized protein CaJ7.0101	CANAX	2
1203	1.89	1.89	16.5	B9WMQ0	3,2-trans-enoyl-coa isomerase, putative	CANDC	1
1204	1.88	1.88	20.6	Q59UQ4	Chromatin-binding transcription coactivator	CANAL	1
1205	1.87	1.87	27.8	G1UAH0	Ribulose-phosphate 3-epimerase	CANAX	1
1206	1.86	1.86	14.3	C4YDD4	NADH-ubiquinone oxidoreductase subunit 8	CANAW	1
1207	1.85	1.85	21.9	C4YS91	Uncharacterized protein	CANAW	2
1208	1.84	1.84	33.8	A0A1D8PHQ3	Uncharacterized protein	CANAL	1
1209	1.83	1.83	34.2	Q5A7N3	Mitochondrial zinc maintenance protein 1, mitochondrial	CANAL	1
1210	1.82	1.82	13.3	C4YMD8	Uncharacterized protein	CANAW	1
1211	1.82	1.82	8	Q5A7K7	LsmAD domain-containing protein	CANAL	1
1212	1.81	1.81	19.5	C4YRP8	Guanylate kinase	CANAW	2
1213	1.8	1.8	30.8	Q3MPF4	Uncharacterized protein CaJ7.s008	CANAX	1
1214	1.77	1.77	8.7	B9WKV5	Subunit of endosomal Vps27p-Hse1p complex, putative	CANDC	1
1215	1.75	1.75	8	B9WGW6	Bromodomain-containing transcription factor, putative	CANDC	1
1216	1.75	1.75	29.3	C4YSV0	Uncharacterized protein	CANAW	1
1217	1.74	14.01	74	A0A1D8PH08	Cytochrome c oxidase subunit VI	CANAL	7
1218	1.74	1.74	14.6	C4YJR1	Uncharacterized protein	CANAW	1
1219	1.72	1.72	20.1	Q5A8I4	SKI complex subunit WD repeat protein	CANAL	1
1220	1.69	1.69	23.2	C4YK65	AB hydrolase-1 domain-containing protein	CANAW	1
1221	1.69	1.69	16.7	Q5AA46	Putative mitochondrial 37S ribosomal protein MRPS12	CANAL	1
1222	1.68	1.68	10.1	C4YTR1	tRNA ligase	CANAW	1
1223	1.66	1.66	10.4	Q5A922	Altered inheritance of mitochondria protein 9, mitochondrial	CANAL	1
1224	1.66	1.66	15.5	B9W854	Histone acetyltransferase type B subunit 2, putative	CANDC	1
1225	1.66	1.66	14.2	A0A1D8PPU7	Deubiquitination module subunit	CANAL	1
1226	1.65	1.65	10.7	Q5A915	Uncharacterized protein	CANAL	2
1227	1.62	1.62	22.2	Q5A6S7	RRF domain-containing protein	CANAL	1
1228	1.6	1.6	12	C4YK30	Deoxyhypusine hydroxylase	CANAW	2
1229	1.6	1.6	9.1	C4YCN6	Uncharacterized protein	CANAW	2
1230	1.6	1.6	25.8	A0A1D8PIS1	Uncharacterized protein	CANAL	2
1231	1.58	1.58	13.2	Q59Z55	Aldo_ket_red domain-containing protein	CANAL	1
1232	1.58	1.58	17.1	C4YPE2	Mitochondrial import inner membrane translocase subunit TIM8	CANAW	1
1233	1.57	1.57	33	C4YD07	60S ribosomal protein L44	CANAW	1
1234	1.56	1.56	17.9	Q5AKV0	Serine C-palmitoyltransferase	CANAL	1
1235	1.55	1.55	19.8	B9WDY1	S-methyl-5'-thioadenosine phosphorylase	CANDC	1
1236	1.54	1.54	12.3	Q59N76	Exomer complex subunit	CANAL	1
1237	1.53	1.53	17.6	C4YQB8	Purine nucleoside phosphorylase	CANAW	1
1238	1.51	1.51	16.1	C4YKE4	MINDY_DUB domain-containing protein	CANAW	1
1239	1.5	1.5	44.4	C4YEL3	Uncharacterized protein	CANAW	3
1240	1.5	1.5	10.7	Q5ANI2	Uncharacterized protein	CANAL	1
1241	1.46	1.46	13.9	A0A1D8PCC3	Transcriptional regulator	CANAL	2
1242	1.46	1.46	13.9	G1UAJ3	Uncharacterized protein CaJ7.0490	CANAX	1
1243	1.45	1.45	34.5	C4YEK0	Uncharacterized protein	CANAW	2
1244	1.44	1.44	8	C4YT60	SH2 domain-containing protein	CANAW	4
1245	1.43	1.43	16.2	Q5A888	3-keto-steroid reductase	CANAL	1
1246	1.42	1.42	11.6	C4YEY7	CHCH domain-containing protein	CANAW	1
1247	1.42	1.42	5.4	O94044	Phosphotyrosine protein phosphatase	CANAX	1
1248	1.41	1.41	19.8	C4YPP7	Uncharacterized protein	CANAW	1
1249	1.4	1.4	12.9	C4YFT9	Sulfate adenylyltransferase	CANAW	1
1250	1.39	1.39	16.5	Q5ALP7	RNA polymerase specificity factor	CANAL	1
1251	1.38	1.38	13.7	Q59WG6	Aspartyl aminopeptidase	CANAL	2
1252	1.38	1.38	17.1	Q5ALN1	Altered inheritance of mitochondria protein 36, mitochondrial	CANAL	1
1253	1.36	1.36	29.6	C4YQI2	Tricarboxylate transport protein	CANAW	1
1254	1.35	1.35	11.7	B9WGW4	Inositol hexakisphosphate and diphosphoinositol-pentakisphosphate kinase	CANDC	1
1255	1.35	1.35	12.3	C4YDT7	Chromatin remodelling complex ATPase chain ISW1	CANAW	2
1256	1.35	1.35	11.6	B9WCV7	Uroporphyrinogen decarboxylase	CANDC	1
1257	1.34	1.34	8.4	Q5A368	Lysophospholipase NTE1	CANAL	1
1258	1.34	1.34	6	C4YI73	V-type proton ATPase subunit	CANAW	2
1259	1.33	1.33	10.7	Q59Z38	NADPH:quinone reductase	CANAL	1
1260	1.33	1.33	12.6	O93993	Uncharacterized protein Ca20C1.05	CANAX	1
1261	1.32	1.32	10.7	Q5AH38	Arginine biosynthesis bifunctional protein ArgJ, mitochondrial	CANAL	1
1262	1.32	1.32	20.9	A0A1D8PPK2	Uncharacterized protein	CANAL	1
1263	1.31	1.31	7.9	C4YG75	Ras-GAP domain-containing protein	CANAW	2
1264	1.3	1.3	26.6	C4YPT1	Uncharacterized protein	CANAW	1
1265	1.3	1.3	6.6	C4YM36	ABC transporter domain-containing protein	CANAW	1
1266	1.3	1.3	13.7	Q5ADQ8	Rab proteins geranylgeranyltransferase component A	CANAL	2
1267	1.29	1.29	7.8	C4YSG9	Uncharacterized protein	CANAW	1
1268	1.27	1.27	11.3	C4YM31	Uncharacterized protein	CANAW	1
1269	1.26	1.26	11.3	B9WF36	Vesicle transport protein, putative	CANDC	1
1270	1.24	1.24	11.6	Q5A4X7	Ribose phosphate diphosphokinase subunit	CANAL	2
1271	1.24	1.24	12.4	Q59YG5	Mitochondrial import inner membrane translocase subunit TIM23	CANAL	1
1272	1.23	1.23	15.1	Q5ADV2	Phosphoribomutase	CANAL	1
1273	1.22	1.22	10.1	Q5A339	E2 SUMO-conjugating protein	CANAL	1
1274	1.22	1.22	17	Q5A030	Uncharacterized protein	CANAL	1
1275	1.22	1.22	8.7	C4YKV4	Uncharacterized protein	CANAW	1
1276	1.21	1.21	11.2	C4YJ04	Uncharacterized protein	CANAW	1
1277	1.2	1.2	16.8	C4YSC1	Uncharacterized protein	CANAW	1
1278	1.2	1.2	8.2	C4YG48	Protein BCP1	CANAW	1
1279	1.19	1.19	24.6	C4YNR1	Uncharacterized protein	CANAW	1
1280	1.19	1.19	24.9	Q5A0H3	Phosphoserine phosphatase	CANAL	1
1281	1.18	1.18	44.4	A0A1D8PEB8	Uncharacterized protein	CANAL	2
1282	1.17	1.17	4.9	A0A1D8PN46	5-demethoxyubiquinone hydroxylase, mitochondrial	CANAL	1
1283	1.16	1.16	8.2	C4YT10	NMO domain-containing protein	CANAW	1
1284	1.15	1.15	6.8	C4YQ31	Mitochondrial pyruvate carrier	CANAW	1
1285	1.14	34.32	51.3	A0A1D8PQB4	Dipeptidyl peptidase 3	CANAL	20
1286	1.14	1.14	7	C4YJT8	Uncharacterized protein	CANAW	1
1287	1.12	1.12	12	C4YI33	MHD domain-containing protein	CANAW	2
1288	1.12	1.12	14.6	B9WC81	Calpain small subunit homolog, putative	CANDC	1
1289	1.12	1.12	14.1	A0A1D8PJS7	Retromer subunit	CANAL	1
1290	1.11	1.12	10	A0A1D8PMT8	Mitochondrial 54S ribosomal protein MRPL1	CANAL	1
1291	1.1	1.1	30.4	B9WC64	Cytochrome b pre-mRNA-processing protein, putative	CANDC	1
1292	1.1	1.1	23.9	Q5ALU1	54S ribosomal protein L31, mitochondrial	CANAL	1
1293	1.09	1.09	16.3	A0A1D8PP06	Signal recognition particle receptor subunit alpha	CANAL	1
1294	1.08	1.08	21.7	C4YRA5	Uncharacterized protein	CANAW	1
1295	1.07	1.07	16.6	Q5A5N1	bVLRF1 domain-containing protein	CANAL	1
1296	1.07	1.07	19.4	Q5A8X9	IMP-specific 5'-nucleotidase 1	CANAL	1
1297	1.06	1.06	17.9	Q5AMP9	F-actin-capping protein subunit beta	CANAL	1
1298	1.05	1.06	9.4	Q5AMM4	RNA polymerase II degradation factor 1	CANAL	1
1299	1.04	1.04	7.9	C4YI52	Uncharacterized protein	CANAW	1
1300	1.03	1.03	26.2	C4YSI4	Uncharacterized protein	CANAW	1
1301	1.03	1.03	10	Q5ACV4	Peroxisome biogenesis protein	CANAL	1
1302	1.03	1.03	12.3	C4YDS6	Pyridoxal phosphate homeostasis protein	CANAW	1
1303	1.01	1.01	24	B9WEN8	Phosphatidyl-N-methylethanolamine N-methyltransferase	CANDC	1
1304	1.01	1.01	3.1	Q59QB4	Vacuolar calcium ion transporter	CANAL	1
1305	1	1	15.4	Q59WT0	Actin-related protein 2/3 complex subunit 3	CANAL	1
1306	0.99	0.99	35.1	G1UAD2	Uncharacterized protein CaJ7.0501	CANAX	1
1307	0.97	0.97	30	C4YFZ8	Uncharacterized protein	CANAW	1
1308	0.97	0.97	23.9	B9WEA7	GTP-binding protein, putative	CANDC	1
1309	0.97	0.97	2.7	B9W9R7	Elongation of fatty acids protein	CANDC	1
1310	0.96	0.96	22.1	B9WBL0	Damage response protein, putative	CANDC	1
1311	0.96	0.96	12.9	C4YP01	Uncharacterized protein	CANAW	1
1312	0.95	0.95	5.5	Q5A345	Uncharacterized protein	CANAL	1
1313	0.94	2.02	25.3	C4YPS6	ADP-ribosylation factor 6	CANAW	2
1314	0.94	0.94	13.7	C4YF13	Uncharacterized protein	CANAW	1
1315	0.93	0.93	11.7	C4YGE6	DNA-directed RNA polymerase subunit	CANAW	1
1316	0.91	0.91	36.4	Q5A328	Mitochondrial pyruvate carrier	CANAL	1
1317	0.9	0.91	4.2	C4YIE7	Protein kinase domain-containing protein	CANAW	1
1318	0.9	0.9	13.9	C4YP57	Dolichyl-phosphate-mannose-protein mannosyltransferase 2	CANAW	1
1319	0.89	54.17	52.7	C4YEJ7	Aminopeptidase	CANAW	27
1320	0.89	0.89	9.9	C4YRD3	PUM-HD domain-containing protein (Fragment)	CANAW	1
1321	0.89	0.89	9.9	Q5AEL8	1-acyl-sn-glycerol-3-phosphate acyltransferase	CANAL	1
1322	0.88	1	12	C4YCY1	DNA-directed RNA polymerase I 190 kDa polypeptide	CANAW	1
1323	0.88	0.89	16.9	C4YGH4	Oxidored_FMN domain-containing protein	CANAW	1
1324	0.88	0.88	7	C4YML0	Aminotran_1_2 domain-containing protein	CANAW	1
1325	0.88	0.88	12	Q59TT2	Uncharacterized protein	CANAL	1
1326	0.87	0.87	4.7	A0A1D8PLF7	Uncharacterized protein	CANAL	1
1327	0.86	0.86	31.2	Q59QT3	Uracil phosphoribosyltransferase	CANAL	1
1328	0.86	0.86	18.8	Q5ADM5	Aldo-keto reductase superfamily protein	CANAL	1
1329	0.86	0.86	11.4	C4YSH4	Uncharacterized protein	CANAW	1
1330	0.86	0.86	9	Q5A0J9	Enhancer of translation termination 1	CANAL	1
1331	0.85	0.85	13.8	Q5A7S5	Pre-mRNA-splicing factor RSE1	CANAL	1
1332	0.85	0.85	16	G1UAY3	Uncharacterized protein CaJ7.0097	CANAX	1
1333	0.84	0.84	8	C4YHT7	Periodic tryptophan protein 1	CANAW	1
1334	0.84	0.84	4	C4YFY5	Uncharacterized protein	CANAW	1
1335	0.83	0.83	6.5	B9WD01	Myo-inositol transporter, putative	CANDC	1
1336	0.82	0.82	7.6	B9WGZ3	GTPase activating protein involved in bud site selection, putative	CANDC	1
1337	0.82	0.82	12.4	B9WLW1	Glycerol kinase, putative	CANDC	1
1338	0.82	0.82	7.6	Q5ALW6	Glutamine-dependent NAD(+) synthetase	CANAL	1
1339	0.81	0.81	13.9	Q5AKU8	Modfp	CANAL	1
1340	0.81	0.81	14.9	C4YJM3	Ubiquitin fusion degradation protein 1	CANAW	1
1341	0.81	0.81	12.5	B9WFB2	D-arabinose 1-dehydrogenase, putative	CANDC	1
1342	0.81	0.81	9.9	Q5AI44	Ubiquinone biosynthesis protein COQ4, mitochondrial	CANAL	1
1343	0.8	0.8	4.9	C4YPR9	SEC7 domain-containing protein	CANAW	1
1344	0.8	0.8	7.6	A0A1D8PMM2	GYF domain-containing protein	CANAL	1
1345	0.78	0.78	7.8	G1UA20	DNA-directed RNA polymerase subunit beta	CANAX	2
1346	0.78	0.78	14.5	C4YK13	SWIB domain-containing protein	CANAW	1
1347	0.77	0.77	11.3	C4YH90	Uncharacterized protein	CANAW	1
1348	0.77	0.77	12.4	B9WFG8	DPBB_1 domain-containing protein	CANDC	1
1349	0.76	0.79	12.3	B9WGB4	Serine/threonine-protein kinase, putative	CANDC	1
1350	0.76	0.76	5.3	C4YK34	Serine/threonine-protein kinase TOR	CANAW	1
1351	0.74	0.74	2.6	G1UA14	Uncharacterized protein CaJ7.0383	CANAX	1
1352	0.73	0.73	29	Q59RC4	Uncharacterized protein	CANAL	1
1353	0.72	0.72	14.6	B9WHX0	Mitochondrial fusion machinery protein, putative	CANDC	1
1354	0.72	0.72	21.5	Q5AD31	GFO_IDH_MocA domain-containing protein	CANAL	2

## Sheet: SWATH-MS
N	Uniprot ID	Protein name	CK-SWATH1	CK-SWATH2	CK-SWATH3	median	st. dev.	mean	cv	C25-SWATH1	C25-SWATH2	C25-SWATH3	median	st. dev.	mean	cv	C50-SWATH1	C50-SWATH2	C50-SWATH3	median	st. dev.	mean	cv	C100-SWATH1	C100-SWATH2	C100-SWATH3	median	st. dev.	mean	cv	average cv
341	Q9P8J6	1,3-beta-glucanosyltransferase	627658	668731	690893	668731	32085.4	662428	4.84361	628531	656268	689473	656268	30512	658091	4.63645	631098	595561	601499	601499	19036.4	609386	3.12386	586730	555323	611388	586730	28100	584480	4.80769	4.3529
652	C4YFM5	1,3-beta-glucanosyltransferase	140785	171948	160526	160526	15765.2	157753	9.99358	156264	163321	156662	156662	3964.48	158749	2.49732	193563	207306	200960	200960	6878.37	200610	3.42873	191421	212113	215379	212113	12992.3	206305	6.29762	5.55431
673	C4YS47	1,3-beta-glucanosyltransferase	94777.5	101969	104077	101969	4875.85	100274	4.8625	98382.1	100026	98639.3	98639.3	884.475	99015.9	0.893265	107134	100375	84593.1	100375	11567.6	97367.4	11.8804	80709.7	87283.8	89945.8	87283.8	4754.1	85979.8	5.52933	5.79137
106	C4YSH0	1,4-alpha-glucan branching enzyme	424326	416592	327946	416592	53552.4	389622	13.7447	323226	330871	324081	324081	4189.15	326060	1.28478	350809	425344	329372	350809	50374.8	368508	13.6699	408642	325431	326529	326529	47728.1	353534	13.5003	10.5499
451	C4YGG6	26S protease regulatory subunit 6A	102976	104820	110269	104820	3791.76	106022	3.5764	101530	103605	94098.7	101530	4998.46	99744.7	5.01126	101639	100960	89222.7	100960	6980.63	97273.7	7.17627	36914.5	102858	115980	102858	42371.7	85251	49.7023	16.3665
486	B9WCF2	26S protease regulatory subunit, putative	91995.8	102910	104314	102910	6743.52	99740.2	6.76108	105298	112062	104556	105298	4136.04	107305	3.85446	114477	109613	109591	109613	2814.46	111227	2.53038	63127.2	113246	110034	110034	28054.9	95469	29.3864	10.6331
191	C4YG07	26S proteasome regulatory subunit RPN1	184469	172248	173952	173952	6619.02	176890	3.74189	194327	176604	180820	180820	9258.83	183917	5.03424	178033	172029	181730	178033	4896.13	177264	2.76205	189540	184393	187719	187719	2609.57	187217	1.39387	3.23302
250	Q5A3L0	26S proteasome regulatory subunit RPN2	220671	257007	217216	220671	22043.8	231631	9.51678	241245	289555	273172	273172	24568.2	267991	9.16756	285574	250514	231579	250514	27396	255889	10.7062	242184	211480	265076	242184	26892.7	239580	11.2249	10.1539
429	C4YR89	26S proteasome regulatory subunit RPN8	177694	166960	158042	166960	9840.13	167565	5.87241	150610	173052	177761	173052	14508.6	167141	8.68046	150973	185068	186653	185068	20158.2	174231	11.5698	155596	185271	172306	172306	14876.7	171057	8.69691	8.7049
121	C4YKP2	2-isopropylmalate synthase	1.13449e+06	1.15942e+06	1.1358e+06	1.1358e+06	14030.4	1.14324e+06	1.22726	1.26485e+06	1.26048e+06	1.23801e+06	1.26048e+06	14400.6	1.25445e+06	1.14796	1.14531e+06	1.13675e+06	1.12216e+06	1.13675e+06	11705.3	1.13474e+06	1.03154	1.23833e+06	1.22301e+06	1.2183e+06	1.22301e+06	10470.7	1.22655e+06	0.85367	1.06511
653	Q59ZE2	2-methoxy-6-polyprenyl-1,4-benzoquinol methylase, mitochondrial	51297.1	57969.5	85148.8	57969.5	17931.2	64805.1	27.6694	82936.5	78262.6	85031.8	82936.5	3465.5	82077	4.22225	78298.6	79052.9	88058.6	79052.9	5430.32	81803.4	6.63826	15624.1	86352.5	117213	86352.5	52082.1	73063.3	71.2835	27.4534
50	C4YPM4	2-oxoglutarate dehydrogenase E1 component, mitochondrial	1.19085e+06	1.20713e+06	1.09013e+06	1.19085e+06	63378	1.16271e+06	5.45091	1.31322e+06	1.3186e+06	1.22772e+06	1.31322e+06	50988.9	1.28651e+06	3.96334	894549	1.18755e+06	1.18418e+06	1.18418e+06	168201	1.08876e+06	15.4488	1.26997e+06	1.20771e+06	1.1336e+06	1.20771e+06	68269.3	1.20376e+06	5.67133	7.6336
596	C4YEQ5	3-hydroxy-3-methylglutaryl coenzyme A reductase	112534	119587	84716.1	112534	18437.3	105613	17.4575	91498.8	85760	65699.5	85760	13546	80986.1	16.7263	95135.6	99123.9	122892	99123.9	15006.8	105717	14.1953	111681	89269	68364.4	89269	21662.9	89771.6	24.1311	18.1275
235	A0A1D8PTW6	3-hydroxy-3-methylglutaryl coenzyme A synthase	966281	1.01787e+06	999483	999483	26146.1	994544	2.62895	966199	1.03136e+06	1.03985e+06	1.03136e+06	40294.3	1.01247e+06	3.97981	1.10376e+06	1.07963e+06	1.06878e+06	1.07963e+06	17906.8	1.08406e+06	1.65183	948048	1.04462e+06	1.00834e+06	1.00834e+06	48779.2	1.00034e+06	4.87628	3.28422
226	G1UAJ1	3-isopropylmalate dehydrogenase	824149	830600	669963	824149	90938.7	774904	11.7355	917669	689008	893592	893592	125645	833423	15.0758	691224	698790	697285	697285	4005.34	695767	0.575673	720206	740571	723944	723944	10840.8	728240	1.48862	7.2189
703	B9WKL0	3-ketoacyl-CoA thiolase A, peroxisomal, putative	49771.3	39364.3	46268.8	46268.8	5295.34	45134.8	11.7323	33962.9	50444.9	48892.3	48892.3	9100.88	44433.3	20.4821	4901.59	39704.3	33719.9	33719.9	18608	26108.6	71.2714	19114.6	22041.8	17380.3	19114.6	2356.05	19512.2	12.0748	28.8901
287	O42817	40S ribosomal protein S0	1.35304e+06	1.40179e+06	1.35316e+06	1.35316e+06	28112.5	1.36933e+06	2.05302	1.4673e+06	1.40124e+06	1.52505e+06	1.4673e+06	61951.8	1.46453e+06	4.23014	1.52986e+06	1.46286e+06	1.2808e+06	1.46286e+06	128883	1.4245e+06	9.0476	1.47642e+06	1.39648e+06	1.45311e+06	1.45311e+06	41113	1.442e+06	2.85111	4.54547
116	P40910	40S ribosomal protein S1	1.7484e+06	1.76067e+06	1.66828e+06	1.7484e+06	50174.2	1.72579e+06	2.90732	1.91116e+06	1.85354e+06	1.74088e+06	1.85354e+06	86606.7	1.83519e+06	4.71922	1.95126e+06	1.80001e+06	1.76351e+06	1.80001e+06	99551.6	1.83826e+06	5.41554	1.67532e+06	1.70969e+06	1.65222e+06	1.67532e+06	28919.1	1.67907e+06	1.72232	3.6911
386	Q5ADQ6	40S ribosomal protein S12	701668	676389	756911	701668	41179.7	711656	5.78646	750553	791505	778293	778293	20901	773450	2.70231	877146	864510	876602	876602	7143.16	872753	0.818463	807341	813240	789466	807341	12379.5	803349	1.54099	2.71206
478	C4YQM1	40S ribosomal protein S15	1.01401e+06	1.1165e+06	1.17436e+06	1.1165e+06	81201.3	1.10162e+06	7.37106	1.17452e+06	1.16327e+06	1.17325e+06	1.17325e+06	6161.56	1.17034e+06	0.526474	1.1677e+06	1.25493e+06	1.23954e+06	1.23954e+06	46561.1	1.22072e+06	3.81422	1.10641e+06	1.28528e+06	1.20736e+06	1.20736e+06	89680.6	1.19968e+06	7.47535	4.79678
308	C4YEX2	40S ribosomal protein S16	1.26942e+06	1.40846e+06	1.33441e+06	1.33441e+06	69570.5	1.33743e+06	5.20181	1.30866e+06	1.23666e+06	1.31456e+06	1.30866e+06	43375.7	1.28663e+06	3.37128	1.24527e+06	1.26383e+06	1.35904e+06	1.26383e+06	61038.6	1.28938e+06	4.73395	1.37926e+06	1.22376e+06	1.36055e+06	1.36055e+06	84894.6	1.32119e+06	6.42561	4.93316
521	C4YCW2	40S ribosomal protein S17-B	996871	862469	918391	918391	67515.8	925910	7.29183	1.07789e+06	951286	963760	963760	69773.2	997645	6.99379	984018	941860	1.00113e+06	984018	30504.7	975670	3.12654	1.12719e+06	934778	954835	954835	105773	1.0056e+06	10.5184	6.98265
333	C4YTG2	40S ribosomal protein S18	2.85565e+06	2.89329e+06	2.98018e+06	2.89329e+06	63867.7	2.90971e+06	2.19499	2.98716e+06	2.96212e+06	2.97978e+06	2.97978e+06	12869.5	2.97635e+06	0.432393	3.02165e+06	3.17351e+06	3.16647e+06	3.16647e+06	85716.7	3.12055e+06	2.74685	3.2218e+06	3.23914e+06	3.04346e+06	3.2218e+06	108318	3.16813e+06	3.41898	2.1983
338	C4YNQ0	40S ribosomal protein S19-B	1.56681e+06	1.71937e+06	1.67821e+06	1.67821e+06	78927	1.6548e+06	4.76958	1.65097e+06	1.76204e+06	1.78321e+06	1.76204e+06	71029	1.73207e+06	4.10081	1.8015e+06	1.89054e+06	1.79577e+06	1.8015e+06	53134.2	1.82927e+06	2.90467	1.62421e+06	1.67559e+06	1.81282e+06	1.67559e+06	97506.8	1.70421e+06	5.72153	4.37415
396	C4YFC3	40S ribosomal protein S21	1.44991e+06	1.52932e+06	1.43018e+06	1.44991e+06	52478.9	1.4698e+06	3.57047	1.43474e+06	1.42669e+06	1.46129e+06	1.43474e+06	18102.1	1.44091e+06	1.2563	1.47705e+06	1.4721e+06	1.47755e+06	1.47705e+06	3008.36	1.47557e+06	0.203878	1.38928e+06	1.52287e+06	1.45997e+06	1.45997e+06	66833.2	1.45738e+06	4.58586	2.40413
410	C4YE15	40S ribosomal protein S22-A	1.36414e+06	1.29692e+06	1.27993e+06	1.29692e+06	44528	1.31366e+06	3.38961	1.43059e+06	1.33115e+06	1.33667e+06	1.33667e+06	55887.4	1.36614e+06	4.09091	1.38273e+06	1.30473e+06	1.2905e+06	1.30473e+06	49653.9	1.32598e+06	3.74468	1.37931e+06	1.29032e+06	1.25116e+06	1.29032e+06	65672.4	1.30693e+06	5.02494	4.06253
514	Q5A7K0	40S ribosomal protein S24	1.35589e+06	1.39173e+06	1.44841e+06	1.39173e+06	46650	1.39868e+06	3.33529	1.34942e+06	1.39616e+06	1.38316e+06	1.38316e+06	24121.1	1.37625e+06	1.75267	1.41094e+06	1.44829e+06	1.45697e+06	1.44829e+06	24458.5	1.43873e+06	1.7	1.43804e+06	1.51193e+06	1.53631e+06	1.51193e+06	51167.5	1.49543e+06	3.4216	2.55239
659	C4YRM5	40S ribosomal protein S25	1.29331e+06	1.3882e+06	1.27511e+06	1.29331e+06	60722.8	1.31887e+06	4.60414	1.41425e+06	1.30787e+06	1.29093e+06	1.30787e+06	66850.5	1.33768e+06	4.99748	1.36296e+06	1.40303e+06	1.34093e+06	1.36296e+06	31480	1.36897e+06	2.29953	1.41543e+06	1.31037e+06	1.30294e+06	1.31037e+06	62907.2	1.34291e+06	4.68438	4.14638
699	Q5ALV6	40S ribosomal protein S26	771363	638183	732802	732802	68528.5	714116	9.59627	808618	751233	757305	757305	31524.8	772386	4.08149	815249	829989	860893	829989	23294.4	835377	2.78849	781433	757473	769325	769325	11980.1	769410	1.55706	4.50583
88	Q5A5Q8	40S ribosomal protein S4	2.3471e+06	2.25154e+06	2.31518e+06	2.31518e+06	48646.9	2.3046e+06	2.11086	2.4854e+06	2.46064e+06	2.48656e+06	2.4854e+06	14639.5	2.47753e+06	0.590889	2.70057e+06	2.57202e+06	2.54944e+06	2.57202e+06	81519.4	2.60734e+06	3.12653	2.49631e+06	2.39052e+06	2.34527e+06	2.39052e+06	77514.5	2.4107e+06	3.21544	2.26093
362	C4YHV4	40S ribosomal protein S6	854981	873580	884351	873580	14857.8	870970	1.70589	876402	885302	877987	877987	4747.71	879897	0.539576	734343	883820	887151	883820	87278.2	835104	10.4512	869143	888888	894402	888888	13280.9	884144	1.50212	3.54969
271	Q5AJ93	40S ribosomal protein S7	2.38794e+06	2.44642e+06	2.39043e+06	2.39043e+06	33067.5	2.40827e+06	1.37309	2.4436e+06	2.51466e+06	2.46049e+06	2.46049e+06	37126.4	2.47292e+06	1.50132	2.28972e+06	2.46439e+06	2.40679e+06	2.40679e+06	89004.9	2.38697e+06	3.72879	2.27908e+06	2.52838e+06	2.34762e+06	2.34762e+06	128786	2.38503e+06	5.39978	3.00074
318	Q59T44	40S ribosomal protein S8	2.5264e+06	2.45436e+06	2.48542e+06	2.48542e+06	36131.3	2.48873e+06	1.4518	2.59599e+06	2.60532e+06	2.60951e+06	2.60532e+06	6921.2	2.60361e+06	0.265831	2.49722e+06	2.55145e+06	2.59239e+06	2.55145e+06	47739.2	2.54702e+06	1.87431	2.65515e+06	2.53161e+06	2.40402e+06	2.53161e+06	125570	2.53026e+06	4.96275	2.13867
365	C4YJX2	40S ribosomal protein S9-B	2.31895e+06	2.36493e+06	2.36227e+06	2.36227e+06	25810.2	2.34872e+06	1.09891	2.55312e+06	2.57067e+06	2.50779e+06	2.55312e+06	32446.6	2.54386e+06	1.27549	2.60508e+06	2.49972e+06	2.4311e+06	2.49972e+06	87638.8	2.51197e+06	3.48885	2.30389e+06	2.47091e+06	2.4761e+06	2.47091e+06	97959.5	2.41697e+06	4.05299	2.47906
10	C4YKZ8	5-methyltetrahydropteroyltriglutamate-homocysteine methyltransferase	4.36239e+06	4.42392e+06	4.4459e+06	4.42392e+06	43287.5	4.41074e+06	0.981411	4.28897e+06	4.30642e+06	4.29265e+06	4.29265e+06	9198.17	4.29602e+06	0.214109	4.58495e+06	4.51777e+06	4.54328e+06	4.54328e+06	33912.5	4.54867e+06	0.745548	4.59398e+06	4.66906e+06	4.64291e+06	4.64291e+06	38110.6	4.63532e+06	0.82218	0.690812
704	A0A1D8PDK6	6,7-dimethyl-8-ribityllumazine synthase	151976	176920	181647	176920	15942.2	170181	9.36775	154041	167022	148617	154041	9457.44	156560	6.04079	153635	167264	163363	163363	7018.98	161421	4.34825	136668	141214	155099	141214	9601.57	144327	6.65266	6.60236
236	G1UA71	60S acidic ribosomal protein P0	2.60734e+06	2.55953e+06	2.57111e+06	2.57111e+06	24937.9	2.57933e+06	0.966837	2.42144e+06	2.47333e+06	2.48147e+06	2.47333e+06	32565.5	2.45875e+06	1.32448	2.80822e+06	2.51972e+06	2.51736e+06	2.51972e+06	167253	2.6151e+06	6.39564	2.85053e+06	2.7659e+06	2.35409e+06	2.7659e+06	265586	2.65684e+06	9.9963	4.67081
576	C4YEX4	60S acidic ribosomal protein P1-alpha	254543	418621	277386	277386	88872.9	316850	28.0489	258576	287311	302531	287311	22321.1	282806	7.89274	343721	341677	268656	341677	42761.1	318018	13.4461	334536	279445	245262	279445	45043.1	286414	15.7266	16.2786
392	C4YJY8	60S ribosomal protein L11	544578	517746	466221	517746	39821.3	509515	7.81552	593744	548189	549733	549733	25867.2	563889	4.58729	599411	566546	533938	566546	32736.6	566632	5.77739	557482	504247	519108	519108	27469.2	526946	5.21292	5.84828
366	C4YEX3	60S ribosomal protein L13	1.61342e+06	1.53356e+06	1.4635e+06	1.53356e+06	75009.2	1.53683e+06	4.88079	1.65019e+06	1.54848e+06	1.53552e+06	1.54848e+06	62796.4	1.57806e+06	3.97933	1.63758e+06	1.66406e+06	1.64518e+06	1.64518e+06	13633.7	1.64894e+06	0.826819	1.64194e+06	1.51392e+06	1.56828e+06	1.56828e+06	64252.9	1.57471e+06	4.08029	3.44181
239	B9W9B1	60S ribosomal protein L2, putative	456873	466213	458353	458353	5019.78	460479	1.09012	414622	401213	381524	401213	16648.1	399120	4.1712	447111	439598	414541	439598	17054.6	433750	3.9319	411084	367849	373907	373907	23410.1	384280	6.09193	3.82129
336	B9WFL3	60S ribosomal protein L20	1.43346e+06	1.42797e+06	1.49155e+06	1.43346e+06	35230.5	1.45099e+06	2.42802	1.52472e+06	1.4447e+06	1.5373e+06	1.52472e+06	50229.3	1.50224e+06	3.34363	1.49808e+06	1.54176e+06	1.51737e+06	1.51737e+06	21891.4	1.51907e+06	1.44111	1.5147e+06	1.54488e+06	1.53291e+06	1.53291e+06	15199.6	1.53083e+06	0.992901	2.05142
459	C4YJX1	60S ribosomal protein L21-A	1.99587e+06	1.87411e+06	1.80878e+06	1.87411e+06	94952.1	1.89292e+06	5.01616	2.11044e+06	1.98465e+06	1.97605e+06	1.98465e+06	75230	2.02371e+06	3.71743	2.04197e+06	1.98441e+06	1.98495e+06	1.98495e+06	33079.5	2.00378e+06	1.65086	2.18039e+06	1.92716e+06	1.91514e+06	1.92716e+06	149794	2.00757e+06	7.46145	4.46147
433	C4YSV1	60S ribosomal protein L25	1.45283e+06	1.60293e+06	1.63969e+06	1.60293e+06	98996.7	1.56515e+06	6.32506	1.48887e+06	1.65226e+06	1.63783e+06	1.63783e+06	90454	1.59299e+06	5.67826	1.48388e+06	1.63557e+06	1.63879e+06	1.63557e+06	88523.3	1.58608e+06	5.58127	1.5197e+06	1.66541e+06	1.59476e+06	1.59476e+06	72867.6	1.59329e+06	4.57341	5.5395
447	C4YF39	60S ribosomal protein L26-B	1.13347e+06	947064	949704	949704	106870	1.01008e+06	10.5803	1.23967e+06	1.04695e+06	934037	1.04695e+06	154542	1.07355e+06	14.3954	1.05615e+06	1.03439e+06	1.03125e+06	1.03439e+06	13563.1	1.0406e+06	1.3034	1.17171e+06	1.00458e+06	1.02359e+06	1.02359e+06	91496.2	1.06663e+06	8.57808	8.7143
564	A0A1D8PFG4	60S ribosomal protein L27	1.37533e+06	1.4192e+06	1.38639e+06	1.38639e+06	22814.2	1.39364e+06	1.63702	1.39954e+06	1.41855e+06	1.42965e+06	1.41855e+06	15222.3	1.41591e+06	1.07509	1.50487e+06	1.50755e+06	1.5139e+06	1.50755e+06	4637.87	1.50877e+06	0.307393	1.48176e+06	1.44249e+06	1.44087e+06	1.44249e+06	23153.3	1.45504e+06	1.59125	1.15269
427	C4YGY4	60S ribosomal protein L30	914109	938484	979532	938484	33063.5	944041	3.50234	953841	963746	965285	963746	6210.94	960957	0.646329	1.03504e+06	1.00603e+06	985142	1.00603e+06	25058.7	1.00874e+06	2.48416	981223	1.04642e+06	971196	981223	40843.2	999612	4.08591	2.67968
676	C4YIP1	60S ribosomal protein L33-A	467616	455599	424893	455599	22032.2	449369	4.90292	449044	411338	346931	411338	51634.9	402438	12.8305	446920	419800	410207	419800	19040.7	425642	4.47341	444393	414214	408484	414214	19292	422364	4.56763	6.69362
557	C4YQP9	60S ribosomal protein L35	677824	720134	717223	717223	23632.6	705060	3.35185	715298	811422	752884	752884	48441.2	759868	6.37494	759464	796411	798230	796411	21875.2	784702	2.78771	710827	778766	760561	760561	35167.9	750051	4.68873	4.30081
663	C4YI82	60S ribosomal protein L36	1.36531e+06	1.25599e+06	1.23133e+06	1.25599e+06	71311	1.28421e+06	5.5529	1.4151e+06	1.3082e+06	1.2868e+06	1.3082e+06	68736.9	1.3367e+06	5.14229	1.34105e+06	1.25898e+06	1.27579e+06	1.27579e+06	43353	1.29194e+06	3.35565	1.4235e+06	1.16516e+06	1.21697e+06	1.21697e+06	136672	1.26854e+06	10.7739	6.2062
85	C4YFR7	60S ribosomal protein L4-B	1.40602e+06	1.82575e+06	1.51647e+06	1.51647e+06	217575	1.58275e+06	13.7466	1.77174e+06	1.56665e+06	1.30973e+06	1.56665e+06	231491	1.54937e+06	14.9409	1.71681e+06	1.50744e+06	1.85647e+06	1.71681e+06	175675	1.69357e+06	10.373	1.77218e+06	1.53564e+06	1.32245e+06	1.53564e+06	224963	1.54342e+06	14.5756	13.409
252	Q9P834	60S ribosomal protein L6	2.26534e+06	2.2354e+06	2.24599e+06	2.24599e+06	15186	2.24891e+06	0.675259	2.31828e+06	2.25921e+06	2.18675e+06	2.25921e+06	65879.5	2.25474e+06	2.92181	2.30069e+06	2.29039e+06	2.16624e+06	2.29039e+06	74827.1	2.25244e+06	3.32204	2.12862e+06	2.25022e+06	2.15525e+06	2.15525e+06	63923.8	2.17803e+06	2.93493	2.46351
15	A0A1D8PFS4	6-phosphogluconate dehydrogenase, decarboxylating	4.33029e+06	4.58923e+06	4.62237e+06	4.58923e+06	159924	4.51396e+06	3.54287	4.23485e+06	4.23726e+06	4.48055e+06	4.23726e+06	141162	4.31755e+06	3.26948	4.30382e+06	4.32467e+06	4.36117e+06	4.32467e+06	29031.9	4.32989e+06	0.6705	4.46135e+06	4.31462e+06	4.32578e+06	4.32578e+06	81683.2	4.36725e+06	1.87036	2.3383
607	Q59PZ6	6-phosphogluconolactonase-like protein	87450.2	87955	86608.4	87450.2	680.291	87337.8	0.778919	94817.1	90335.1	89456.6	90335.1	2875.07	91536.3	3.14091	51923.9	92563.6	88453.1	88453.1	22371.4	77646.9	28.8117	83661.6	86927.4	82024	83661.6	2496.39	84204.3	2.96468	8.92404
36	Q59WG3	AAA family ATPase	1.38729e+06	1.47486e+06	1.4882e+06	1.47486e+06	54814.2	1.45012e+06	3.77998	1.44916e+06	1.55722e+06	1.47115e+06	1.47115e+06	57109.7	1.49251e+06	3.82641	1.4246e+06	1.49102e+06	1.45906e+06	1.45906e+06	33219.7	1.45823e+06	2.27809	1.38479e+06	1.56157e+06	1.47703e+06	1.47703e+06	88418.2	1.47446e+06	5.99664	3.97028
371	C4YN96	Aamy domain-containing protein	165320	186109	121277	165320	33103.3	157569	21.0088	69352.6	131418	165406	131418	48705.8	122059	39.9036	88580.3	104758	103322	103322	8954.54	98886.9	9.05534	75745.8	123325	156717	123325	40692.2	118596	34.3116	26.0698
263	Q5AFA8	Abp1p	128965	140747	145120	140747	8356.15	138277	6.04304	140902	143470	142273	142273	1285.13	142215	0.903651	156908	154989	157171	156908	1191.43	156356	0.762	112931	155870	143405	143405	22089.9	137402	16.0768	5.94637
147	C4YQ03	Acetolactate synthase	470931	490133	494432	490133	12513.3	485165	2.57918	535931	512945	486041	512945	24970.7	511639	4.88053	457762	482837	501534	482837	21963.4	480711	4.56893	474792	485135	469974	474792	7746.7	476633	1.6253	3.41348
606	C4YHU4	Acetolactate synthase small subunit, mitochondrial	35125.1	37851.5	39600.7	37851.5	2255.48	37525.8	6.01049	26036.5	44711.7	24045	26036.5	11400.6	31597.8	36.0804	42487.3	36299.9	41209.3	41209.3	3266.47	39998.8	8.16641	41903.3	47792.7	25360.3	41903.3	11630.2	38352.1	30.3248	20.1455
182	A0A1D8PH52	Acetyl-CoA C-acetyltransferase	846824	948073	926685	926685	53364.5	907194	5.88237	843060	923721	907640	907640	42691.5	891474	4.78887	851831	898783	909431	898783	30647.1	886682	3.45638	890192	932112	931165	931165	23933.9	917823	2.60768	4.18382
12	A0A1D8PRR7	Acetyl-CoA carboxylase	818830	909574	925388	909574	57502.6	884597	6.50043	982223	1.02226e+06	1.01372e+06	1.01372e+06	21086.9	1.00607e+06	2.09597	885755	944208	958791	944208	38651.5	929585	4.15793	931100	950723	943367	943367	9913.47	941730	1.05269	3.45175
14	P83773	Acetyl-CoA hydrolase	6.05877e+06	5.71057e+06	5.60266e+06	5.71057e+06	238369	5.79067e+06	4.11644	6.34607e+06	6.00195e+06	5.94713e+06	6.00195e+06	216249	6.09839e+06	3.546	5.77166e+06	5.62676e+06	5.54721e+06	5.62676e+06	113796	5.64854e+06	2.01462	6.06058e+06	5.70117e+06	5.7108e+06	5.7108e+06	204781	5.82418e+06	3.51605	3.29828
29	Q8NJN3	Acetyl-coenzyme A synthetase 2	1.63291e+06	1.67862e+06	1.68903e+06	1.67862e+06	29850	1.66685e+06	1.7908	1.80103e+06	1.54118e+06	1.52635e+06	1.54118e+06	154483	1.62285e+06	9.51924	1.61613e+06	1.70727e+06	1.69001e+06	1.69001e+06	48411.3	1.67114e+06	2.89691	1.64616e+06	1.48464e+06	1.65858e+06	1.64616e+06	97038.5	1.59646e+06	6.07835	5.07132
257	Q5AGX8	Acetyltransferase component of pyruvate dehydrogenase complex	749432	765754	697705	749432	35526	737630	4.81624	664681	772087	749553	749553	56637.7	728774	7.77165	740780	718333	753043	740780	17602.3	737385	2.38712	814358	690424	746855	746855	62049.2	750545	8.26722	5.81056
19	C4YMM9	Aconitate hydratase, mitochondrial	2.91816e+06	2.8078e+06	2.71301e+06	2.8078e+06	102673	2.81299e+06	3.64996	3.5559e+06	3.31298e+06	3.30818e+06	3.31298e+06	141658	3.39235e+06	4.17581	3.23793e+06	3.14603e+06	3.22426e+06	3.22426e+06	49584.7	3.20274e+06	1.5482	3.40475e+06	3.10149e+06	3.19989e+06	3.19989e+06	154710	3.23538e+06	4.78182	3.53895
600	B9WM01	Aconitate hydratase, mitochondrial	17820.3	17580	15676.8	17580	1174.34	17025.7	6.89743	21049.9	33632.2	37047.5	33632.2	8425.16	30576.5	27.5543	6383.72	25734.3	58710.1	25734.3	26457.2	30276	87.3865	10757.2	2755.59	43970.1	10757.2	21854.7	19161	114.058	58.9741
52	A0A1D8PFR4	Actin	2.5075e+06	2.54742e+06	2.58359e+06	2.54742e+06	38058.4	2.54617e+06	1.49473	2.75e+06	2.83515e+06	2.79334e+06	2.79334e+06	42575.5	2.79283e+06	1.52446	3.34638e+06	3.33023e+06	3.33905e+06	3.33905e+06	8086.91	3.33855e+06	0.242228	3.27163e+06	3.37454e+06	3.33868e+06	3.33868e+06	52234.3	3.32828e+06	1.56941	1.20771
526	B9WMR7	Actin-related protein 2	122599	144215	143246	143246	12210.1	136687	8.93289	130910	148064	150489	148064	10673.3	143154	7.45578	120656	110049	132552	120656	11257.4	121086	9.29704	132329	146570	152251	146570	10262.7	143717	7.14094	8.20667
554	A0A1D8PT60	Actin-related protein 2/3 complex subunit	97423.2	98428.6	91476.2	97423.2	3757.54	95776	3.92326	103570	93332.2	97533.9	97533.9	5146.41	98145.5	5.24366	98617.1	99988	99619.8	99619.8	709.476	99408.3	0.713699	101313	100974	92528.8	100974	4976.68	98272.1	5.06418	3.7362
608	A0A1D8PRU4	Actin-related protein 2/3 complex subunit 4	125853	135982	131344	131344	5070.79	131060	3.86907	134418	137307	136705	136705	1524.23	136143	1.11957	125511	131804	138017	131804	6252.9	131777	4.74505	121440	132284	130558	130558	5827.02	128094	4.54902	3.57068
661	Q59RN2	Actin-related protein 2/3 complex subunit 5	83791.5	80914.6	80952.1	80952.1	1650.27	81886.1	2.01533	80834.9	65893.5	80076.3	80076.3	8415.95	75601.6	11.132	87065.2	80328.3	74516.1	80328.3	6280.2	80636.5	7.78828	83838.8	76344.5	85439.4	83838.8	4855.33	81874.2	5.93023	6.71645
718	Q5AHH7	Acyl carrier protein	316675	356004	362432	356004	24771.3	345037	7.17931	300379	342772	318433	318433	21273.9	320528	6.63714	277639	326218	310498	310498	24788.2	304785	8.13301	319838	333876	346359	333876	13268.3	333358	3.9802	6.48242
400	Q5A747	Acyl-CoA desaturase	82706.3	112792	94737.4	94737.4	15142.8	96745.1	15.6523	100980	98526.8	91255	98526.8	5057.7	96920.7	5.21839	112286	113666	109977	112286	1863.59	111976	1.66427	103196	98655.5	106611	103196	3991.24	102821	3.88173	6.60416
437	C4YTE2	Acyl-CoA-binding protein 2	781659	726723	740345	740345	28607.9	749576	3.81655	736935	526303	688404	688404	110301	650548	16.9551	1.08176e+06	1.03404e+06	1.02937e+06	1.03404e+06	28995.7	1.04839e+06	2.76573	940011	871607	860448	871607	43077	890689	4.83637	7.09343
61	Q5AJD9	Acyl-coenzyme A oxidase	875311	980233	905852	905852	53966	920465	5.86291	969482	1.03304e+06	1.05788e+06	1.03304e+06	45589.9	1.02013e+06	4.46901	981190	960848	929863	960848	25846.8	957300	2.69996	753291	972605	995955	972605	133872	907284	14.7552	6.94678
426	A0A1D8PEQ8	Acylglycerol lipase	98894.9	92329	113374	98894.9	10767.8	101533	10.6053	109745	88130.7	99999.4	99999.4	10824.4	99291.6	10.9016	112798	106677	113269	112798	3677.14	110915	3.31529	105161	107862	80192.9	105161	15254.9	97738.6	15.6079	10.1075
632	C4YJA3	Adenine phosphoribosyltransferase 1	96659.5	111712	96609.8	96659.5	8705.1	101660	8.56291	110287	112889	110814	110814	1375.57	111330	1.23558	101071	112514	106447	106447	5724.96	106677	5.36661	107271	91044.8	112524	107271	11196.9	103613	10.8064	6.49288
654	Q59WG0	Adenosine 5'-monophosphoramidase	418427	387922	372229	387922	23491.6	392860	5.97965	424986	366507	367898	367898	33368.2	386464	8.63424	350614	350785	357955	350785	4189.92	353118	1.18655	393956	379826	364793	379826	14583.8	379525	3.84265	4.91077
238	C4YSJ4	Adenosine kinase	212556	207321	197802	207321	7480.15	205893	3.63303	209948	191157	201244	201244	9404.27	200783	4.6838	203427	202042	206676	203427	2378.31	204048	1.16556	224958	191028	214278	214278	17349	210088	8.25796	4.43509
117	C4YRU3	Adenosylhomocysteinase	2.15788e+06	2.18328e+06	2.1036e+06	2.15788e+06	40701	2.14826e+06	1.89461	2.14898e+06	2.10818e+06	2.04936e+06	2.10818e+06	50083	2.10217e+06	2.38244	2.11383e+06	2.14047e+06	2.12756e+06	2.12756e+06	13321.1	2.12729e+06	0.626203	2.1931e+06	2.1552e+06	2.14691e+06	2.1552e+06	24623.9	2.16507e+06	1.13733	1.51014
296	C4YSV6	Adenylate kinase	1.97858e+06	1.53077e+06	2.03503e+06	1.97858e+06	276283	1.84812e+06	14.9494	2.07426e+06	2.24062e+06	2.26034e+06	2.24062e+06	102222	2.19174e+06	4.66397	1.49561e+06	1.98168e+06	2.03763e+06	1.98168e+06	298099	1.83831e+06	16.2159	2.1115e+06	1.99093e+06	2.01827e+06	2.01827e+06	63215.1	2.04023e+06	3.09843	9.73192
131	A0A1D8PT56	Adenylosuccinate lyase	283453	270693	278486	278486	6432.04	277544	2.31748	315004	284412	284297	284412	17695.5	294571	6.00721	295421	299025	294890	295421	2249.98	296445	0.758987	262647	314868	320220	314868	31807.2	299245	10.6292	4.92821
272	P0CH97	Adenylosuccinate synthetase	164186	180934	180274	180274	9484.8	175131	5.41582	188831	201272	214761	201272	12968.4	201621	6.43204	185932	173004	177069	177069	6611.1	178668	3.7002	195409	181819	191226	191226	6960.69	189485	3.67348	4.80539
315	Q5A6P9	Adenylyl cyclase-associated protein	174148	158103	184482	174148	13291.9	172245	7.71688	200328	161207	145024	161207	28433.8	168853	16.8394	187965	169682	205061	187965	17693.1	187569	9.43281	128737	146078	146031	146031	9997.98	140282	7.12707	10.279
685	A0A1D8PPG2	ADF-H domain-containing protein	75022.3	64107.6	84422.4	75022.3	10166.8	74517.4	13.6435	51507.2	40249.6	82007.1	51507.2	21605.1	57921.3	37.3007	68344.5	80236.8	81389.1	80236.8	7221.66	76656.8	9.42077	74938.6	53289.3	77295.4	74938.6	13232.2	68507.8	19.3149	19.92
89	Q5A516	ADP/ATP carrier protein	1.05105e+07	1.10245e+07	1.10134e+07	1.10134e+07	293578	1.08495e+07	2.70592	1.16751e+07	1.19636e+07	1.18627e+07	1.18627e+07	146406	1.18338e+07	1.23718	1.05201e+07	1.10814e+07	1.1056e+07	1.1056e+07	316982	1.08858e+07	2.91188	1.05741e+07	1.11813e+07	1.11632e+07	1.11632e+07	345426	1.09729e+07	3.148	2.50075
695	Q5A8T4	Agglutinin-like protein 1	78222.2	80528.6	76215.2	78222.2	2158.4	78322	2.75581	56526.1	56088	55543.7	56088	492.154	56052.6	0.878023	60888.1	53817.8	60194.7	60194.7	3897.33	58300.2	6.68494	66976.9	63352.6	70876.4	66976.9	3762.76	67068.6	5.6103	3.98227
561	C4YN46	Aha1_N domain-containing protein	59907.4	59478.9	88879.1	59907.4	16851.9	69421.8	24.2746	89891	87173.6	88482.7	88482.7	1358.98	88515.8	1.5353	88560.1	84831.2	96480.7	88560.1	5949.1	89957.3	6.61325	62193.1	84715.6	89895.5	84715.6	14728.2	78934.7	18.6587	12.7705
74	Q5A8K2	Alanine--tRNA ligase	279280	210392	276865	276865	39094.3	255512	15.3003	267663	301623	281861	281861	17055.7	283716	6.01156	281392	291959	303993	291959	11308.2	292448	3.86675	290178	300354	292788	292788	5285.26	294440	1.79502	6.74342
72	M1T132	Alcohol dehydrogenase (Fragment)	1.45412e+06	1.46677e+06	1.44568e+06	1.45412e+06	10611.6	1.45552e+06	0.729055	1.68899e+06	1.38874e+06	1.3868e+06	1.38874e+06	173912	1.48818e+06	11.6862	1.5945e+06	1.53698e+06	1.62355e+06	1.5945e+06	44061	1.58501e+06	2.77985	1.44966e+06	1.55194e+06	1.57947e+06	1.55194e+06	68399.8	1.52702e+06	4.4793	4.9186
16	C4YS13	Alcohol dehydrogenase I	2.3944e+07	1.90542e+07	2.37356e+07	2.37356e+07	2.76492e+06	2.22446e+07	12.4296	1.75554e+07	1.7498e+07	2.20493e+07	1.75554e+07	2.61131e+06	1.90342e+07	13.719	2.24627e+07	2.19055e+07	2.1899e+07	2.19055e+07	323543	2.20891e+07	1.46472	2.43777e+07	2.28751e+07	2.25227e+07	2.28751e+07	985149	2.32585e+07	4.23566	7.96226
98	C4YDJ7	Alcohol dehydrogenase II	6.28072e+06	6.64061e+06	6.8483e+06	6.64061e+06	287171	6.58987e+06	4.35776	7.10365e+06	7.49994e+06	7.57359e+06	7.49994e+06	252756	7.39239e+06	3.41913	7.59235e+06	7.59172e+06	7.48427e+06	7.59172e+06	62213.9	7.55611e+06	0.823358	6.85339e+06	7.9045e+06	7.6768e+06	7.6768e+06	552973	7.47823e+06	7.39444	3.99867
409	C4YFL4	Aldehyde dehydrogenase	223107	190027	226779	223107	20242.1	213304	9.48979	259494	244692	239066	244692	10552.2	247750	4.25919	222885	223633	221904	222885	867.073	222807	0.389158	224458	223247	186871	223247	21359.9	211525	10.098	6.05904
34	C4YJP6	Aldehyde dehydrogenase, mitochondrial	2.87677e+06	3.12595e+06	3.13625e+06	3.12595e+06	146931	3.04632e+06	4.82322	3.0995e+06	3.38974e+06	3.43964e+06	3.38974e+06	183678	3.30963e+06	5.54981	2.73459e+06	2.82857e+06	2.88771e+06	2.82857e+06	77219.5	2.81696e+06	2.74124	2.9488e+06	3.30802e+06	3.30634e+06	3.30634e+06	206911	3.18772e+06	6.4909	4.90129
118	C4YEN4	Aldo_ket_red domain-containing protein	534877	486320	495197	495197	25855.4	505465	5.11517	609498	595672	579227	595672	15154.4	594799	2.54782	583890	563069	578836	578836	10860.3	575265	1.88788	652190	627358	637329	637329	12495.6	638959	1.95562	2.87662
216	C4YPV8	Alpha-1,2 mannosyltransferase KTR1	453117	570800	549606	549606	62727.5	524508	11.9593	547592	531130	566539	547592	17719.1	548420	3.23093	556828	568528	513779	556828	28831.9	546379	5.27691	576555	571625	536981	571625	21566.1	561720	3.83929	6.07661
11	Q3MPN9	Alpha-1,4 glucan phosphorylase	2.45193e+06	2.60435e+06	2.60644e+06	2.60435e+06	88606.1	2.55424e+06	3.46898	2.34157e+06	2.43595e+06	2.45516e+06	2.43595e+06	60800.1	2.41089e+06	2.5219	2.31589e+06	2.41082e+06	2.47892e+06	2.41082e+06	81880	2.40188e+06	3.409	2.47507e+06	2.36696e+06	2.46421e+06	2.46421e+06	59531.2	2.43541e+06	2.4444	2.96107
198	Q5AF38	Alpha-mannosidase	290304	258537	252158	258537	20432.6	267000	7.65265	250555	238618	218076	238618	16428.3	235750	6.96855	236598	220253	217484	220253	10329.8	224778	4.59554	228368	206217	192348	206217	18167.8	208978	8.69366	6.9776
209	C4YSQ0	Aminomethyltransferase	226142	257979	248045	248045	16289.1	244056	6.67436	243202	254631	259058	254631	8181.43	252297	3.24277	232644	212282	239984	232644	14352.1	228303	6.28643	239986	260691	271064	260691	15822.4	257247	6.15066	5.58855
45	Q59KZ1	Aminopeptidase 2	588674	591609	614002	591609	13853.6	598095	2.31629	556009	551634	401322	551634	88072.6	502988	17.5099	550207	576890	580437	576890	16525	569178	2.90332	618638	488219	484522	488219	76387.1	530460	14.4002	9.28242
35	C4YIK0	Aminotran_1_2 domain-containing protein	1.07992e+06	973446	986982	986982	57963.2	1.01345e+06	5.7194	996961	957880	973640	973640	19661.9	976160	2.01421	1.01951e+06	951547	986916	986916	33989.3	985989	3.44723	1.14261e+06	984732	1.00502e+06	1.00502e+06	85894.8	1.04412e+06	8.22652	4.85184
635	C4YQ92	Aminotran_1_2 domain-containing protein	63505.8	47620.1	48987.3	48987.3	8803.52	53371.1	16.4949	58123.5	63616.7	53628.9	58123.5	5002.18	58456.4	8.55712	67280.8	47621.5	45021.8	47621.5	12170.4	53308	22.8303	51218.4	54844.7	48290.4	51218.4	3283.33	51451.1	6.38146	13.5659
169	C4YFP9	AMPK1_CBM domain-containing protein	401198	437719	442210	437719	22494.3	427042	5.26747	403124	398638	402456	402456	2420.34	401406	0.602965	399884	404562	354637	399884	27573.4	386361	7.1367	459622	407807	421670	421670	26824.8	429700	6.24268	4.81245
543	C4YKZ6	Anthranilate synthase component I	194832	202274	212300	202274	8766.15	203135	4.31542	179280	201849	208587	201849	15349.7	196572	7.80871	196581	192904	210424	196581	9238.82	199970	4.62011	200069	162968	203994	200069	22638.8	189010	11.9775	7.18044
289	Q5AND9	Arf family GTPase	1.4661e+06	1.55659e+06	1.57812e+06	1.55659e+06	59441.7	1.5336e+06	3.87595	1.45466e+06	1.52149e+06	1.55453e+06	1.52149e+06	50879.1	1.51023e+06	3.36897	1.51272e+06	1.51655e+06	1.36338e+06	1.51272e+06	87352	1.46422e+06	5.96578	1.4988e+06	1.49251e+06	1.49647e+06	1.49647e+06	3180.83	1.49592e+06	0.212633	3.35583
469	C4YRW1	Arginase	241724	181641	195006	195006	31547	206124	15.3049	226464	304675	371796	304675	72736.6	300979	24.1667	120595	126749	200696	126749	44576.4	149347	29.8476	134992	141703	296212	141703	91204.8	190969	47.759	29.2695
141	C4YFA9	Arginyl-tRNA synthetase	190666	207231	221464	207231	15413.4	206453	7.4658	129826	213356	196804	196804	44229.1	179996	24.5723	242550	214716	214970	214970	15997.3	224078	7.13915	215079	197126	225129	215079	14186.5	212445	6.67772	11.4637
143	C4YKI4	Asparagine synthetase 2	367186	364257	368827	367186	2315.01	366757	0.631211	372237	377647	380016	377647	3987.57	376633	1.05874	224201	373673	370436	370436	85378.8	322770	26.4519	383306	378603	370840	378603	6295.08	377583	1.66721	7.45226
212	Q59R18	Asparagine--tRNA ligase	493000	530122	550902	530122	29333	524675	5.5907	567832	514732	541612	541612	26550.2	541392	4.90407	477832	556536	573580	556536	51075.8	535983	9.52937	526633	536655	484241	526633	27823	515843	5.3937	6.35446
124	Q59N40	Aspartate aminotransferase	1.3528e+06	1.33817e+06	1.23092e+06	1.33817e+06	66547.4	1.3073e+06	5.09046	1.00227e+06	1.35636e+06	1.30761e+06	1.30761e+06	191914	1.22208e+06	15.7039	1.15339e+06	1.15889e+06	1.24315e+06	1.15889e+06	50313	1.18514e+06	4.24531	1.33396e+06	1.31317e+06	1.24958e+06	1.31317e+06	43963.7	1.2989e+06	3.38467	7.10609
477	Q5ALM0	Aspartate-semialdehyde dehydrogenase	253908	240156	276971	253908	18602.6	257012	7.23802	234919	239188	248276	239188	6822.21	240794	2.83321	242648	228935	248461	242648	10025.9	240015	4.17719	233335	244001	228418	233335	7966.24	235251	3.38627	4.40867
149	Q59UF7	Aspartate--tRNA ligase	627904	601071	572096	601071	27911.1	600357	4.64909	618775	603384	641773	618775	19319.4	621310	3.10946	611069	600404	624858	611069	12260.4	612110	2.00298	637175	605332	597229	605332	21116.1	613245	3.44334	3.30122
598	C4YGT6	Aspartokinase	102081	94698	88342.1	94698	6875.8	95040.3	7.23462	96654.5	99259.7	85901.2	96654.5	7081.35	93938.5	7.53828	110924	89801	103481	103481	10713.8	101402	10.5657	79716.4	94391.2	164971	94391.2	45580.2	113026	40.327	16.4164
483	A0A1D8PTU7	Asr2p	184760	168280	172743	172743	8523.28	175261	4.86319	129821	134263	141647	134263	5973.4	135244	4.41677	217425	113816	111058	113816	60630.6	147433	41.1241	90615.4	92855.3	157540	92855.3	38009	113670	33.4379	20.9605
399	A0A1D8PH00	Asr3p	196142	211006	171385	196142	20015.6	192844	10.3791	192210	181713	189891	189891	5514.52	187938	2.93423	126144	168935	199353	168935	36778.4	164811	22.3156	160862	187538	201467	187538	20633.3	183289	11.2572	11.7215
730	C4YS40	ATP phosphoribosyltransferase	49702.7	76829.2	96508.1	76829.2	23501.2	74346.6	31.6103	122973	66210.9	127267	122973	34078.8	105484	32.3072	135268	93780.2	61991.3	93780.2	36745.4	97013.3	37.8767	108613	79844.6	113612	108613	18224.5	100690	18.0997	29.9735
373	C4YNA3	ATP synthase delta chain, mitochondrial	1.44559e+06	1.4807e+06	1.44739e+06	1.44739e+06	19768.9	1.45789e+06	1.35599	1.56306e+06	1.59498e+06	1.59181e+06	1.59181e+06	17587.3	1.58328e+06	1.11082	1.38471e+06	1.47192e+06	1.47753e+06	1.47192e+06	52047.2	1.44472e+06	3.60259	1.56637e+06	1.50852e+06	1.45828e+06	1.50852e+06	54085.2	1.51106e+06	3.57929	2.41217
234	C4YIM2	ATP synthase subunit 4, mitochondrial	1.64054e+06	1.69683e+06	1.76727e+06	1.69683e+06	63493.1	1.70155e+06	3.73149	1.82707e+06	1.93436e+06	1.91382e+06	1.91382e+06	56948.1	1.89175e+06	3.01034	1.66935e+06	1.75719e+06	1.74394e+06	1.74394e+06	47355.3	1.7235e+06	2.74763	1.75438e+06	1.74402e+06	1.66713e+06	1.74402e+06	47667.4	1.72184e+06	2.7684	3.06447
23	A0A1D8PDC4	ATP synthase subunit alpha	1.01299e+07	9.99296e+06	1.00453e+07	1.00453e+07	69108.9	1.00561e+07	0.687236	1.11809e+07	1.06947e+07	1.09045e+07	1.09045e+07	243847	1.09267e+07	2.23166	9.81178e+06	9.64215e+06	9.66257e+06	9.66257e+06	92604.5	9.7055e+06	0.954144	1.0211e+07	1.01396e+07	1.00716e+07	1.01396e+07	69722.7	1.01408e+07	0.687549	1.14015
17	A0A1D8PKZ9	ATP synthase subunit beta	9.3457e+06	9.86599e+06	9.78395e+06	9.78395e+06	279728	9.66521e+06	2.89417	1.00364e+07	1.04053e+07	1.03454e+07	1.03454e+07	197959	1.02623e+07	1.92899	9.31896e+06	9.6937e+06	9.48631e+06	9.48631e+06	187722	9.49966e+06	1.97609	9.55901e+06	1.00636e+07	1.00751e+07	1.00636e+07	294698	9.89923e+06	2.97698	2.44406
344	Q59PV8	ATP synthase subunit d, mitochondrial	1.07152e+06	998917	1.0163e+06	1.0163e+06	37911.1	1.02891e+06	3.68457	1.05141e+06	1.09484e+06	1.03986e+06	1.05141e+06	28993.4	1.06204e+06	2.72998	751938	1.0444e+06	976441	976441	153054	924259	16.5596	994761	1.02432e+06	1.02117e+06	1.02117e+06	16232.7	1.01342e+06	1.60178	6.14399
120	A0A1D8PRY3	ATP synthase subunit gamma	1.74886e+06	1.88083e+06	1.9037e+06	1.88083e+06	83582.5	1.84446e+06	4.53154	1.72572e+06	1.92204e+06	1.9152e+06	1.9152e+06	111422	1.85432e+06	6.00879	1.83684e+06	1.77701e+06	1.78391e+06	1.78391e+06	32735.8	1.79925e+06	1.81941	1.72066e+06	1.8662e+06	1.83597e+06	1.83597e+06	76803.5	1.80761e+06	4.2489	4.15216
307	Q5A2T2	ATP-binding cassette family ATPase	205439	331325	311558	311558	67699.7	282774	23.9413	323345	332981	281923	323345	27128.2	312750	8.67409	278971	198351	320060	278971	61915.2	265794	23.2944	228006	320460	276334	276334	46243.3	274933	16.8198	18.1824
39	Q5AK53	ATP-dependent 6-phosphofructokinase	613246	642000	598315	613246	22203.9	617854	3.59371	579619	581657	579144	579619	1335.15	580140	0.230142	592979	581583	619235	592979	19308.6	597932	3.22923	539041	560847	534311	539041	14153.9	544733	2.59832	2.41285
69	Q5AGZ8	ATP-dependent 6-phosphofructokinase	647172	632795	654636	647172	11101.7	644868	1.72155	743981	732039	749131	743981	8768.13	741717	1.18214	767878	763062	749794	763062	9365.37	760245	1.23189	768599	727706	735950	735950	21626	744085	2.90639	1.76049
13	C4YTQ8	ATP-dependent molecular chaperone HSP82	6.94853e+06	7.16046e+06	7.0807e+06	7.0807e+06	107037	7.06323e+06	1.51541	7.22726e+06	7.03001e+06	7.13766e+06	7.13766e+06	98765.4	7.13164e+06	1.38489	6.9128e+06	6.90613e+06	6.96987e+06	6.9128e+06	35030.3	6.9296e+06	0.505517	7.38921e+06	7.2608e+06	7.3099e+06	7.3099e+06	64795.9	7.31997e+06	0.885193	1.07275
414	C4YPW2	ATP-dependent RNA helicase DDX19B	106958	96440.4	53555.2	96440.4	28289	85651.2	33.0281	121031	109671	84794.7	109671	18533.3	105165	17.623	71733	99232.4	100777	99232.4	16340.9	90580.7	18.0401	119488	4690.8	106006	106006	62749.4	76728.2	81.7814	37.6182
625	C4YNY6	ATP-dependent RNA helicase ded1	49398.6	55814.8	62484.6	55814.8	6543.4	55899.4	11.7057	52285.1	47361.1	43381.1	47361.1	4460.33	47675.7	9.35556	57107.8	53599.2	50272.9	53599.2	3417.85	53660	6.36946	1943.91	58543.6	55084.4	55084.4	31726.4	38524	82.3551	27.4464
231	C4YI53	ATP-dependent RNA helicase SUB2	597456	595799	592777	595799	2372.66	595344	0.398536	534542	595099	563364	563364	30290.2	564335	5.36742	590689	566714	580843	580843	12050.9	579415	2.07984	616337	616263	589742	616263	15333.2	607447	2.52421	2.5925
498	C4YJJ4	Bap31 domain-containing protein	712984	687456	736476	712984	24517.1	712305	3.44193	739235	790521	743211	743211	28531.6	757656	3.76578	658943	607697	633227	633227	25623.2	633289	4.04605	655060	672155	650551	655060	11396.7	659255	1.72872	3.24562
691	A0A1D8PE54	Bbc1p	95265.2	81224.5	80208	81224.5	8415.19	85565.9	9.83475	81597.6	78731.6	42539.8	78731.6	21769.9	67623	32.1931	25311.5	74754.4	5115.25	25311.5	35828.5	35060.4	102.191	14575	19844.6	75272.9	19844.6	33626.1	36564.1	91.9648	59.0459
217	Q5AMT7	Bfr1p	387069	391007	367583	387069	12542.5	381886	3.28435	430466	328475	386053	386053	51137.2	381665	13.3985	503087	431190	422905	431190	44096.6	452394	9.74739	441547	367966	418128	418128	37592	409214	9.18641	8.90415
222	A0A1D8PG20	Bifunctional 2-aminoadipate transaminase/aromatic-amino-acid:2-oxoglutarate transaminase	190955	171322	131486	171322	30300.9	164587	18.4102	130731	149963	158522	149963	14233.4	146406	9.72191	144842	131869	157231	144842	12682.2	144648	8.76766	163309	105955	125010	125010	29210	131424	22.2257	14.7814
715	A0A1D8PQ57	Bifunctional AP-4-A phosphorylase/ADP sulfurylase	41636.9	22219.1	49627.8	41636.9	14095.8	37827.9	37.2629	47802.6	30955.3	32615.3	32615.3	9284.79	37124.4	25.0099	46179.8	57344.1	50943.9	50943.9	5602.08	51489.3	10.8801	43950	67525.8	54935.8	54935.8	11797	55470.6	21.2671	23.605
108	Q59US5	Bifunctional cysteine synthase/O-acetylhomoserine aminocarboxypropyltransferase	680775	729361	749675	729361	35403.9	719937	4.91764	643943	696295	671066	671066	26182	670435	3.90522	707969	704096	706607	706607	1964.71	706224	0.2782	743126	721075	690716	721075	26314.1	718306	3.66335	3.1911
55	Q5A6R2	Bifunctional phosphoribosylaminoimidazolecarboxamide formyltransferase/IMP cyclohydrolase	788738	806103	781831	788738	12506	792224	1.57859	762316	785167	779671	779671	11927.7	775718	1.53763	747231	768004	753739	753739	10625.2	756325	1.40485	814561	784018	776768	784018	20057.3	791782	2.53319	1.76357
343	P0CT51	Blood-induced peptide 1	463408	475206	473068	473068	6285.82	470561	1.33581	406128	444165	432257	432257	19456.1	427517	4.55095	453311	496416	494444	494444	24337.2	481391	5.0556	535259	535316	517111	535259	10493.8	529229	1.98286	3.23131
265	C4YNT6	Branched-chain-amino-acid aminotransferase	969950	994755	1.02877e+06	994755	29528.1	997824	2.95925	1.04002e+06	987279	993414	993414	28845	1.00691e+06	2.86471	568059	700182	852246	700182	142210	706829	20.1194	956692	900400	828015	900400	64506.3	895036	7.20712	8.28762
701	B9WB98	Branched-chain-amino-acid aminotransferase	112991	68233.2	111812	111812	25507.5	97678.8	26.1136	92464.1	125848	71278.6	92464.1	27511.2	96530.4	28.5001	119529	117240	90991.7	117240	15856.8	109254	14.5137	120579	105416	85301	105416	17696.9	103765	17.0547	21.5455
675	A0A1D8PJ75	Bzz1p	30431.9	31369.4	28156.2	30431.9	1652.41	29985.9	5.51062	42126.8	28627.8	29065.2	29065.2	7670.53	33273.3	23.0531	17837.5	31572.5	35154.9	31572.5	9141.25	28188.3	32.4292	36111.1	28479.6	25118.9	28479.6	5632.65	29903.2	18.8363	19.9573
639	C4YGP1	Calmodulin	283722	312710	318443	312710	18613	304958	6.10346	274964	277596	289275	277596	7616.72	280612	2.71433	309783	312977	328894	312977	10237.2	317218	3.22719	304070	294607	302396	302396	5049.89	300358	1.68129	3.43157
270	A0A1D8PNN8	Cam1-1p	901976	908855	901580	901976	4090.48	904137	0.452418	665827	911276	818560	818560	123941	798554	15.5207	815650	888660	870582	870582	38024	858298	4.43017	830927	873947	855209	855209	21569.4	853361	2.52758	5.73272
313	C4YJ73	cAMP-dependent protein kinase regulatory subunit	642929	575913	624150	624150	34570.4	614331	5.62732	671591	640936	603583	640936	34058.8	638703	5.33249	674849	627528	626330	627528	27673.2	642903	4.30441	618389	580087	813438	618389	125143	670638	18.6602	8.48111
70	Q5AMQ5	Carnitine O-acetyltransferase	572690	692277	424632	572690	134075	563199	23.8059	801724	678982	441586	678982	183086	640764	28.573	633548	644869	695835	644869	33179.7	658084	5.04186	386974	451068	745425	451068	191155	527822	36.2157	23.4091
723	Q59T80	Carnitine O-acetyltransferase	59776.5	62488	64722.3	62488	2476.72	62328.9	3.97363	40596.8	81943.8	84030.2	81943.8	24496.2	68856.9	35.5755	52196	62490.4	65048.2	62490.4	6803.15	59911.5	11.3553	64328.6	65219.2	62280.7	64328.6	1506.75	63942.8	2.3564	13.3152
484	Q5A967	Carnitine:acyl carnitine antiporter	116017	131646	128172	128172	8206.59	125278	6.55071	132410	138986	146069	138986	6831.04	139155	4.90894	122098	132459	112622	122098	9922.18	122393	8.10682	128126	144072	132151	132151	8292.66	134783	6.1526	6.42977
720	C4YK27	Catabolic 3-dehydroquinase	54179	56402	51555.9	54179	2425.79	54045.6	4.48841	51371.2	55628	119520	55628	38176.4	75506.5	50.5605	46383.3	50405.4	40992	46383.3	4723.27	45926.9	10.2843	54952.8	54503.8	40098.9	54503.8	8449.3	49851.8	16.9488	20.5705
535	Q59Q34	Cation-transporting ATPase	57934.5	42623.4	58034.7	57934.5	8868.93	52864.2	16.7768	64274.7	71250.4	73263.6	71250.4	4717.21	69596.2	6.77796	42537.9	62106.7	49313.1	49313.1	9937.43	51319.2	19.364	52861.1	58513	59702.2	58513	3655.12	57025.4	6.40962	12.3321
475	C4YLS3	Cell division control protein 10	266886	296880	302066	296880	18992.2	288610	6.58055	209595	307200	281145	281145	50538.7	265980	19.0009	316339	245965	333337	316339	46323.7	298547	15.5164	317343	298296	266816	298296	25517.6	294152	8.67497	12.4432
470	C4YEL5	Cell division control protein 3	266247	226773	213403	226773	27475.4	235474	11.6681	203549	232159	223893	223893	14723.6	219867	6.69658	215664	240155	244215	240155	15446	233345	6.61938	252020	220745	214147	220745	20232.3	228970	8.83619	8.45507
197	C4YFS1	Cellulase domain-containing protein	276170	423676	415254	415254	82838.5	371700	22.2864	350600	415961	445159	415961	48418.1	403907	11.9874	397946	376639	439071	397946	31735.6	404552	7.84464	329515	425491	467067	425491	70546	407358	17.3179	14.8591
572	C4YCY6	Centromere/microtubule-binding protein CBF5	258787	279278	220223	258787	29985.1	252763	11.8629	270419	223937	287236	270419	32787.4	260530	12.5849	238437	235451	248066	238437	6592.36	240651	2.73938	259668	254579	250502	254579	4592.68	254916	1.80164	7.24721
404	Q59QB7	Chaperonin-containing T-complex alpha subunit	187136	195565	187973	187973	4643.63	190225	2.44113	191445	176244	192123	191445	8978.33	186604	4.81143	127695	182366	180329	180329	30993.1	163464	18.9602	195366	167967	142876	167967	26253.2	168736	15.5587	10.4429
184	Q5AB74	Chaperonin-containing T-complex subunit	153690	144144	145048	145048	5269.66	147627	3.56957	134488	177007	124212	134488	27990.4	145236	19.2724	176363	148992	152835	152835	14818.7	159397	9.29673	149439	149796	145760	149439	2234.56	148332	1.50646	8.41129
306	Q59YC4	Chaperonin-containing T-complex subunit	242426	261585	247985	247985	9856.65	250665	3.9322	233044	239116	230754	233044	4321.45	234304	1.84437	299380	232438	171220	232438	64101.2	234346	27.3532	230956	233942	243097	233942	6326.18	235998	2.6806	8.9526
316	Q59Z12	Chaperonin-containing T-complex subunit	50657.9	38459.4	55346	50657.9	8717.24	48154.4	18.1027	60513	60699.7	50004.6	60513	6121.64	57072.4	10.7261	57409	52563.7	51464.3	52563.7	3162.97	53812.3	5.87778	53202.8	56251.9	46894.1	53202.8	4772.61	52116.3	9.15763	10.966
354	A0A1D8PMN9	Chaperonin-containing T-complex subunit	93800.3	120895	118618	118618	15028.9	111104	13.5269	142355	125455	129152	129152	8884.7	132320	6.71453	130978	114640	117125	117125	8803.33	120914	7.28063	118342	131179	136061	131179	9152.31	128527	7.1209	8.66073
678	A0A1D8PTK1	Chorismate synthase	210404	228136	235127	228136	12744.2	224556	5.67529	209941	222788	218318	218318	6521.67	217016	3.00516	194143	220743	210602	210602	13424.8	208496	6.43888	201650	220647	205555	205555	10032.2	209284	4.7936	4.97823
26	A0A1D8PSH3	Citrate synthase	8.65839e+06	7.85972e+06	7.64683e+06	7.85972e+06	533298	8.05498e+06	6.62073	8.32873e+06	7.64366e+06	7.67426e+06	7.67426e+06	386999	7.88222e+06	4.90978	7.26418e+06	6.48965e+06	6.60599e+06	6.60599e+06	417664	6.78661e+06	6.15424	7.04883e+06	6.39975e+06	6.40557e+06	6.40557e+06	373081	6.61805e+06	5.63732	5.83052
47	A0A1D8PPS9	Clathrin heavy chain (Fragment)	356826	413826	405227	405227	30728.9	391960	7.83981	340809	380750	390384	380750	26286.2	370647	7.09195	379831	389655	396091	389655	8188.57	388526	2.1076	363892	381057	375204	375204	8725.82	373385	2.33695	4.84408
145	C4YEE3	Clustered mitochondria protein homolog	40487.6	47928.4	42332	42332	3874.85	43582.7	8.89079	58671.3	63363	34246.9	58671.3	15632.8	52093.8	30.009	39950.3	42938.8	58019.2	42938.8	9685.32	46969.4	20.6205	32990.4	49666.3	41694.8	41694.8	8340.64	41450.5	20.1219	19.9105
93	A0A1D8PJB0	Coatomer subunit alpha	237264	206274	221203	221203	15498	221580	6.99432	175391	128937	216611	175391	43862.9	173646	25.2599	195120	221900	201603	201603	13970.8	206208	6.77513	185407	217155	219629	217155	19084	207397	9.20169	12.0578
327	B9WLN9	Coatomer subunit beta	183685	218892	181300	183685	21048.9	194626	10.8151	213372	179093	211872	211872	19372.7	201446	9.61684	200933	232616	232272	232272	18193.4	221940	8.19745	169892	206365	191844	191844	18362.2	189367	9.69661	9.58149
225	C4YSS2	Coatomer subunit beta'	200494	238958	238281	238281	22014.8	225911	9.74487	168601	202341	178805	178805	17303.3	183249	9.44252	237154	215545	230603	230603	11079.9	227768	4.86456	188949	216774	222575	216774	17975	209432	8.58274	8.15867
674	C4YQQ7	Coatomer subunit epsilon	58018.7	6215.47	59996.2	58018.7	30495.5	41410.1	73.6426	53590.9	69038.7	51663.8	53590.9	9523.95	58097.8	16.393	46885.8	67245.3	60144.1	60144.1	10333.8	58091.8	17.7887	73094.3	64872.7	69649.8	69649.8	4128.73	69205.6	5.96589	28.4475
176	C4YEF5	Coatomer subunit gamma	212749	160321	158418	160321	30833.4	177163	17.404	205725	169937	155664	169937	25789.7	177109	14.5615	183233	170003	158145	170003	12550.2	170461	7.36253	173823	169195	115496	169195	32422	152838	21.2133	15.1353
669	A0A1D8PIG5	Co-chaperone	29567.8	45290.9	49280.1	45290.9	10421.9	41379.6	25.1862	30787.4	44815.7	47471.6	44815.7	8964.86	41024.9	21.8522	44084.1	54520.6	50369.6	50369.6	5254.47	49658.1	10.5813	39038.4	42874.1	37005.5	39038.4	2980.13	39639.3	7.5181	16.2845
423	A0A1D8PMW6	Cofilin	936676	1.00496e+06	1.04788e+06	1.00496e+06	56081.2	996504	5.6278	1.01623e+06	1.04575e+06	1.08717e+06	1.04575e+06	35639.5	1.04972e+06	3.39515	1.06958e+06	1.04387e+06	1.07169e+06	1.06958e+06	15488.7	1.06171e+06	1.45883	1.00034e+06	1.01997e+06	1.03789e+06	1.01997e+06	18778.1	1.0194e+06	1.84207	3.08096
531	Q9P871	Copper transport protein 1	1.09649e+06	993418	1.04172e+06	1.04172e+06	51568.2	1.04388e+06	4.94007	323579	288789	316327	316327	18354.2	309565	5.92903	240111	337057	314835	314835	50787.4	297334	17.0809	107763	104062	87183	104062	10970.6	99669.3	11.007	9.73925
247	Q59MR4	Coproporphyrinogen oxidase	693206	611552	620078	620078	44884.5	641612	6.99559	724425	568601	576338	576338	87816.9	623121	14.0931	709750	630485	627127	630485	46763.1	655787	7.13083	722939	637673	663223	663223	43758.8	674612	6.48652	8.6765
379	Q9P8X1	Crm1p	153322	152019	169808	153322	9915.66	158383	6.26056	89784.9	156158	170519	156158	43069	138821	31.0249	151220	155631	166566	155631	7900.8	157806	5.00666	150643	164988	153707	153707	7554.43	156446	4.82878	11.7802
168	Q5A9D4	Csp37p	1.36548e+06	1.46499e+06	1.45983e+06	1.45983e+06	56019.2	1.4301e+06	3.91715	1.75332e+06	1.68894e+06	1.70066e+06	1.70066e+06	34296	1.71431e+06	2.00058	1.44407e+06	1.47012e+06	1.46485e+06	1.46485e+06	13772.4	1.45968e+06	0.943523	1.40151e+06	1.40922e+06	1.45976e+06	1.40922e+06	31640.6	1.42349e+06	2.22274	2.271
148	Q5AKA5	Cys-Gly metallodipeptidase DUG1	540122	443831	396473	443831	73200.3	460142	15.9082	584145	586336	505867	584145	45839.2	558783	8.20341	564500	410674	391716	410674	94759.2	455630	20.7974	420363	448145	375899	420363	36442.6	414802	8.78554	13.4236
171	Q59T95	Cystathionine beta-synthase	483219	509163	459953	483219	24617.4	484112	5.08506	521790	475256	486112	486112	24345.7	494386	4.92443	507868	392293	336956	392293	87207.1	412372	21.1477	487407	423890	496841	487407	39676.1	469379	8.45289	9.90251
92	P83782	Cytochrome b-c1 complex subunit 2, mitochondrial	1.75568e+06	1.70301e+06	1.69517e+06	1.70301e+06	32908.4	1.71796e+06	1.91556	1.8471e+06	1.81943e+06	1.85301e+06	1.8471e+06	17928.2	1.83985e+06	0.974438	1.64054e+06	1.67993e+06	1.66337e+06	1.66337e+06	19775.8	1.66128e+06	1.1904	1.88942e+06	1.75781e+06	1.78428e+06	1.78428e+06	69613.3	1.8105e+06	3.84497	1.98134
360	Q5ABS1	Cytochrome b-c1 complex subunit 7	840595	795485	786800	795485	28879.9	807627	3.5759	941016	883694	878564	883694	34670.8	901092	3.84764	935811	874214	873261	874214	35841.1	894429	4.00716	977873	895468	889267	895468	49463.9	920869	5.37144	4.20053
479	C4YQJ6	Cytochrome b-c1 complex subunit Rieske, mitochondrial	59850.8	49674.4	69516.9	59850.8	9922.3	59680.7	16.6256	65946.1	79612.2	41641.8	65946.1	19232	62400	30.8205	32101.6	31843	78385.8	32101.6	26797.1	47443.5	56.4823	42030.1	47097.6	39155.4	42030.1	4021.23	42761	9.40397	28.3331
381	C4YKS4	Cytochrome c	1.09909e+06	1.12093e+06	1.14449e+06	1.12093e+06	22704.6	1.1215e+06	2.02448	1.11585e+06	1.18973e+06	1.18238e+06	1.18238e+06	40698.8	1.16265e+06	3.50051	1.2157e+06	1.08963e+06	1.1177e+06	1.1177e+06	66186.6	1.14101e+06	5.80069	1.25136e+06	1.19172e+06	1.23898e+06	1.23898e+06	31476.1	1.22735e+06	2.56455	3.47256
602	S5TFV2	Cytochrome c oxidase subunit 1	240149	310236	273862	273862	35052.2	274749	12.7579	286493	326982	321610	321610	21990.2	311695	7.05503	316887	365486	360396	360396	26710.7	347590	7.68454	344565	396107	406106	396107	33025	382259	8.63944	9.03422
513	D6NHM0	Cytochrome c oxidase subunit 2	1.2611e+06	1.21851e+06	1.26535e+06	1.2611e+06	25900.1	1.24832e+06	2.0748	1.41889e+06	1.56902e+06	1.46231e+06	1.46231e+06	77258	1.4834e+06	5.20816	1.59435e+06	1.52133e+06	1.55364e+06	1.55364e+06	36591.8	1.55644e+06	2.35099	1.56876e+06	1.69969e+06	1.57663e+06	1.57663e+06	73428.9	1.61503e+06	4.5466	3.54514
453	Q5ALV9	Cytochrome c oxidase subunit 6A, mitochondrial	1.00663e+06	936508	902149	936508	53251.8	948430	5.61474	1.07055e+06	1.14988e+06	1.10366e+06	1.10366e+06	39845.4	1.10803e+06	3.59606	1.09351e+06	1.06586e+06	1.05515e+06	1.06586e+06	19796	1.07151e+06	1.84749	1.24876e+06	1.16002e+06	1.15744e+06	1.16002e+06	51997.9	1.18874e+06	4.3742	3.85812
369	Q5ALV5	Cytochrome c oxidase subunit IV	393033	425389	372561	393033	26636.2	396995	6.70945	603677	1.32007e+06	535102	603677	434761	819617	53.0444	483406	1.24576e+06	513310	513310	431771	747492	57.7627	483946	1.27105e+06	693801	693801	407594	816267	49.9339	41.8626
301	Q5APK5	Cytochrome c oxidase subunit Va	1.90228e+06	2.3226e+06	1.82816e+06	1.90228e+06	266658	2.01768e+06	13.216	1.98377e+06	2.09017e+06	2.18188e+06	2.09017e+06	99145.8	2.08527e+06	4.75457	2.30621e+06	2.09604e+06	2.21378e+06	2.21378e+06	105338	2.20534e+06	4.77648	2.37817e+06	2.28945e+06	2.94064e+06	2.37817e+06	353149	2.53608e+06	13.925	9.16801
375	C4YIH3	Cytochrome c1, mitochondrial	91576.2	117943	136648	117943	22644.2	115389	19.6242	128681	111087	148120	128681	18524	129296	14.3268	143120	110846	100196	110846	22351.3	118054	18.9332	121936	104801	127990	121936	12027.9	118243	10.1722	15.7641
155	O93959	Cytoskeleton assembly control protein Sla2p	143101	113405	143241	143101	17185.2	133249	12.8971	155969	92024.4	140525	140525	33365.8	129506	25.7639	165832	150648	142563	150648	11813.9	153014	7.72081	130614	128731	158455	130614	16644.4	139267	11.9514	14.5833
125	Q5A3K7	D-3-phosphoglycerate dehydrogenase	772021	686138	691164	691164	48199	716441	6.72757	662453	732961	678013	678013	37042	691143	5.35954	684563	696850	725629	696850	21078	702347	3.00109	715998	685182	684946	685182	17860.1	695375	2.5684	4.41415
455	C4YQU2	DAO domain-containing protein (Fragment)	425565	478558	488583	478558	33862.3	464235	7.29421	392033	441114	467034	441114	38091.8	433394	8.78919	397372	370817	421766	397372	25481.8	396652	6.42424	416844	443058	435335	435335	13470.8	431746	3.12008	6.40693
445	C4YN06	D-arabinono-1,4-lactone oxidase	119544	154502	137344	137344	17479.7	137130	12.7468	101486	144068	124413	124413	21312	123323	17.2815	142938	136497	144883	142938	4389.26	141439	3.10329	121354	149089	140807	140807	14237.4	137083	10.3859	10.8794
565	C4YKA7	D-arabinose dehydrogenase heavy chain	220547	238680	231060	231060	9104.89	230096	3.957	217014	238780	228744	228744	10893.7	228179	4.77419	214274	218417	229515	218417	7880.85	220736	3.57027	224199	237427	206000	224199	15778.9	222542	7.09031	4.84794
542	A0A1D8PJD2	Deoxyhypusine synthase	21380.1	40594.9	28956.6	28956.6	9678.7	30310.5	31.9318	29518.5	44827.1	37409.1	37409.1	7655.51	37251.6	20.5508	33197.7	42989.3	45070.8	42989.3	6340.06	40419.2	15.6858	27241.4	46447.6	28085.1	28085.1	10853.3	33924.7	31.9924	25.0402
614	C4YI91	DHR-2 domain-containing protein	59532.5	8766.51	44452.7	44452.7	26070.7	37583.9	69.3667	35272.3	50266.7	39073.6	39073.6	7794.94	41537.6	18.766	45943	9597.32	26054	26054	18199.8	27198.1	66.9158	46622.5	35269.2	47834.3	46622.5	6931.17	43242	16.0288	42.7693
81	Q59RQ6	Dihydrolipoyl dehydrogenase	1.22602e+06	1.32845e+06	1.29181e+06	1.29181e+06	51903.2	1.28209e+06	4.04831	1.25626e+06	1.2596e+06	1.22733e+06	1.25626e+06	17744.4	1.24773e+06	1.42213	1.29235e+06	1.31295e+06	1.30407e+06	1.30407e+06	10336.3	1.30312e+06	0.793198	1.14837e+06	1.21528e+06	1.21678e+06	1.21528e+06	39070.2	1.19348e+06	3.27364	2.38432
439	C4YD68	Dihydroorotate dehydrogenase (quinone), mitochondrial	61786	61052.4	53726.7	61052.4	4456.37	58855.1	7.57177	70959	63739.6	63427.8	63739.6	4261	66042.1	6.45195	65569.7	60562.7	59183.9	60562.7	3360.3	61772.1	5.43983	72442.9	53253.6	59929.5	59929.5	9741.49	61875.3	15.7437	8.80182
104	C4YDB9	Dihydroxyacetone kinase	615879	586561	608084	608084	15185.3	603508	2.51617	631525	603308	592867	603308	19998.7	609233	3.2826	601673	590658	605716	601673	7793.19	599349	1.30028	594763	590177	613623	594763	12426.3	599521	2.0727	2.29294
388	Q5AJY2	Dihydroxy-acid dehydratase	169580	169278	184158	169580	8505.08	174339	4.87848	203951	204917	213846	204917	5455.61	207571	2.6283	195870	232378	217975	217975	18389	215408	8.53686	248079	239022	261988	248079	11568.4	249696	4.63298	5.16916
102	C4YSB5	Dipeptidyl peptidase 3	468793	464069	430561	464069	20843.7	454474	4.58633	440899	435415	416793	435415	12636	431036	2.93154	435049	424179	426958	426958	5647.05	428728	1.31716	486823	430959	413451	430959	38320.5	443745	8.63571	4.36769
328	Q9UV13	Diphosphomevalonate decarboxylase	193999	176752	180672	180672	9040.66	183808	4.91854	191966	182091	177631	182091	7336.11	183896	3.98927	198079	188500	189057	189057	5376.62	191879	2.8021	202795	180423	177410	180423	13868.6	186876	7.42128	4.7828
457	Q5ABB1	Dithiol glutaredoxin	350896	337530	329892	337530	10631.3	339439	3.13203	388862	382693	385509	385509	3088.37	385688	0.800743	424173	387411	380834	387411	23356.2	397473	5.87617	318938	315525	313568	315525	2717.99	316010	0.860097	2.66726
416	C4YQ69	D-lactate dehydrogenase 2, mitochondrial	58762.5	124538	10740.1	58762.5	57129.1	64680.1	88.3256	74653	133160	115888	115888	30060.4	107900	27.8594	143873	114138	131061	131061	14914.8	129690	11.5003	138815	105109	49895	105109	44891.3	97939.5	45.8357	43.3803
251	C4YHR2	DLH domain-containing protein	298059	258945	239884	258945	29657.7	265629	11.1651	281162	309823	265528	281162	22464.6	285504	7.86839	266674	240584	279273	266674	19732.7	262177	7.52648	207057	265759	251004	251004	30536.8	241273	12.6565	9.80412
693	Q9UVA1	DNA-directed RNA polymerase subunit beta (Fragment)	60825.2	47764.3	35298.6	47764.3	12764.5	47962.7	26.6133	47538.4	51955.2	133219	51955.2	48243.1	77570.7	62.1924	47705.1	55683.9	3183.11	47705.1	28290.8	35524	79.6383	49062.6	42474	44695.9	44695.9	3351.95	45410.8	7.3814	43.9564
382	C4YDM4	Dolichol-phosphate mannosyltransferase subunit 1	306241	280229	300427	300427	13652.5	295633	4.61808	362363	316990	337264	337264	22729.3	338873	6.70732	313730	272028	336800	313730	32829.8	307519	10.6757	300257	310496	332244	310496	16335	314332	5.19672	6.79945
356	Q5ALU8	Dolichyl-diphosphooligosaccharide--protein glycosyltransferase subunit	123848	122818	129183	123848	3416.55	125283	2.72707	105354	143514	99357.1	105354	23951.3	116075	20.6344	101106	97379.1	143275	101106	25490.1	113920	22.3754	94791.3	127265	113259	113259	16287.8	111772	14.5724	15.0773
403	A0A1D8PK87	Dolichyl-diphosphooligosaccharide--protein glycosyltransferase subunit 1	167268	84669.5	171643	167268	49000.1	141194	34.7042	165649	179132	167491	167491	7310.92	170758	4.28146	176885	165492	165957	165957	6447.88	169445	3.8053	139037	93939.1	179052	139037	42581.9	137343	31.0041	18.4488
555	C4YTX6	Dolichyl-phosphate-mannose-protein mannosyltransferase 1	192835	123959	115603	123959	42384.2	144133	29.4064	146155	137183	100805	137183	24015.9	128048	18.7554	114886	226916	144909	144909	57990.4	162237	35.7442	138769	139772	200507	139772	35358.3	159683	22.1428	26.5122
166	C4YNA2	D-xylulose reductase	1.6903e+06	1.86204e+06	1.78157e+06	1.78157e+06	85927.5	1.77797e+06	4.8329	1.73453e+06	1.57913e+06	1.62365e+06	1.62365e+06	80025.3	1.64577e+06	4.86249	1.73372e+06	1.71984e+06	1.72077e+06	1.72077e+06	7759.46	1.72478e+06	0.449882	1.82947e+06	1.71703e+06	1.77863e+06	1.77863e+06	56305.5	1.77504e+06	3.17207	3.32934
383	A0A1D8PKC9	Dynamin-related GTPase	90047.3	75844.6	76591.4	76591.4	7993.06	80827.8	9.889	148725	115143	77772.7	115143	35492.9	113880	31.1669	104976	104751	114891	104976	5790.64	108206	5.35151	112203	108230	74696.3	108230	20603.6	98376.4	20.9436	16.8377
705	B9WAJ1	Dynein light chain	77710.7	83284.2	85696.9	83284.2	4096.02	82230.6	4.98114	44912.3	76475.2	73641.1	73641.1	17462.3	65009.5	26.8612	78317.8	86050.6	79964.8	79964.8	4073.17	81444.4	5.00116	79742	79831.4	86205.1	79831.4	3705.95	81926.2	4.52353	10.3417
37	A0A1D8PKJ3	E1 ubiquitin-activating protein	592193	652667	627807	627807	30396	624222	4.86942	574406	611577	557423	574406	27697.1	581135	4.76604	586304	560928	623411	586304	31424.3	590214	5.32422	496847	637578	646948	637578	84086.7	593791	14.161	7.28016
630	A0A1D8PPK1	Ebp1p	67563.2	60804.4	70486.1	67563.2	4965.91	66284.6	7.4918	54760.4	63420.3	73163.1	63420.3	9206.65	63781.3	14.4347	72924.3	47220.6	75103	72924.3	15507.2	65082.6	23.827	61204.6	65154	69912.9	65154	4360.41	65423.8	6.66486	13.1046
497	C4YS66	Electron transfer flavoprotein alpha-subunit	84453.4	82181.8	75984	82181.8	4383.73	80873.1	5.42051	67100	102488	90834.1	90834.1	18034.2	86807.3	20.775	77387.3	69378.3	94724.7	77387.3	12956.1	80496.8	16.0952	74710.3	91234.6	97616.6	91234.6	11821.4	87853.8	13.4558	13.9366
597	C4YMY1	Electron transfer flavoprotein beta-subunit	156846	109277	165229	156846	30176.6	143784	20.9874	155294	190518	143881	155294	24310.8	163231	14.8935	136079	151005	145518	145518	7549.41	144200	5.23536	130078	161455	148041	148041	15743.3	146524	10.7445	12.9652
43	C4YNX7	Elongation factor 1-gamma 1	2.79259e+06	2.76493e+06	2.81484e+06	2.79259e+06	25003.1	2.79079e+06	0.895916	2.69367e+06	2.86434e+06	2.87393e+06	2.86434e+06	101421	2.81064e+06	3.60845	2.92568e+06	2.75669e+06	2.78186e+06	2.78186e+06	91175.8	2.82141e+06	3.23157	2.81622e+06	2.79007e+06	2.78046e+06	2.79007e+06	18505.6	2.79558e+06	0.661959	2.09947
9	Q5A0M4	Elongation factor 2	4.75539e+06	5.04283e+06	5.05928e+06	5.04283e+06	170898	4.9525e+06	3.45075	5.18773e+06	5.10376e+06	5.06398e+06	5.10376e+06	63176.3	5.11849e+06	1.23428	4.79935e+06	5.15402e+06	5.0522e+06	5.0522e+06	182615	5.00186e+06	3.65094	5.26949e+06	5.07394e+06	5.12538e+06	5.12538e+06	101369	5.15627e+06	1.96594	2.57548
7	P25997	Elongation factor 3	4.1248e+06	4.17836e+06	3.86951e+06	4.1248e+06	165042	4.05756e+06	4.06751	4.24299e+06	3.936e+06	3.97656e+06	3.97656e+06	166770	4.05185e+06	4.11589	3.60918e+06	3.71813e+06	4.00277e+06	3.71813e+06	203224	3.77669e+06	5.381	3.81803e+06	3.78359e+06	4.03114e+06	3.81803e+06	134091	3.87759e+06	3.4581	4.25563
115	C4YFJ6	Elongation factor Tu	1.3259e+06	1.33728e+06	1.37946e+06	1.33728e+06	28219.9	1.34755e+06	2.09417	1.29957e+06	1.4581e+06	1.37509e+06	1.37509e+06	79292.1	1.37759e+06	5.75587	1.30675e+06	1.38044e+06	1.34383e+06	1.34383e+06	36848.7	1.34367e+06	2.74238	1.29889e+06	1.3964e+06	1.39675e+06	1.3964e+06	56398.2	1.36401e+06	4.13472	3.68178
530	Q59V63	Emp24p	385828	367018	298990	367018	45684.6	350612	13.03	384161	351074	356370	356370	17772.7	363868	4.88438	382337	366622	378279	378279	8157.88	375746	2.17111	404466	357571	362190	362190	25844.7	374742	6.89665	6.74553
2	V5UZY2	Enolase (Fragment)	9.53714e+06	9.4794e+06	9.6679e+06	9.53714e+06	96580	9.56148e+06	1.01009	8.15793e+06	8.40564e+06	8.46923e+06	8.40564e+06	164473	8.34427e+06	1.97109	8.74564e+06	9.13317e+06	9.16856e+06	9.13317e+06	234626	9.01579e+06	2.60238	8.81135e+06	8.7862e+06	8.73351e+06	8.7862e+06	39725.3	8.77702e+06	0.452606	1.50904
509	C4YPF6	Enoyl-[acyl-carrier protein] reductase 2, mitochondrial	174452	236445	182526	182526	33703.9	197808	17.0387	166393	220226	192689	192689	26918.5	193103	13.94	212161	190043	157830	190043	27321.3	186678	14.6355	198562	158338	174834	174834	20219.7	177245	11.4078	14.2555
634	C4YJX9	Epimerase domain-containing protein	84962.6	107571	102163	102163	11805.9	98232.5	12.0183	47834.8	113043	101462	101462	34790.1	87446.6	39.7844	75349.6	90919.9	16938.6	75349.6	39003.2	61069.4	63.867	73410.8	106085	111050	106085	20448.8	96848.4	21.1142	34.196
175	A0A0A0Y6R4	Erg11	547889	549834	506990	547889	24194.3	534904	4.5231	527511	540353	528515	528515	7142.22	532126	1.3422	597180	556135	558822	558822	22961.1	570713	4.02324	534588	546972	568064	546972	16926	549875	3.07815	3.24167
651	A0A1D8PLB5	Erg251p	112544	111701	99073.1	111701	7545.62	107772	7.00144	106269	98962.7	85754	98962.7	10398.1	96995.3	10.7203	131165	110049	113830	113830	11259.9	118348	9.51419	112321	106297	105942	106297	3585.1	108187	3.3138	7.63742
41	C4YFC5	Eukaryotic initiation factor 4A	3.296e+06	3.30586e+06	3.38017e+06	3.30586e+06	46011	3.32734e+06	1.38281	3.20886e+06	3.4198e+06	3.38152e+06	3.38152e+06	112380	3.33673e+06	3.36798	3.4718e+06	3.29423e+06	3.35876e+06	3.35876e+06	89886.2	3.37493e+06	2.66335	3.3451e+06	3.27441e+06	3.30404e+06	3.30404e+06	35498.7	3.30785e+06	1.07317	2.12183
111	C4YG47	Eukaryotic translation initiation factor 3 subunit A	394654	388638	408819	394654	10361.1	397371	2.60743	408481	394433	417244	408481	11507.4	406719	2.82933	440171	398704	406229	406229	22091.2	415035	5.32274	398502	396027	416342	398502	11084.1	403624	2.74614	3.37641
249	C4YTK2	Eukaryotic translation initiation factor 3 subunit B	212168	216628	203775	212168	6526.1	210857	3.09503	200647	217073	197268	200647	10594.7	204996	5.16825	212287	214409	171333	212287	24280.6	199343	12.1803	152284	218494	197751	197751	33865.8	189510	17.8703	9.57846
112	C4YHT4	Eukaryotic translation initiation factor 3 subunit C	401612	374761	393320	393320	13748.9	389898	3.52628	426509	415904	413052	415904	7090.86	418489	1.6944	388007	394169	398397	394169	5225.25	393524	1.32781	425712	403592	405059	405059	12368.9	411454	3.00614	2.38866
547	Q5AI86	Eukaryotic translation initiation factor 3 subunit I	170024	178852	183252	178852	6736.65	177376	3.79795	164465	175626	175371	175371	6371.27	171821	3.70809	174021	173102	170115	173102	2042.2	172413	1.18448	163753	178964	171857	171857	7610.94	171525	4.43723	3.28194
627	C4YN56	Eukaryotic translation initiation factor 3 subunit J	96376.9	107676	106634	106634	6244.37	103562	6.02958	135763	112500	100857	112500	17772.4	116373	15.2719	101729	154664	110779	110779	28313.4	122391	23.1336	92665.6	105042	91763.1	92665.6	7419.57	96490.1	7.68946	13.0311
540	C4YN67	Eukaryotic translation initiation factor 4E	166305	184551	168653	168653	9926.5	173170	5.73224	165845	157597	168797	165845	5804.53	164080	3.53763	93024	189089	193300	189089	56718	158471	35.7907	191858	192664	190720	191858	976.291	191747	0.509155	11.3924
269	C4YRD2	Eukaryotic translation initiation factor 5	317152	344908	314985	317152	16686.1	325682	5.12344	340165	324742	340589	340165	9029.52	335166	2.69405	322441	345959	328800	328800	12165.5	332400	3.65991	320990	273206	287080	287080	24582.2	293759	8.36817	4.96139
268	O94083	Eukaryotic translation initiation factor 5A	2.17991e+06	2.18192e+06	2.16297e+06	2.17991e+06	10407.7	2.17493e+06	0.478532	2.24966e+06	2.19289e+06	2.13947e+06	2.19289e+06	55107.9	2.19401e+06	2.51175	3.0584e+06	3.13372e+06	3.19036e+06	3.13372e+06	66202.3	3.12749e+06	2.11678	2.2313e+06	2.40631e+06	2.52898e+06	2.40631e+06	149603	2.38886e+06	6.26251	2.84239
690	C4YMC7	Eukaryotic translation initiation factor 6	195727	85783	167463	167463	57093.8	149658	38.1496	173896	162696	158230	162696	8070.85	164941	4.89318	141845	152700	79338.7	141845	39595.4	124628	31.7709	143404	81056.1	158887	143404	41200.2	127783	32.2424	26.764
310	Q5A7P7	F1F0 ATP synthase subunit 5	1.62014e+06	1.69707e+06	1.62738e+06	1.62738e+06	42480.5	1.6482e+06	2.57739	1.7862e+06	1.74364e+06	1.70738e+06	1.74364e+06	39452.2	1.74574e+06	2.25991	1.69058e+06	1.69273e+06	1.69098e+06	1.69098e+06	1142.9	1.69143e+06	0.0675702	1.75098e+06	1.67266e+06	1.67935e+06	1.67935e+06	43416.7	1.701e+06	2.55243	1.86432
332	C4YIE1	Farnesyl pyrophosphate synthetase	147556	220747	191407	191407	36834.5	186570	19.7431	167161	153964	148999	153964	9387.07	156708	5.99016	252070	244219	184028	244219	37225.3	226772	16.4153	192179	218980	163394	192179	27798.9	191518	14.5151	14.1659
4	A0A1D8PK65	Fatty acid synthase subunit alpha	1.12742e+06	1.07349e+06	1.10752e+06	1.10752e+06	27270.9	1.10281e+06	2.47285	1.10954e+06	1.10576e+06	1.1322e+06	1.10954e+06	14299.1	1.11583e+06	1.28148	927396	1.12481e+06	1.10486e+06	1.10486e+06	108676	1.05235e+06	10.327	1.12336e+06	1.09621e+06	904793	1.09621e+06	119128	1.04145e+06	11.4386	6.37997
1	Q5A4W7	Fatty acid synthase subunit beta	1.21183e+06	1.23328e+06	1.1866e+06	1.21183e+06	23365.1	1.21057e+06	1.93009	1.15682e+06	1.16752e+06	1.27302e+06	1.16752e+06	64219.9	1.19912e+06	5.35559	1.12819e+06	1.24712e+06	1.25808e+06	1.24712e+06	72037.3	1.21113e+06	5.94793	1.0543e+06	1.1199e+06	1.06511e+06	1.06511e+06	35172.4	1.07977e+06	3.25739	4.12275
492	Q59U72	Ferrochelatase	64790.8	75759	72902.9	72902.9	5690.14	71150.9	7.99729	77987.6	76119	77506.3	77506.3	970.191	77204.3	1.25665	75655.1	68299.2	69638.4	69638.4	3918.01	71197.6	5.50301	79791.4	75790.8	76854.2	76854.2	2072.17	77478.8	2.6745	4.35786
279	Q5AI20	Fe-S cluster-binding ribosome biosynthesis protein	58829.4	76379.2	73911.7	73911.7	9500.51	69706.8	13.6292	77463	83856.8	77360	77463	3721.51	79559.9	4.67762	71263.7	69038.1	74615.5	71263.7	2807.61	71639.1	3.91911	68483.8	69225.7	74683.1	69225.7	3385.41	70797.6	4.78181	6.75195
719	Q5ADP7	Fesur1p	15802.6	31504.1	11474.4	15802.6	10539.3	19593.7	53.7891	34271.4	41150.5	34851.1	34851.1	3815.36	36757.7	10.3798	28000	41494.4	26673	28000	8200.92	32055.8	25.5833	29747	30068.5	38559.8	30068.5	4997.8	32791.8	15.241	26.2483
159	C4YSK0	Fimbrin	166020	409212	157182	166020	143026	244138	58.5841	193052	387209	269854	269854	97782	283372	34.5066	219687	280763	188533	219687	46917	229661	20.4288	221395	130221	215908	215908	51129.1	189175	27.0275	35.1367
504	C4YEQ4	FK506-binding protein	326247	343953	313154	326247	15457.1	327785	4.71563	360257	355854	350444	355854	4914.93	355519	1.38247	303563	307371	317986	307371	7474.34	309640	2.41388	280293	317343	350682	317343	35210.8	316106	11.1389	4.91273
397	A0A1D8PT03	Flavodoxin-like fold family protein	300775	291014	315902	300775	12539.7	302564	4.14448	319934	320574	338474	320574	10523.8	326327	3.22493	317268	289601	289565	289601	15983.6	298811	5.34907	301629	296607	318707	301629	11585	305648	3.79031	4.1272
297	Q59QN6	Formate dehydrogenase	1.11005e+06	1.09728e+06	1.05154e+06	1.09728e+06	30762.7	1.08629e+06	2.8319	749749	719996	782302	749749	31163.3	750682	4.15133	566158	501631	497094	501631	38631.3	521628	7.40592	316000	342702	332506	332506	13474.6	330403	4.07824	4.61685
18	C4YHS0	Fructose-bisphosphate aldolase	8.37806e+06	9.12439e+06	9.27951e+06	9.12439e+06	481955	8.92732e+06	5.39866	6.15955e+06	8.03173e+06	8.09445e+06	8.03173e+06	1.09945e+06	7.42858e+06	14.8003	8.46093e+06	8.91019e+06	8.93122e+06	8.91019e+06	265660	8.76744e+06	3.03008	8.62552e+06	8.91558e+06	8.86015e+06	8.86015e+06	153982	8.80042e+06	1.74971	6.24469
103	C4YPB7	Fumarate hydratase, mitochondrial	1.18759e+06	1.0247e+06	1.08654e+06	1.08654e+06	82229.8	1.09961e+06	7.47809	1.16245e+06	1.17329e+06	1.11555e+06	1.16245e+06	30689.3	1.15043e+06	2.66763	1.07553e+06	1.07448e+06	1.05737e+06	1.07448e+06	10198.9	1.06913e+06	0.953945	1.21023e+06	1.08933e+06	1.12809e+06	1.12809e+06	61735.5	1.14255e+06	5.40332	4.12575
77	Q59T35	Fumarate reductase	733750	700612	721159	721159	16727.5	718507	2.3281	723836	646172	667442	667442	40134.1	679150	5.90947	749439	723320	737953	737953	13091.2	736904	1.77651	749301	709496	723280	723280	20213.6	727359	2.77904	3.19828
519	Q5AKX2	Fumarate reductase	127129	124449	86797.6	124449	22551.4	112792	19.9938	76799.8	142556	34952.5	76799.8	54242.9	84769.6	63.9886	144945	142533	138361	142533	3331.17	141946	2.34678	132220	128305	115861	128305	8542.08	125462	6.80848	23.2844
595	C4YFP6	Fumarylacetoacetate hydrolase family protein	227048	223626	210451	223626	8763.25	220375	3.97652	282654	237147	220598	237147	32134.2	246799	13.0204	208275	227773	193930	208275	16986.9	209993	8.08927	260555	218198	220456	220456	23829.4	233070	10.2242	8.82758
288	C4YF57	GAL10 bifunctional protein	278356	257304	268655	268655	10536.5	268105	3.92998	217637	226458	173972	217637	28104.7	206023	13.6416	244260	257211	261543	257211	8992.65	254338	3.5357	250327	242554	228497	242554	11065	240459	4.6016	6.42721
278	P56091	Galactokinase	118111	129739	137633	129739	9820.31	128494	7.64261	120085	112044	95316.3	112044	12635.5	109148	11.5764	117784	125043	124025	124025	3930.36	122284	3.21412	106112	112176	111579	111579	3341.91	109955	3.03933	6.36812
436	A0A1D8PEW1	Gca2p	73735.9	78483.5	87594.6	78483.5	7042.92	79938	8.81048	89324.9	67541.6	83953.8	83953.8	11348.4	80273.4	14.1372	72255.6	85679.2	92984.1	85679.2	10513.7	83639.6	12.5702	57834.3	97868.6	89957.4	89957.4	21202.3	81886.8	25.8922	15.3525
729	Q59QB8	Gcf1p	49290.4	50637	53040	50637	1899.45	50989.1	3.7252	54865.5	34547.5	52274.7	52274.7	11058.9	47229.2	23.4153	65727	72203.8	72600.4	72203.8	3858.95	70177	5.49887	50822.7	40430	52393.7	50822.7	6501.35	47882.1	13.5778	11.5543
195	C4YHM1	Glucan 1,3-beta-glucosidase	2.97745e+06	3.11159e+06	2.85802e+06	2.97745e+06	126853	2.98235e+06	4.25346	3.32548e+06	3.47805e+06	3.42539e+06	3.42539e+06	77495.1	3.40964e+06	2.27282	2.81058e+06	3.12703e+06	3.1806e+06	3.12703e+06	199969	3.03941e+06	6.57921	3.04166e+06	3.43298e+06	3.42144e+06	3.42144e+06	222669	3.29869e+06	6.75023	4.96393
622	Q59YH1	Glucosamine_iso domain-containing protein	125944	119925	87019.9	119925	20952.7	110963	18.8825	121367	149409	110848	121367	19933.1	127208	15.6697	137291	107940	144634	137291	19416.1	129955	14.9406	114225	77924.1	142593	114225	32415.3	111581	29.051	19.636
123	C4YPZ9	Glucosamine-fructose-6-phosphate aminotransferase	440069	434186	319826	434186	67787.9	398027	17.031	485817	461710	491558	485817	15838.1	479695	3.30169	367513	364857	459699	367513	54006.9	397356	13.5916	447959	369420	468014	447959	52107.9	428465	12.1616	11.5214
133	C4YDD8	Glucose-6-phosphate 1-dehydrogenase	708212	736792	729112	729112	14790.7	724705	2.04093	671501	714155	691391	691391	21343.5	692349	3.08277	739879	707846	709816	709816	17952.6	719180	2.49626	780716	715268	712406	715268	38639.1	736130	5.24895	3.21723
331	Q5A1Q0	Glucose-6-phosphate 1-epimerase	184709	167067	157216	167067	13929.2	169664	8.2099	117595	142233	143550	142233	14620	134459	10.8732	163957	174849	140579	163957	17509.9	159795	10.9577	152778	165475	142784	152778	11372.3	153679	7.40003	9.36021
32	C4YM67	Glucose-6-phosphate isomerase	2.61409e+06	2.57627e+06	2.44557e+06	2.57627e+06	88421.3	2.54531e+06	3.47389	2.3566e+06	2.27355e+06	2.25141e+06	2.27355e+06	55453.6	2.29385e+06	2.41749	2.45808e+06	2.35072e+06	2.25481e+06	2.35072e+06	101689	2.35453e+06	4.31884	2.30401e+06	2.22094e+06	2.22132e+06	2.22132e+06	47851.6	2.24876e+06	2.12791	3.08453
181	C4YGN3	Glutamate dehydrogenase	402221	374291	420257	402221	23159.6	398923	5.80553	313982	329448	333714	329448	10382.2	325715	3.18752	399527	399610	410386	399610	6245.13	403174	1.54899	369530	348699	375099	369530	13916	364443	3.81843	3.59012
243	A0A1D8PDU9	Glutamate synthase (NADH)	125328	111637	115096	115096	7119.65	117354	6.06684	155061	121703	122046	122046	19160.6	132937	14.4133	41854.1	73136.5	76174.9	73136.5	18998.9	63721.8	29.8153	127726	129525	120559	127726	4743.04	125937	3.76621	13.5154
334	B9W8W9	Glutamine amidotransferase, putative	320236	298346	247424	298346	37358.3	288669	12.9416	265145	326193	316870	316870	32886.7	302736	10.8632	319752	281114	293264	293264	19757.5	298043	6.62906	290838	279747	291961	290838	6751.25	287515	2.34814	8.19548
348	C4YLW8	Glutamine synthetase	366142	389458	366316	366316	13411.8	373972	3.58631	394929	391223	352859	391223	23293.3	379671	6.13513	378183	395269	386602	386602	8543.45	386685	2.20941	398450	373266	377481	377481	13488.9	383066	3.52129	3.86303
418	Q59WW7	Glutathione peroxidase	323515	313676	318165	318165	4925.64	318452	1.54674	336170	326487	326600	326600	5558.56	329752	1.68568	311401	316455	315559	315559	2696.51	314472	0.857475	361340	325502	331400	331400	19216	339414	5.66151	2.43785
351	Q59NQ5	Glutathione reductase	436644	465681	480974	465681	22517.4	461100	4.88341	467018	393695	515255	467018	61210.2	458656	13.3455	402176	460530	446689	446689	30490.9	436465	6.98588	413055	453109	491150	453109	39051.8	452438	8.6314	8.46156
5	Q5ADM7	Glyceraldehyde-3-phosphate dehydrogenase	2.11502e+07	2.20538e+07	2.21976e+07	2.20538e+07	567806	2.18005e+07	2.60455	2.02093e+07	2.13572e+07	2.12887e+07	2.12887e+07	643882	2.09517e+07	3.07317	2.05103e+07	2.06513e+07	2.11077e+07	2.06513e+07	312283	2.07564e+07	1.50451	1.96248e+07	2.10538e+07	2.10384e+07	2.10384e+07	820619	2.05723e+07	3.98894	2.79279
520	Q5ADT4	Glycerol 2-dehydrogenase (NADP(+))	94559.6	92790.7	94494.9	94494.9	1003.09	93948.4	1.0677	167566	93377.9	88521.9	93377.9	44301	116489	38.0303	94159.8	56358.7	89994.3	89994.3	20726.9	80170.9	25.8534	94136.3	103913	111190	103913	8557.22	103080	8.30156	18.3132
623	Q59XU9	Glycerol-3-phosphate dehydrogenase [NAD(+)]	187978	175369	178312	178312	6596.72	180553	3.65362	186499	191147	197394	191147	5467.35	191680	2.85233	166368	165502	133308	165502	18842.1	155060	12.1515	175674	171374	189941	175674	9719.22	178996	5.42984	6.02183
502	Q5AKX1	Glycine cleavage system H protein	684910	703498	637454	684910	34057.5	675287	5.0434	699675	647741	633977	647741	34647.5	660464	5.24594	776572	719909	747643	747643	28333.7	748041	3.78772	802975	746730	764867	764867	28707.4	771524	3.72087	4.44948
139	A0A1D8PE97	Glycine cleavage system P protein	597973	631072	617124	617124	16617.9	615390	2.70038	608253	566282	568792	568792	23540.6	581109	4.05097	482481	540169	536153	536153	32209.3	519601	6.19885	575284	580675	498237	575284	46118.3	551399	8.36388	5.32852
95	Q5A2A5	Glycine--tRNA ligase	407559	601980	583565	583565	107329	531035	20.2113	588242	571296	563065	571296	12837.2	574201	2.23566	583736	560607	551761	560607	16510.8	565368	2.92036	548659	574174	563228	563228	12800.2	562021	2.27754	6.91121
96	Q5AED0	Glyco_hydro_63 domain-containing protein	148847	154121	160657	154121	5916.39	154542	3.82834	180535	170520	186837	180535	8228.37	179297	4.58923	195790	156503	136387	156503	30212.9	162893	18.5477	183897	145722	135688	145722	25436.7	155102	16.4	10.8413
241	A5GXM4	Glycoamidase	260666	256198	254382	256198	3233.83	257082	1.2579	226299	258617	190589	226299	34028.3	225168	15.1124	272954	291872	289623	289623	10334.7	284816	3.62853	334523	306775	291111	306775	21984.5	310803	7.07344	6.76807
177	Q5A850	Glycogen [starch] synthase	564711	547843	530710	547843	17000.7	547755	3.10371	527610	507592	508887	508887	11202.6	514696	2.17655	508809	514922	513399	513399	3182.39	512377	0.621104	524867	489340	498401	498401	18460.2	504203	3.66127	2.39066
731	A0A1D8PCG4	Glycogenin glucosyltransferase	41742.4	57390	55379.1	55379.1	8513.21	51503.8	16.5293	2735.35	36807.9	35313.1	35313.1	19254.8	24952.1	77.167	56458.7	32854.2	55877.3	55877.3	13463.4	48396.8	27.8188	35766.8	57253	51381.9	51381.9	11105.2	48133.9	23.0715	36.1466
401	C4YHG2	Glycosidase	535176	607778	631433	607778	50159.6	591462	8.48061	655732	773946	670451	670451	64423.7	700043	9.20282	582730	722475	565962	582730	85932.1	623722	13.7773	684955	462405	558015	558015	111642	568458	19.6394	12.775
522	C4YPV1	Glycosidase	181211	183844	150143	181211	18743.5	171733	10.9143	167477	148561	173011	167477	12820.7	163016	7.86468	118577	207036	145915	145915	45291.9	157176	28.816	158730	171781	153312	158730	9493.91	161275	5.8868	13.3705
642	C4YHT8	Glycylpeptide N-tetradecanoyltransferase	76887.7	79315.1	86378.3	79315.1	4930.4	80860.4	6.09742	98144.5	105950	116720	105950	9326.89	106938	8.72178	52289.6	99897.5	98933.8	98933.8	27212.5	83707	32.5093	91812.7	103448	137350	103448	23658.8	110870	21.3391	17.1669
672	Q59ZG1	GOLD domain-containing protein	231381	276130	272460	272460	24844.3	259990	9.55585	244687	270085	279190	270085	17881.1	264654	6.75639	253510	275632	282331	275632	15082.9	270491	5.57612	247327	271649	265018	265018	12572.8	261331	4.81107	6.67486
646	Q5AFB4	Gst2p	195012	219240	239934	219240	22484.1	218062	10.3109	216876	224739	213532	216876	5753.17	218382	2.63445	215596	217774	212119	215596	2852.07	215163	1.32554	208608	217588	216383	216383	4874.17	214193	2.2756	4.13661
275	Q59P43	GTP-binding nuclear protein	1.74683e+06	1.73183e+06	1.67389e+06	1.73183e+06	38517.9	1.71751e+06	2.24265	1.91993e+06	1.8007e+06	1.74439e+06	1.8007e+06	89630.5	1.82167e+06	4.92023	1.76672e+06	1.65248e+06	1.69838e+06	1.69838e+06	57489	1.70586e+06	3.37009	1.88967e+06	1.67932e+06	1.69308e+06	1.69308e+06	117672	1.75402e+06	6.7087	4.31042
696	Q5A779	GTP-binding protein	63097.3	63519.3	59588.8	63097.3	2157.78	62068.5	3.47645	72545.3	59428.2	64413	64413	6621.17	65462.1	10.1145	70663.3	64033.1	37258.4	64033.1	17685.8	57318.2	30.8555	58758.7	65175	62871.1	62871.1	3250.34	62268.3	5.21989	12.4166
305	C4YLA5	GTP-binding protein RHO1	224222	231571	247489	231571	11893.3	234427	5.07334	199477	217172	202930	202930	9379.9	206527	4.54174	210106	188738	214180	210106	13665.3	204341	6.68749	178975	198700	207865	198700	14763.3	195180	7.56393	5.96663
274	Q5A473	Gvp36p	263466	264898	258421	263466	3402.36	262262	1.29731	262542	239321	256227	256227	12006.3	252697	4.75126	284323	247844	255793	255793	19182.5	262653	7.30334	272486	237093	253278	253278	17718	254286	6.96776	5.07992
256	C4YQN5	HABP4_PAI-RBP1 domain-containing protein	680603	632631	585568	632631	47518.4	632934	7.50763	651569	611568	555317	611568	48354.3	606151	7.97727	673154	635260	605241	635260	34032.6	637885	5.33522	572742	549620	494876	549620	39988.6	539079	7.41795	7.05952
60	C4YJ74	Heat shock 70 kDa protein C	1.68135e+06	1.81023e+06	1.83757e+06	1.81023e+06	83430	1.77638e+06	4.69662	1.72741e+06	1.82989e+06	1.84416e+06	1.82989e+06	63687.5	1.80049e+06	3.53724	1.83593e+06	1.85146e+06	1.75808e+06	1.83593e+06	50033.2	1.81516e+06	2.75641	1.74375e+06	1.80389e+06	1.83811e+06	1.80389e+06	47770.3	1.79525e+06	2.66093	3.4128
22	C4YMN0	Heat shock protein 104	1.00105e+06	1.10937e+06	1.10086e+06	1.10086e+06	60233.4	1.07043e+06	5.62705	1.10503e+06	1.13997e+06	1.11767e+06	1.11767e+06	17692.3	1.12089e+06	1.57842	1.09896e+06	1.0498e+06	1.00584e+06	1.0498e+06	46580.7	1.05153e+06	4.42979	1.04839e+06	1.07922e+06	1.03369e+06	1.04839e+06	23234.7	1.05377e+06	2.20492	3.46005
42	O74261	Heat shock protein 60, mitochondrial	3.01062e+06	2.80719e+06	2.74459e+06	2.80719e+06	139093	2.85413e+06	4.87339	3.00557e+06	2.74156e+06	2.77677e+06	2.77677e+06	143345	2.8413e+06	5.04506	2.7238e+06	2.64509e+06	2.68755e+06	2.68755e+06	39392.2	2.68548e+06	1.46686	2.99709e+06	2.73161e+06	2.73334e+06	2.73334e+06	152780	2.82068e+06	5.41643	4.20043
58	Q96UX5	Heat shock protein 78, mitochondrial	685450	646980	734399	685450	43813.9	688943	6.35958	573207	803542	670944	670944	115606	682565	16.9371	707559	661964	678764	678764	23058.9	682763	3.37729	590771	725330	693948	693948	70399.3	670016	10.5071	9.29526
44	C4YE44	Heat shock protein Hsp88	1.4797e+06	1.56928e+06	1.53939e+06	1.53939e+06	45610.9	1.52946e+06	2.98216	1.62931e+06	1.6104e+06	1.5681e+06	1.6104e+06	31343	1.6026e+06	1.95575	1.46096e+06	1.56334e+06	1.57886e+06	1.56334e+06	64062.1	1.53439e+06	4.17509	1.51499e+06	1.5663e+06	1.53896e+06	1.53896e+06	25672	1.54009e+06	1.66692	2.69498
165	C4YEK6	Heat shock protein SSA2	1.08777e+06	1.14233e+06	1.12959e+06	1.12959e+06	28544.4	1.1199e+06	2.54884	1.08721e+06	1.13043e+06	1.08022e+06	1.08721e+06	27197.6	1.09928e+06	2.47412	1.31581e+06	1.31559e+06	1.33763e+06	1.31581e+06	12660	1.32301e+06	0.956914	1.21841e+06	1.21855e+06	1.24546e+06	1.21855e+06	15576.5	1.22747e+06	1.26899	1.81222
6	C4YFZ1	Heat shock protein SSA4	7.47694e+06	6.9904e+06	6.94486e+06	6.9904e+06	294930	7.1374e+06	4.13218	6.98507e+06	6.45135e+06	6.5359e+06	6.5359e+06	286865	6.65744e+06	4.30894	7.06715e+06	6.89163e+06	7.03111e+06	7.03111e+06	92699	6.99663e+06	1.32491	7.18042e+06	6.19156e+06	6.34549e+06	6.34549e+06	532080	6.57249e+06	8.09556	4.4654
21	P83784	Heat shock protein SSC1, mitochondrial	4.12731e+06	4.40234e+06	4.60056e+06	4.40234e+06	237661	4.37673e+06	5.43009	4.58139e+06	4.20353e+06	4.66743e+06	4.58139e+06	246775	4.48412e+06	5.50331	4.42204e+06	4.3241e+06	4.12117e+06	4.3241e+06	153456	4.2891e+06	3.57782	3.91192e+06	4.27992e+06	4.48297e+06	4.27992e+06	289468	4.22494e+06	6.85142	5.34066
395	A0A1D8PPA5	Het1p	234612	319874	367290	319874	67233	307259	21.8816	270892	313579	274078	274078	23779	286183	8.30902	324466	290682	259005	290682	32736.2	291385	11.2347	209174	298394	248440	248440	44716.4	252003	17.7444	14.7924
340	Q5AD47	Hexose transporter	2.28694e+06	2.289e+06	2.26936e+06	2.28694e+06	10795.3	2.28177e+06	0.473112	1.9492e+06	1.88488e+06	1.85432e+06	1.88488e+06	48432	1.89613e+06	2.55425	2.20067e+06	2.29979e+06	2.28029e+06	2.28029e+06	52508.1	2.26025e+06	2.32311	2.32959e+06	2.26999e+06	2.26285e+06	2.26999e+06	36642.9	2.28748e+06	1.60189	1.73809
422	C5K446	High-affinity glucose transporter	104042	178034	169102	169102	40388.6	150392	26.8555	168626	178250	165967	168626	6462.29	170947	3.78028	232928	263036	260265	260265	16641	252077	6.60156	259805	253128	280902	259805	14497.5	264612	5.4788	10.679
284	A0A1D8PKY7	Histidine biosynthesis trifunctional protein	42856.6	85205.9	36142.5	42856.6	26601.2	54735	48.6001	94363.1	22563.4	21531.5	22563.4	41754.6	46152.7	90.4706	88725.5	82152.9	83718.3	83718.3	3433.23	84865.6	4.04549	81037.9	77643.5	82446	81037.9	2468.77	80375.8	3.07154	36.5469
262	Q5AJX0	Histidine--tRNA ligase	207370	232145	246151	232145	19638.3	228555	8.59236	272864	256605	193813	256605	41745.8	241094	17.3152	161523	212225	164106	164106	28556.3	179285	15.9279	144830	204490	145352	145352	34294.7	164891	20.7985	15.6585
605	A0A1D8PR93	Histone	206665	219182	201538	206665	9076.6	209128	4.3402	257750	180647	165484	180647	49476.9	201293	24.5795	192572	188345	184873	188345	3855.73	188597	2.04443	179572	179710	178270	179572	794.235	179184	0.443251	7.85185
508	C4YEL9	Histone H2A	36430.4	44938	44685	44685	4840.5	42017.8	11.5201	50963	52952.9	45520.8	50963	3847.39	49812.2	7.72378	57674.9	44913.9	52822	52822	6441.18	51803.6	12.4338	44163.3	21084.9	47548	44163.3	14401.2	37598.7	38.3023	17.495
346	C4YQF1	Histone H2B	4.19022e+06	4.24782e+06	4.3846e+06	4.24782e+06	99843.2	4.27421e+06	2.33594	3.77175e+06	3.98216e+06	4.02109e+06	3.98216e+06	134140	3.925e+06	3.41758	3.8538e+06	4.14889e+06	3.95344e+06	3.95344e+06	150116	3.98538e+06	3.76667	3.87838e+06	4.03488e+06	3.99421e+06	3.99421e+06	81202.6	3.96916e+06	2.04584	2.89151
405	Q59VN4	Histone H4	2.60682e+06	2.698e+06	2.63192e+06	2.63192e+06	47100.9	2.64558e+06	1.78036	2.3555e+06	2.43174e+06	2.40561e+06	2.40561e+06	38739.5	2.39762e+06	1.61575	2.52631e+06	2.6469e+06	2.62396e+06	2.62396e+06	64034.5	2.59906e+06	2.46376	2.39146e+06	2.49151e+06	2.40949e+06	2.40949e+06	53326.7	2.43082e+06	2.19377	2.01341
671	C4YHS4	HMG box domain-containing protein	904591	904427	916080	904591	6681.08	908366	0.735505	817837	784248	803872	803872	16873.7	801985	2.10399	818543	760944	793864	793864	28897.4	791117	3.65274	893687	758752	791957	791957	70307.7	814799	8.62884	3.78027
501	C4YH28	Homoaconitase, mitochondrial	51899.4	37029	67585.6	51899.4	15280.1	52171.3	29.2883	70388.1	65823.3	78312.6	70388.1	6319.51	71508	8.83748	56601	71202.4	65785.8	65785.8	7381.3	64529.7	11.4386	59767.5	73824.2	75145.1	73824.2	8522.59	69578.9	12.2488	15.4533
189	Q5A9D9	Homoisocitrate dehydrogenase	1.45193e+06	1.49136e+06	1.58248e+06	1.49136e+06	66956.6	1.50859e+06	4.43835	1.52745e+06	1.60105e+06	1.62965e+06	1.60105e+06	52726.9	1.58605e+06	3.32442	1.53541e+06	1.57438e+06	1.53226e+06	1.53541e+06	23460.8	1.54735e+06	1.51619	1.58522e+06	1.63962e+06	1.57658e+06	1.58522e+06	34174	1.60048e+06	2.13524	2.85355
157	Q5AIA2	Homoserine dehydrogenase	499554	482206	524327	499554	21169.2	502029	4.21673	440593	534841	482435	482435	47222.9	485956	9.71751	615256	454351	502616	502616	82570.9	524074	15.7556	451382	537956	417037	451382	62311	468792	13.2918	10.7454
27	Q5A397	Hsp70 family ATPase	5.08265e+06	5.25163e+06	5.32579e+06	5.25163e+06	124616	5.22002e+06	2.38726	5.51121e+06	5.4784e+06	5.44862e+06	5.4784e+06	31303.5	5.47941e+06	0.571293	5.54147e+06	5.38335e+06	5.37003e+06	5.38335e+06	95367.5	5.43162e+06	1.75578	3.58144e+06	5.52753e+06	5.38232e+06	5.38232e+06	1.08409e+06	4.83043e+06	22.4429	6.78932
697	Q59NN8	Hsp70 nucleotide exchange factor FES1	88266	88667.3	77956.1	88266	6071.55	84963.1	7.1461	80293.4	83589	46647.4	80293.4	20443.4	70176.6	29.1314	86211.4	86128	86146.3	86146.3	43.8114	86161.9	0.0508478	82343.5	47487.2	101928	82343.5	27575.1	77252.9	35.6946	18.0057
100	A0A1D8PN90	Hsp90 cochaperone	310985	344676	351093	344676	21544.3	335585	6.41993	319341	328657	345113	328657	13049.6	331037	3.94204	319269	317567	334691	319269	9433.9	323842	2.91311	355004	344005	346615	346615	5746.93	348542	1.64885	3.73098
516	A0A1D8PQ94	Hsp90 cochaperone	92312.3	93463.7	109346	93463.7	9519.5	98374	9.67685	113069	88444.4	91583.6	91583.6	13403.2	97699.1	13.7189	127704	122480	117052	122480	5326.25	122412	4.3511	123176	108170	126426	123176	9738.6	119257	8.16605	8.97822
727	A0A1D8PD78	Ifd6p	23779.5	21147.6	60764.3	23779.5	22152	35230.5	62.8775	62225.5	62893.7	31894.8	62225.5	17707.5	52338	33.833	47229.6	50693.7	44479.7	47229.6	3113.81	47467.7	6.55986	55912.8	59469.7	30180.4	55912.8	15982.7	48521	32.9397	34.0525
109	A0A1D8PSZ0	Ife2p	1.20812e+06	1.14118e+06	1.11319e+06	1.14118e+06	48776	1.15416e+06	4.22609	1.11902e+06	1.04231e+06	1.06463e+06	1.06463e+06	39456.7	1.07532e+06	3.6693	1.25173e+06	1.17322e+06	1.22251e+06	1.22251e+06	39676	1.21582e+06	3.26331	1.33175e+06	1.16921e+06	1.1844e+06	1.1844e+06	89781.4	1.22846e+06	7.30848	4.61679
611	C4YQR3	Importin subunit alpha	129265	118296	103905	118296	12718.1	117156	10.8557	139870	110043	101872	110043	20001.1	117262	17.0568	129384	119007	112450	119007	8538.38	120280	7.09873	98222	100085	102003	100085	1890.32	100103	1.88837	9.22491
575	P0CH79	Increased recombination centers protein 22-2	287923	217336	296464	287923	43429.2	267241	16.2509	207647	133212	121876	133212	46593.6	154245	30.2075	182317	163884	267712	182317	55396.2	204638	27.0704	202983	57191.5	243418	202983	97954.5	167864	58.3534	32.9706
160	C4YKG1	Inorganic pyrophosphatase	2.71938e+06	2.59942e+06	2.53515e+06	2.59942e+06	93503.5	2.61798e+06	3.57159	2.7876e+06	2.5256e+06	2.50472e+06	2.5256e+06	157640	2.60598e+06	6.04917	2.89201e+06	2.66647e+06	2.58676e+06	2.66647e+06	158328	2.71508e+06	5.83142	2.68356e+06	2.52194e+06	2.47058e+06	2.52194e+06	111146	2.55869e+06	4.34385	4.94901
293	C4YIV3	Inosine-5'-monophosphate dehydrogenase	326202	336558	303822	326202	16732	322194	5.19314	385233	304407	344710	344710	40413.1	344784	11.7213	422448	329102	303293	329102	62686.3	351614	17.8281	365254	321245	352230	352230	22607.1	346243	6.52927	10.318
54	C4YN31	Inositol-3-phosphate synthase	845519	843790	855434	845519	6283.32	848248	0.740741	804399	837935	830275	830275	17573.2	824203	2.13214	906299	874277	880929	880929	16897.9	887169	1.9047	846434	838656	849197	846434	5465.64	844762	0.647003	1.35614
146	A0A1D8PGS5	Isocitrate dehydrogenase [NAD] subunit, mitochondrial	1.31553e+06	1.32481e+06	1.28891e+06	1.31553e+06	18634.7	1.30975e+06	1.42277	1.31971e+06	1.35651e+06	1.35464e+06	1.35464e+06	20725.1	1.34362e+06	1.54248	1.23268e+06	1.31269e+06	1.27841e+06	1.27841e+06	40144.9	1.27459e+06	3.14962	1.21695e+06	1.21317e+06	1.18874e+06	1.21317e+06	15315.5	1.20629e+06	1.26964	1.84613
205	C4YD77	Isocitrate dehydrogenase [NAD] subunit, mitochondrial	618468	598283	578488	598283	19989.9	598413	3.34049	624923	551524	573903	573903	37619.2	583450	6.44771	642427	532709	568321	568321	55973.6	581152	9.63148	548038	563124	495031	548038	35763.2	535398	6.67975	6.52486
53	A0A1D8PS79	Isocitrate dehydrogenase [NADP]	1.85393e+06	2.2716e+06	2.28712e+06	2.2716e+06	245745	2.13755e+06	11.4966	2.17106e+06	2.22958e+06	2.34218e+06	2.22958e+06	86974.8	2.24761e+06	3.86966	2.06712e+06	2.16323e+06	2.16868e+06	2.16323e+06	57130.4	2.13301e+06	2.67839	2.13431e+06	2.1985e+06	2.21422e+06	2.1985e+06	42335	2.18234e+06	1.93989	4.99613
472	C4YIQ7	Isocitrate dehydrogenase [NADP]	41421.6	117610	131896	117610	48638.8	96975.8	50.1556	168504	151477	40927.9	151477	69266.1	120303	57.5763	154325	157090	119123	154325	21167.1	143513	14.7492	99699.8	63583.1	34899.4	63583.1	32471.1	66060.8	49.1534	42.9087
20	Q59RB8	Isocitrate lyase	4.58142e+06	4.71299e+06	4.53213e+06	4.58142e+06	93496.6	4.60884e+06	2.02863	4.50814e+06	4.6205e+06	4.44996e+06	4.50814e+06	86688.1	4.5262e+06	1.91525	4.36731e+06	4.30643e+06	4.23225e+06	4.30643e+06	67640.7	4.302e+06	1.57231	4.81715e+06	4.78833e+06	4.68027e+06	4.78833e+06	72161.8	4.76192e+06	1.51539	1.7579
613	A0A1D8PDX5	Isoleucine biosynthesis protein	110831	134286	118259	118259	11987.3	121125	9.89658	98699.2	73593.3	62651.2	73593.3	18482	78314.6	23.5996	83750.4	99854.2	101310	99854.2	9744.95	94971.5	10.2609	80799.8	87224.5	65930.7	80799.8	10922.4	77985	14.0058	14.4407
91	Q59RI1	Isoleucine--tRNA ligase	279635	276113	267599	276113	6188.28	274449	2.2548	286413	271165	239769	271165	23783.5	265782	8.94848	284056	303500	319312	303500	17659.3	302289	5.84185	287854	284534	289920	287854	2717.08	287436	0.94528	4.4976
462	C4YHL8	Isopentenyl-diphosphate delta-isomerase	148665	148939	98446.6	148665	29073	132017	22.0222	105136	92927.2	108709	105136	8275.12	102257	8.09246	92995.8	97743.4	122313	97743.4	15736	104351	15.0799	83138.1	80613.3	131528	83138.1	28694.4	98426.4	29.1532	18.5869
428	A0A1D8PE41	Ist2p	359399	323607	123533	323607	127111	268846	47.2801	347228	315488	303407	315488	22633.6	322041	7.02816	338036	308706	279720	308706	29158.4	308821	9.44186	124207	291639	301512	291639	99639.2	239119	41.6692	26.3548
480	C4YLM6	J domain-containing protein	81662.1	106205	45790.1	81662.1	30384	77885.7	39.011	129924	131946	100214	129924	17765.4	120695	14.7193	197766	182293	150427	182293	24138.1	176829	13.6506	58432.7	148625	95323.4	95323.4	45344.2	100794	44.9871	28.092
523	Q5A441	J domain-containing protein	134474	147568	138644	138644	6689.5	140229	4.77043	153875	149928	146515	149928	3683.22	150106	2.45375	143189	151140	149355	149355	4172.17	147895	2.82104	151666	153719	102278	151666	29125.1	135887	21.4333	7.86962
724	C4YRF0	JAB_MPN domain-containing protein	135481	142080	177064	142080	22348.2	151542	14.7472	123075	133740	140839	133740	8941.69	132551	6.74584	133232	138523	144494	138523	5634.3	138750	4.06076	199661	143989	147585	147585	31156.2	163745	19.0273	11.1453
394	Q59VX7	Karyopherin beta	79021	84413.1	40298.6	79021	24064.5	67910.9	35.4353	70315.1	55132.2	60068.9	60068.9	7744.6	61838.7	12.5239	22709.9	73850.2	63852.5	63852.5	27104.7	53470.8	50.6907	81560.1	41195.2	75831.5	75831.5	21839.6	66195.6	32.9926	32.9106
481	B9W8C8	Kinetochore subunit, putative	328255	264694	298842	298842	31809.7	297263	10.7009	290926	293235	288407	290926	2414.66	290856	0.83019	350294	306341	333349	333349	22167.4	329995	6.7175	271235	308111	313303	308111	22936.4	297550	7.70844	6.48925
620	Q5ABB2	Lactoylglutathione lyase	53059	14622.5	22175.9	22175.9	20364.1	29952.5	67.988	8193.08	22277.9	53367.6	22277.9	23114.5	27946.2	82.7109	67314	15917.7	20950.9	20950.9	28332.7	34727.5	81.5856	38924	56789.8	73824.4	56789.8	17451.8	56512.7	30.8812	65.7914
76	C4YL05	Leucyl-tRNA synthetase	485121	443497	484609	484609	23885.2	471075	5.07036	517269	491453	552096	517269	30433	520273	5.84942	545706	490309	535900	535900	29562.5	523972	5.642	509680	516806	554118	516806	23866.9	526868	4.52995	5.27293
590	C4YCZ7	Leukotriene A(4) hydrolase	151407	148010	142338	148010	4581.94	147251	3.11164	136159	137217	139031	137217	1452.39	137469	1.05652	145534	136349	136610	136610	5229.16	139498	3.74856	128029	146843	138914	138914	9445.54	137929	6.84814	3.69122
610	A0A1D8PE36	Lhp1p	146035	154128	153095	153095	4404.51	151086	2.91524	147672	158727	153353	153353	5528.15	153250	3.60726	164572	159618	158075	159618	3394.64	160755	2.11168	158134	174443	151637	158134	11749.9	161405	7.27979	3.97849
94	Q59KV8	Lipid-binding protein	3.57849e+06	3.78656e+06	3.74387e+06	3.74387e+06	109899	3.70297e+06	2.96785	3.37025e+06	3.43362e+06	3.40935e+06	3.40935e+06	31970.8	3.40441e+06	0.9391	3.72266e+06	3.57349e+06	3.55268e+06	3.57349e+06	92713.3	3.61628e+06	2.56378	3.62963e+06	3.61591e+06	3.59118e+06	3.61591e+06	19488	3.61224e+06	0.5395	1.75256
221	C4YMF9	Lipoyl-binding domain-containing protein	634228	705312	683198	683198	36377.2	674246	5.39524	712779	758605	710032	712779	27285	727139	3.75238	644438	677994	670282	670282	17575.4	664238	2.64595	652107	719638	709871	709871	36497.6	693872	5.25998	4.26339
136	C4YN36	Long-chain-fatty-acid-CoA ligase 4	359290	337418	365540	359290	14766.5	354083	4.17035	297579	386549	396773	386549	54558	360300	15.1424	387596	345192	360568	360568	21466.9	364452	5.89019	406203	352395	378764	378764	26906.1	379121	7.09696	8.07497
202	Q59TC4	Lys22p	686489	656078	596627	656078	45706.4	646398	7.07095	371538	648004	630911	630911	154919	550151	28.1595	762520	643896	577005	643896	93952.1	661140	14.2106	574223	595103	662376	595103	46066.2	610567	7.54482	14.2465
150	Q5ADU2	Lysine--tRNA ligase	406860	402179	421996	406860	10357.7	410345	2.52414	416489	382361	403544	403544	17229	400798	4.29867	410985	392316	372947	392316	19020	392082	4.85101	379320	407568	390822	390822	14204.9	392570	3.61843	3.82306
64	Q5AMP4	Malate dehydrogenase	7.67178e+06	8.43475e+06	8.2629e+06	8.2629e+06	400226	8.12314e+06	4.92699	8.33681e+06	8.64188e+06	8.59924e+06	8.59924e+06	165205	8.52598e+06	1.93767	7.50932e+06	7.93321e+06	7.89191e+06	7.89191e+06	233724	7.77815e+06	3.00489	8.05854e+06	8.34896e+06	8.21906e+06	8.21906e+06	145477	8.20885e+06	1.77219	2.91043
294	Q5A5S6	Malate dehydrogenase	178013	186382	173936	178013	6345.31	179444	3.5361	171947	159856	194363	171947	17508.6	175389	9.98276	195409	165397	186670	186670	15436.4	182492	8.45868	129072	152568	173989	152568	22466	151876	14.7923	9.19247
65	P83778	Malate dehydrogenase, cytoplasmic	2.44273e+06	2.51137e+06	2.52435e+06	2.51137e+06	43858	2.49282e+06	1.75937	2.52705e+06	2.56519e+06	2.51374e+06	2.52705e+06	26701.6	2.53533e+06	1.05318	2.26836e+06	2.32142e+06	2.32351e+06	2.32142e+06	31257.7	2.30443e+06	1.35642	2.18864e+06	2.51303e+06	2.46487e+06	2.46487e+06	175046	2.38884e+06	7.32766	2.87416
3	Q5APD2	Malate synthase	6.91932e+06	7.16366e+06	7.32016e+06	7.16366e+06	202018	7.13438e+06	2.83162	6.06299e+06	6.30359e+06	6.38274e+06	6.30359e+06	166531	6.24978e+06	2.66459	5.93475e+06	6.1115e+06	6.19156e+06	6.1115e+06	131405	6.07927e+06	2.16152	6.34201e+06	6.63535e+06	6.61704e+06	6.61704e+06	164330	6.53146e+06	2.51597	2.54342
101	O93827	Mannose-1-phosphate guanyltransferase	2.4407e+06	2.45315e+06	2.44693e+06	2.44693e+06	6221.8	2.44693e+06	0.25427	2.39158e+06	2.37941e+06	2.29743e+06	2.37941e+06	51206.7	2.35614e+06	2.17333	2.49985e+06	2.43088e+06	2.38599e+06	2.43088e+06	57354.2	2.43891e+06	2.35164	2.52384e+06	2.37664e+06	2.37715e+06	2.37715e+06	84840	2.42588e+06	3.49729	2.06913
359	C4YKN1	Mannose-6-phosphate isomerase	113589	105172	115934	113589	5659.58	111565	5.0729	116686	115577	118778	116686	1625.59	117014	1.38923	117296	114975	128611	117296	7295.89	120294	6.06506	105843	86841.3	122846	105843	18011.6	105177	17.1251	7.41306
266	Q5A2A7	Metalloendopeptidase	126903	155047	115022	126903	20555.8	132324	15.5345	140979	138436	129990	138436	5752.69	136468	4.21541	98770.3	106691	106421	106421	4497.23	103961	4.32589	94339.4	102754	99467.4	99467.4	4240.92	98853.8	4.29009	7.09146
114	A0A1D8PP21	Methionine--tRNA ligase	375712	293470	382113	375712	49434	350432	14.1066	377955	396520	365471	377955	15623.2	379982	4.11156	413084	366032	376357	376357	24729.7	385157	6.42067	422620	405619	384112	405619	19297.5	404117	4.77522	7.35351
599	C4YGW6	Methylmalonate-semialdehyde dehydrogenase, mitochondrial	52240.7	57297.3	41313.7	52240.7	8169.51	50283.9	16.2468	53840.4	47852.1	121282	53840.4	40776	74324.8	54.8619	34228.7	49410.3	128832	49410.3	50807.1	70823.7	71.7373	47068.9	38457.3	133356	47068.9	52480.8	72960.8	71.9301	53.694
220	Q5A044	MICOS complex subunit MIC60	73900.1	77331.5	66750.1	73900.1	5398.5	72660.6	7.42975	79872.9	75932.9	75072.2	75932.9	2559.68	76959.4	3.32602	77182.9	73155.3	68031.2	73155.3	4586.77	72789.8	6.30139	83088.7	66761.2	70662.8	70662.8	8526.58	73504.2	11.6001	7.16432
187	Q5AP79	Mir1p	729177	718894	721675	721675	5318.97	723249	0.735427	670835	784539	787426	784539	66496	747600	8.8946	637599	706267	739420	706267	51932.5	694429	7.47845	654039	757170	721186	721186	52344.1	710799	7.36412	6.11815
700	Q5A7P6	Mitochondrial 54S ribosomal protein RML2	70707	67765	71102.9	70707	1823.64	69858.3	2.61048	76205	71465.5	52848.5	71465.5	12346.3	66839.7	18.4715	90617.2	85631.4	75421.7	85631.4	7745.94	83890.1	9.23343	53798.8	72979.5	85615.3	72979.5	16020.1	70797.9	22.6279	13.2358
237	A0A3G6VF54	Mitochondrial apoptosis inducing factor	1.00235e+06	1.05866e+06	1.04616e+06	1.04616e+06	29568.5	1.03572e+06	2.85486	880274	898976	893669	893669	9638.21	890973	1.08176	1.03152e+06	1.0174e+06	1.05418e+06	1.03152e+06	18555.1	1.03437e+06	1.79386	926929	980659	1.01257e+06	980659	43283.6	973388	4.44669	2.54429
378	B9WIQ8	Mitochondrial carrier protein, putative	257018	274251	347134	274251	47836.3	292801	16.3375	249796	328548	335409	328548	47572	304584	15.6187	314080	339499	323099	323099	12887	325560	3.95841	302216	313062	294096	302216	9515.67	303125	3.13919	9.76344
637	Q5A7M2	Mitochondrial import inner membrane translocase subunit TIM44	35154.8	23037.6	23075.2	23075.2	6985.03	27089.2	25.7853	44045.6	28616.3	29487.6	29487.6	8667.54	34049.8	25.4555	43518.8	41312.4	38102.2	41312.4	2723.77	40977.8	6.64693	43930.7	30245.4	23556.7	30245.4	10385.3	32577.6	31.8786	22.4416
717	C4YSZ7	Mitochondrial import inner membrane translocase subunit Tim9	103993	108804	93415.4	103993	7872.44	102071	7.71273	97014	88871.8	94389.4	94389.4	4155.85	93425	4.44832	102572	93436.6	91874.5	93436.6	5778.48	95961.1	6.02169	49050.8	108246	94717.6	94717.6	31017.7	84004.9	36.9236	13.7766
339	B9WK79	Mitochondrial import receptor subunit, putative	281944	314425	287530	287530	17366.5	294633	5.89428	246923	316684	317005	316684	40369.4	293538	13.7527	304577	299142	317287	304577	9312.52	307002	3.03337	271864	316465	312642	312642	24720.6	300324	8.23131	7.72792
529	Q59Z25	Mitochondrial nucleoid protein	244969	257152	260421	257152	8143.09	254181	3.20366	263853	257319	264794	263853	4071.22	261989	1.55397	256754	258537	263645	258537	3576.58	259645	1.37748	265530	268861	259182	265530	4917.56	264524	1.85902	1.99853
393	C4YLN8	Mitochondrial protein import protein MAS5	460473	202759	394569	394569	133885	352600	37.9707	598651	421562	288621	421562	155538	436278	35.6512	249836	178864	493828	249836	165213	307509	53.7261	630561	594736	427880	594736	108170	551059	19.6295	36.7443
391	A0A1D8PSE1	Mlc1p	276718	310315	305331	305331	18130.5	297455	6.09522	262320	266722	248424	262320	9550.89	259155	3.68539	130368	272906	269043	269043	81202.2	224105	36.2339	154353	277619	270097	270097	69098.7	234023	29.5265	18.8853
201	Q59TU5	Mrf1p	496970	493747	436892	493747	33794.4	475870	7.1016	593042	444381	455491	455491	82809	497638	16.6404	563566	477254	483311	483311	48179.1	508044	9.48326	426966	459130	444173	444173	16095.3	443423	3.62978	9.21377
558	C4YMX0	mRNA export factor elf1	59684.3	34426.2	8145.43	34426.2	25771.1	34085.3	75.6077	47526.3	56585.2	47827.5	47827.5	5145.41	50646.4	10.1595	40695	29974.9	31217.1	31217.1	5863.64	33962.3	17.2651	37814.8	30793.8	30243.6	30793.8	4221.34	32950.7	12.8111	28.9608
694	Q5AEI3	mRNA stability protein	53675.3	59580.3	101437	59580.3	26038.4	71564.1	36.3847	52927.5	77334.4	54218.2	54218.2	13733.9	61493.4	22.3339	71116.3	65168.6	49443.6	65168.6	11197.9	61909.5	18.0875	83438.1	36871.4	87919.7	83438.1	28268	69409.7	40.7263	29.3831
629	Q5A646	Mrp8p	60538	65409.2	76817.8	65409.2	8355.83	67588.3	12.3628	73158.3	65148.4	61003.2	65148.4	6179.12	66436.6	9.30077	79567.4	80853	78441.7	79567.4	1206.54	79620.7	1.51536	72147.9	62651.2	87982.8	72147.9	12797.3	74260.6	17.233	10.103
97	Q5AK46	Multifunctional fusion protein	478532	542501	554942	542501	40998.7	525325	7.80444	501684	538781	552683	538781	26364	531049	4.9645	492382	531045	538125	531045	24621.7	520518	4.73023	545455	552571	559827	552571	7186.04	552618	1.30036	4.69988
734	C4YFU8	Myosin-2	59590.4	46986.5	39913.1	46986.5	9967.33	48830	20.4123	57309.7	68959.3	55299.1	57309.7	7375.11	60522.7	12.1857	9335.41	70891.4	46278.9	46278.9	30983.2	42168.6	73.4745	50340.8	56932.8	40869.9	50340.8	8074.37	49381.2	16.3511	30.6059
322	C4YQH1	NAC-A/B domain-containing protein	1.14778e+06	1.18803e+06	1.20881e+06	1.18803e+06	31027.7	1.18154e+06	2.62603	1.17272e+06	1.19522e+06	1.15315e+06	1.17272e+06	21052.1	1.17369e+06	1.79366	1.20868e+06	1.16113e+06	1.15818e+06	1.16113e+06	28344.4	1.176e+06	2.41025	1.19295e+06	1.21109e+06	1.21412e+06	1.21109e+06	11447.8	1.20605e+06	0.949192	1.94478
668	C4YFF5	N-acetyltransferase domain-containing protein	96731	109478	112214	109478	8263.28	106141	7.78519	101980	50047.8	99169.2	99169.2	29205.4	83732.2	34.8795	101915	90812.7	97524.5	97524.5	5591.44	96750.8	5.77923	71497.5	97900.4	86878.4	86878.4	13261.3	85425.4	15.5238	15.9919
260	C4YPU0	NAD(P)-bd_dom domain-containing protein	480326	487034	474797	480326	6128.05	480719	1.27477	483784	435001	512772	483784	39303.2	477185	8.23646	488759	479288	427683	479288	32871	465244	7.06532	475836	438798	410235	438798	32891.8	441623	7.44793	6.00612
350	A0A1D8PRL3	NAD(P)-bd_dom domain-containing protein	197595	192794	167629	192794	16094.7	186006	8.65279	168179	198965	169739	169739	17341.7	178961	9.69018	187684	192432	193685	192432	3165.43	191267	1.65498	199190	181725	192140	192140	8786.47	191018	4.5998	6.14944
180	C4YRH4	NAD(P)H-dependent D-xylose reductase I,II	952947	948985	976917	952947	15113.5	959616	1.57495	835895	818455	833612	833612	9478.82	829321	1.14296	767094	785511	815291	785511	24320.8	789299	3.08132	795555	758262	752386	758262	23412.5	768734	3.04559	2.21121
692	Q5AJG7	NADH dehydrogenase [ubiquinone] 1 alpha subcomplex subunit	122460	119504	119444	119504	1724.08	120469	1.43114	140644	122546	127074	127074	9417.69	130088	7.23948	125784	121555	123134	123134	2136.93	123491	1.73044	122689	117219	56970.4	117219	36466.2	98959.4	36.8497	11.8127
441	Q59TD5	NADH dehydrogenase [ubiquinone] flavoprotein 1, mitochondrial	145925	177099	233421	177099	44346.5	185482	23.9089	164367	209778	192515	192515	22922	188886	12.1354	189035	56439	176650	176650	73241.5	140708	52.0521	156140	111843	154870	154870	25216.2	140951	17.8901	26.4966
185	Q59M70	NADH-cytochrome b5 reductase 2	888993	871316	861847	871316	13778.5	874052	1.57639	892161	933833	878073	892161	28994.9	901356	3.21681	740658	807850	832580	807850	47567.7	793696	5.99319	839907	826154	853641	839907	13743.5	839901	1.63633	3.10568
665	Q5A222	NADH-ubiquinone oxidoreductase	48767.9	56104.3	51513.2	51513.2	3706.71	52128.5	7.11072	61916	48866.8	63454.8	61916	8015.21	58079.2	13.8005	53390.5	49066.6	49985.6	49985.6	2277.93	50814.2	4.48287	47998.4	49144	53024.2	49144	2633.97	50055.5	5.26209	7.66404
662	I2BJY4	NADH-ubiquinone oxidoreductase chain 5	138897	137114	139715	138897	1329.94	138576	0.959718	138775	137375	134467	137375	2197.46	136872	1.60548	141320	124652	127271	127271	8963.04	131081	6.83778	128377	125330	129233	128377	2051.78	127647	1.60739	2.75259
298	C4YPS1	NADH-ubiquinone oxidoreductase subunit 9	366759	270446	249735	270446	62449.4	295647	21.123	251648	246508	285054	251648	20929.1	261070	8.01666	199974	272207	321241	272207	61002.1	264474	23.0654	187137	223851	336028	223851	77567.2	249005	31.1508	20.839
587	B9WL01	NADH-ubiquinone oxidoreductase, putative	112392	92165.1	90797.9	92165.1	12092	98451.6	12.2822	120833	109968	98738.1	109968	11047.9	109846	10.0576	143695	96504.3	46775.3	96504.3	48465.6	95658.3	50.6654	123319	115671	97347.7	115671	13346.3	112113	11.9044	21.2274
374	Q5AEC9	NADH-ubiquinone reductase (H(+)-translocating)	32033.3	84597.4	75698.4	75698.4	28133.1	64109.7	43.8827	90939.5	90069.1	83601.6	90069.1	4008.94	88203.4	4.54511	114675	101217	101291	101291	7748.4	105728	7.32862	71425.5	80087.4	25649.1	71425.5	29251.8	59054	49.5341	26.3226
208	C4YHD6	NADPH--cytochrome P450 reductase	297441	316254	322900	316254	13205.4	312198	4.22982	291200	317654	327486	317654	18766.7	312113	6.0128	116602	304214	328568	304214	115989	249795	46.4338	245737	280686	307177	280686	30816.8	277867	11.0905	16.9417
56	C4YK87	NAD-specific glutamate dehydrogenase	502413	471183	492107	492107	15913	488568	3.25708	491311	483918	505926	491311	11200	493718	2.26851	490016	476883	492140	490016	8264.29	486346	1.69926	459384	468226	478796	468226	9718.54	468802	2.07306	2.32448
364	B9W9G6	Nascent polypeptide-associated complex subunit beta	732813	781016	873151	781016	71306	795660	8.96186	728062	721502	736727	728062	7637.06	728764	1.04795	740734	721787	780207	740734	29804.8	747576	3.98686	768049	755081	811700	768049	29662.9	778276	3.81136	4.45201
482	C4YDN9	Nicotinate-nucleotide pyrophosphorylase [carboxylating]	111770	108769	122069	111770	6975.82	114203	6.10826	112001	113744	116145	113744	2080.79	113963	1.82584	147774	143602	150402	147774	3429.05	147259	2.32858	128874	131339	131740	131339	1551.93	130651	1.18784	2.86263
708	Q59X88	NMT1 domain-containing protein	75036.1	84572.6	70381.7	75036.1	7234.03	76663.5	9.43609	69074.2	69767.2	68636.6	69074.2	570.112	69159.3	0.824346	84843.3	49589.1	69351.5	69351.5	17670.2	67928	26.0131	51257.3	79491.3	74835	74835	15136.9	68527.9	22.0887	14.5905
324	Q5AH07	Nuc2p	98708.3	70141.5	85355.8	85355.8	14293.5	84735.2	16.8684	108322	100477	97279.6	100477	5681.93	102026	5.56908	91586.1	90386.2	93244.9	91586.1	1435.46	91739.1	1.56473	95451.4	83164.7	95987.2	95451.4	7253.35	91534.4	7.92417	7.9816
413	B9W924	Nuclear transport factor 2, putative	550432	553141	562458	553141	6308.52	555343	1.13597	509117	553656	530188	530188	22280.5	530987	4.19605	556818	539429	542414	542414	9298.21	546220	1.70228	558803	575213	592348	575213	16774	575454	2.91491	2.4873
240	Q59S06	Nucleolar protein 58	281987	262746	233513	262746	24407.8	259415	9.40878	249805	273379	285334	273379	18078.6	269506	6.70806	283737	256129	261502	261502	14636.9	267123	5.47945	277278	262150	266153	266153	7838.6	268527	2.91911	6.12885
714	A0A1D8PD79	Nucleoporin	44935.8	41388.8	43626.4	43626.4	1793.62	43317	4.14069	46635.9	43700.7	47487	46635.9	1986.46	45941.2	4.32391	55714.4	53358.7	52500.5	53358.7	1664.08	53857.8	3.08977	19783.5	36950.9	37436.6	36950.9	10054.7	31390.3	32.0313	10.8964
144	Q5AG68	Nucleoside diphosphate kinase	2.72001e+06	2.8288e+06	2.7588e+06	2.7588e+06	55139.3	2.7692e+06	1.99116	2.71873e+06	2.94615e+06	2.93956e+06	2.93956e+06	129440	2.86815e+06	4.51301	2.88044e+06	2.74609e+06	2.89191e+06	2.88044e+06	81080.2	2.83948e+06	2.85546	2.77583e+06	2.91745e+06	2.99448e+06	2.91745e+06	110906	2.89592e+06	3.82974	3.29734
506	Q5AEI1	Nuo2p	241956	203988	252041	241956	25339	232662	10.8909	198786	225114	172878	198786	26118.1	198926	13.1295	228491	208242	224538	224538	10733	220424	4.86927	224740	229016	207763	224740	11241.2	220507	5.09789	8.4969
130	A0A1D8PDE8	Obg-like ATPase 1	804728	834076	800515	804728	18281.9	813106	2.2484	852545	865194	859307	859307	6329.92	859015	0.736881	847374	829839	831657	831657	9642.29	836290	1.15298	896220	884046	820622	884046	40591.4	866962	4.68202	2.20507
541	Q5A784	Ofr1p	173932	140446	133000	140446	21803.1	149126	14.6205	151960	137288	143530	143530	7363.07	144259	5.10406	182165	153008	161135	161135	15047	165436	9.09536	129533	121365	136956	129533	7798.12	129284	6.03175	8.71293
230	A0A1D8PS56	Omega-class glutathione transferase	528376	592960	552382	552382	32644.6	557906	5.85128	504153	541645	566759	541645	31506.2	537519	5.86141	522572	492976	510687	510687	14893.3	508745	2.92746	485342	509848	541676	509848	28245.9	512289	5.51367	5.03845
84	C4YI58	Ornithine aminotransferase	3.23621e+06	3.21338e+06	3.15062e+06	3.21338e+06	44317.5	3.20007e+06	1.38489	3.32924e+06	3.29243e+06	3.23223e+06	3.29243e+06	48975.9	3.28463e+06	1.49106	2.94272e+06	2.67787e+06	2.67194e+06	2.67787e+06	154651	2.76418e+06	5.59483	2.95587e+06	2.799e+06	2.83521e+06	2.83521e+06	82138.6	2.86336e+06	2.86861	2.83485
527	C4YL01	Orotate phosphoribosyltransferase 1	132189	150846	155088	150846	12182	146041	8.34151	142093	145376	150318	145376	4140.26	145929	2.83717	146655	150066	155774	150066	4607.41	150832	3.05467	158893	176711	165386	165386	9017.18	166996	5.39962	4.90824
474	Q5AML3	Oxidoreductase	144057	157180	131256	144057	12962.5	144164	8.99147	157198	170612	132336	157198	19421.4	153382	12.6621	151895	146267	148976	148976	2814.43	149046	1.8883	143058	162164	145290	145290	10446	150171	6.95605	7.62448
259	Q9UW25	Oxysterol-binding protein-like protein OBPa	151202	178839	217871	178839	33496.7	182637	18.3406	208509	208867	234428	208867	14862.1	217268	6.84042	188830	220437	180333	188830	21132.5	196533	10.7526	191328	207069	211557	207069	10623.2	203318	5.22493	10.2896
683	Q5AI79	Palmitoyltransferase	54714.8	65392.9	73313.5	65392.9	9333.37	64473.7	14.4762	63067	65935.2	65586.1	65586.1	1564.91	64862.8	2.41264	61680.1	67705.6	63036.5	63036.5	3160.86	64140.7	4.928	53386.9	61068	64194.1	61068	5561.3	59549.7	9.33893	7.78895
643	C4YJ92	PCI domain-containing protein	58925.1	67818.4	59626.7	59626.7	4944.49	62123.4	7.95914	56381.6	62344.9	54601.6	56381.6	4055.59	57776	7.01951	51776.3	57164	53385.5	53385.5	2765.65	54108.6	5.1113	52714.9	59145.1	51651	52714.9	4054.61	54503.7	7.43915	6.88227
465	Q5AME2	Pentafunctional AROM polypeptide	125121	145418	140594	140594	10603.7	137044	7.73741	113635	143481	122952	122952	15269.9	126689	12.053	135115	110236	139492	135115	15779.8	128281	12.3009	116856	145335	135017	135017	14418.2	132403	10.8896	10.7453
282	A0A1D8PR11	Peptidase_M24 domain-containing protein	549635	565069	556675	556675	7727.25	557126	1.38698	564600	568561	562878	564600	2914.37	565346	0.515503	552188	547998	557582	552188	4804.79	552589	0.869505	560690	565895	539446	560690	14011.5	555343	2.52304	1.32376
666	Q5AD39	Peptide-methionine-S-sulfoxide reductase	182996	187614	181379	182996	3235.33	183996	1.75837	213878	204729	191879	204729	11051.3	203495	5.43075	242564	222069	218042	222069	13150.2	227558	5.77884	210128	204813	144067	204813	36702.5	186336	19.6969	8.16622
193	C4YTU2	Peptidyl-prolyl cis-trans isomerase	4.7181e+06	4.70903e+06	4.6367e+06	4.70903e+06	44609.7	4.68794e+06	0.951584	4.68751e+06	4.54091e+06	4.62134e+06	4.62134e+06	73419.5	4.61659e+06	1.59034	4.5745e+06	4.56529e+06	4.49339e+06	4.56529e+06	44407.6	4.54439e+06	0.977196	4.51801e+06	4.58479e+06	4.67396e+06	4.58479e+06	78241.1	4.59225e+06	1.70376	1.30572
367	C4YP13	Peptidyl-prolyl cis-trans isomerase	323616	391892	382352	382352	36974.2	365953	10.1035	352023	323164	346234	346234	15267.3	340473	4.48414	407944	402197	390012	402197	9156.87	400051	2.28893	378189	352998	455141	378189	53212.5	395443	13.4564	7.58326
448	Q5ALM6	Peptidyl-prolyl cis-trans isomerase	467303	447427	480205	467303	16512.4	464978	3.55122	464748	443683	490900	464748	23653.8	466444	5.0711	501270	452140	430963	452140	36067.7	461457	7.81604	480376	462135	480555	480376	10583.7	474355	2.23118	4.66738
650	C4YN84	Peptidyl-prolyl cis-trans isomerase CPR6	242800	186768	100736	186768	71557.8	176768	40.4812	182717	163685	168756	168756	9855.79	171720	5.73947	223772	209302	166086	209302	30013	199720	15.0275	287217	183079	167936	183079	64938.4	212744	30.5242	22.9431
655	C4YTV5	Peptidylprolyl isomerase	480611	545812	500007	500007	33480.4	508810	6.58013	471962	376996	475471	471962	55869.4	441476	12.6551	395420	486686	634253	486686	120518	505453	23.8435	453971	534476	425069	453971	56695.8	471172	12.0329	13.7779
227	C4YQ18	Peroxidase	935881	849859	850947	850947	49353.6	878896	5.61541	1.04179e+06	950782	941740	950782	55340.5	978105	5.65793	978999	838791	882858	882858	71697.8	900216	7.9645	1.02845e+06	895769	916851	916851	71298.6	947022	7.52871	6.69164
264	Q5AF44	Peroxiredoxin	462369	485016	341996	462369	76873.5	429794	17.8861	419020	483003	469193	469193	33669.5	457072	7.36634	491814	461784	501667	491814	20774.8	485089	4.28267	415846	512020	310668	415846	100710	412845	24.394	13.4823
518	C4YEA5	Peroxiredoxin	197849	173125	197462	197462	14164.3	189479	7.47539	208710	203653	217557	208710	7037.59	209973	3.35166	203697	209653	174162	203697	19005.9	195837	9.70494	211837	209716	204580	209716	3731.53	208711	1.7879	5.57997
647	G1UAY6	Peroxiredoxin	48142	57845.4	54063.6	54063.6	4890.85	53350.3	9.16742	62248.3	61606.7	64238.2	62248.3	1372.11	62697.7	2.18846	66469.6	73990.6	68889.4	68889.4	3839.31	69783.2	5.50177	55969.4	51929.4	56878.9	55969.4	2634.59	54925.9	4.79662	5.41357
203	C4YNZ5	Peroxiredoxin TSA1	8.39617e+06	9.04151e+06	8.94821e+06	8.94821e+06	348784	8.7953e+06	3.96558	8.80931e+06	9.35302e+06	8.8633e+06	8.8633e+06	299549	9.00854e+06	3.32516	8.57003e+06	8.87188e+06	8.8587e+06	8.8587e+06	170598	8.76687e+06	1.94594	8.65241e+06	9.28735e+06	8.96936e+06	8.96936e+06	317474	8.96971e+06	3.5394	3.19402
40	O13289	Peroxisomal catalase	1.25435e+06	1.26433e+06	1.2689e+06	1.26433e+06	7441.09	1.26253e+06	0.589381	1.67429e+06	1.52746e+06	1.58997e+06	1.58997e+06	73688.1	1.59724e+06	4.61346	1.28794e+06	1.35061e+06	1.25297e+06	1.28794e+06	49471.5	1.29717e+06	3.81379	1.58473e+06	1.17185e+06	1.40483e+06	1.40483e+06	207003	1.38714e+06	14.9231	5.98492
59	C4YPL7	Peroxisomal hydratase-dehydrogenase-epimerase	1.1107e+06	1.08626e+06	1.05998e+06	1.08626e+06	25365.3	1.08565e+06	2.33643	1.15872e+06	1.23789e+06	1.23721e+06	1.23721e+06	45517.1	1.21127e+06	3.75779	1.05097e+06	1.02392e+06	913238	1.02392e+06	72974.8	996043	7.32647	942874	1.06355e+06	1.05732e+06	1.05732e+06	67945.3	1.02125e+06	6.65317	5.01846
468	A0A1D8PQD7	Pex11p	173962	206766	172495	173962	19376.5	184408	10.5074	181815	177206	183692	181815	3337.3	180905	1.84479	192005	168873	192551	192005	13515.4	184476	7.32639	178215	174031	194242	178215	10668.2	182163	5.8564	6.38375
593	A0A1D8PSW1	Pex14p	33271.8	39461.2	65421.6	39461.2	17058	46051.5	37.0412	39112.3	43674.9	65854.5	43674.9	14305.6	49547.2	28.8726	43488.5	41777.8	47943	43488.5	3182.73	44403.1	7.1678	26748	43867.8	45531.9	43867.8	10397.9	38715.9	26.8569	24.9846
464	C4YMT9	PHB domain-containing protein	217736	206806	208701	208701	5841.06	211081	2.76721	212781	213312	214871	213312	1086.19	213655	0.508388	230436	226303	223020	226303	3716.07	226586	1.64002	238642	211174	205294	211174	17800.5	218370	8.15154	3.26679
179	C4YF03	Phenylalanyl-tRNA synthetase alpha chain	310419	280442	304283	304283	15835.9	298381	5.30729	319222	319824	303903	319222	9022.92	314316	2.87065	320287	310007	322308	320287	6596.36	317534	2.07737	312678	315567	320786	315567	4109.23	316344	1.29898	2.88857
232	C4YL12	Phenylalanyl-tRNA synthetase beta chain	316540	323155	324985	323155	4442.99	321560	1.3817	441971	434515	351791	434515	50051.9	409426	12.2249	422688	407788	324951	407788	52657.4	385142	13.6722	448926	405700	396917	405700	27840.5	417181	6.67347	8.48806
210	A0A1D8PI19	Phm7p	393964	406612	417420	406612	11740.1	405999	2.89167	312439	355751	323277	323277	22538.5	330489	6.81975	376706	376387	366844	376387	5603.64	373312	1.50106	365116	361110	352331	361110	6539.14	359519	1.81886	3.25783
215	C4YED0	Phospho-2-dehydro-3-deoxyheptonate aldolase	354386	333524	321206	333524	16772.6	336372	4.98631	362928	310747	348415	348415	26933.3	340697	7.90536	353194	332997	335271	335271	11063.2	340487	3.24922	366381	350272	349451	350272	9546.37	355368	2.68634	4.70681
368	A0A1D8PGI8	Phospho-2-dehydro-3-deoxyheptonate aldolase	237422	250997	234094	237422	8954.17	240838	3.71792	254614	245908	245614	245908	5113.11	248712	2.05584	232217	245794	253793	245794	10907.6	243935	4.47153	254078	258349	250035	254078	4157.35	254154	1.63576	2.97026
33	A0A1D8PRM7	Phosphoenolpyruvate carboxykinase	3.43206e+06	3.44826e+06	3.52292e+06	3.44826e+06	48463	3.46775e+06	1.39754	3.01389e+06	3.17111e+06	3.02419e+06	3.02419e+06	87950.1	3.06973e+06	2.86507	2.95425e+06	3.06769e+06	3.10973e+06	3.06769e+06	80426	3.04389e+06	2.64221	3.02236e+06	3.12205e+06	2.98689e+06	3.02236e+06	70079	3.04377e+06	2.30238	2.3018
105	C4YLA3	Phosphoglucomutase	984217	947346	937421	947346	24657.2	956328	2.57831	926247	878963	835104	878963	45582.1	880105	5.17917	965457	868441	851732	868441	61406.8	895210	6.85948	890293	909370	887368	890293	11948.3	895677	1.33399	3.98774
24	P46273	Phosphoglycerate kinase	1.43126e+07	1.47412e+07	1.42925e+07	1.43126e+07	253422	1.44488e+07	1.75394	1.30212e+07	1.29004e+07	1.24201e+07	1.29004e+07	317969	1.27806e+07	2.48791	1.37118e+07	1.33794e+07	1.30092e+07	1.33794e+07	351475	1.33668e+07	2.62946	1.22252e+07	1.30242e+07	1.29515e+07	1.29515e+07	441836	1.27336e+07	3.46983	2.58528
63	C4YJS4	Phosphoglycerate mutase	5.19107e+06	4.41329e+06	4.5791e+06	4.5791e+06	409661	4.72782e+06	8.6649	4.33252e+06	4.02404e+06	4.10769e+06	4.10769e+06	159537	4.15475e+06	3.83987	4.89025e+06	4.5312e+06	4.4568e+06	4.5312e+06	231782	4.62609e+06	5.01033	4.57325e+06	4.33948e+06	4.30605e+06	4.33948e+06	145579	4.40626e+06	3.30392	5.20475
292	C4YF22	Phosphomannomutase	863456	882664	866190	866190	10390.8	870770	1.19329	870676	900228	861251	870676	20336.2	877385	2.31782	878255	927830	918708	918708	26386.2	908264	2.90513	907371	935438	911428	911428	15169.3	918079	1.65229	2.01713
624	B9WEF7	Phosphopantothenoylcysteine synthetase, putative	51553.8	45880.9	46947.1	46947.1	3014.97	48127.2	6.26457	43994.3	39788.3	54846.6	43994.3	7769.72	46209.8	16.814	54175.7	50760.6	52110.6	52110.6	1719.97	52349	3.28559	57843.8	39952	54207.1	54207.1	9456.48	50667.6	18.6638	11.257
384	A0A1D8PRQ1	Phosphoribosylaminoimidazolesuccinocarboxamide synthase	109041	88252.9	103868	103868	10822.2	100387	10.7805	100480	104636	95528.5	100480	4559.3	100215	4.54954	109035	72871	102896	102896	19351.9	94933.8	20.3846	96272.1	97293.3	106370	97293.3	5558.99	99978.6	5.56018	10.3187
233	C4YDN4	Phosphoribosylformylglycinamidine cyclo-ligase	173153	197692	214332	197692	20715.8	195059	10.6203	177419	194417	192840	192840	9391.71	188225	4.98962	176007	199012	200232	199012	13647.8	191750	7.11752	170632	194700	162069	170632	16918.2	175800	9.62355	8.08774
129	C4YLT8	Phosphoribosylformylglycinamidine synthase	98692.7	185999	188443	185999	51126.3	157711	32.4176	202872	195458	182195	195458	10475.5	193508	5.41345	196915	93081.5	99946.8	99946.8	58068	129981	44.6742	115262	120689	209627	120689	52984.6	148526	35.6736	29.5447
326	Q59P52	Phosphoserine aminotransferase	153261	154369	149265	153261	2684.43	152298	1.76261	167162	147672	133563	147672	16871.2	149465	11.2877	136471	140077	144943	140077	4251.66	140497	3.02616	166000	144073	143060	144073	12961.8	151044	8.58146	6.16448
28	C4YLR7	Phosphotransferase	6.22103e+06	5.80852e+06	5.71932e+06	5.80852e+06	267656	5.91629e+06	4.52405	5.86424e+06	5.35534e+06	5.31507e+06	5.35534e+06	306100	5.51155e+06	5.55379	5.90332e+06	5.48239e+06	5.60282e+06	5.60282e+06	216792	5.66284e+06	3.82831	6.03395e+06	5.48764e+06	5.40586e+06	5.48764e+06	341477	5.64248e+06	6.05189	4.98951
62	Q59TZ8	Phosphotransferase	2.64843e+06	2.68402e+06	2.63825e+06	2.64843e+06	24035.2	2.6569e+06	0.904633	2.61283e+06	2.60034e+06	2.52284e+06	2.60034e+06	48749.5	2.57867e+06	1.89049	2.85362e+06	2.60663e+06	2.6262e+06	2.6262e+06	137300	2.69548e+06	5.09371	2.63963e+06	2.66231e+06	2.62536e+06	2.63963e+06	18630.2	2.64243e+06	0.705039	2.14847
553	Q5ANE7	Pin3p	128301	136757	133226	133226	4246.7	132761	3.19875	111363	127825	121783	121783	8327.68	120324	6.92106	127384	150929	138784	138784	11774.5	139032	8.46889	122648	131818	129317	129317	4740.1	127928	3.70529	5.5735
317	C4YLE5	PKS_ER domain-containing protein	310052	298715	318162	310052	9767.83	308976	3.16135	315491	360804	328655	328655	23309.9	334983	6.95854	286757	297663	292951	292951	5469.89	292457	1.87032	309612	310247	282867	309612	15627.8	300909	5.19355	4.29594
577	Q59T48	PKS_ER domain-containing protein	72999.3	209163	79007.4	79007.4	76938.4	120390	63.9077	71572.1	69037.9	66097.5	69037.9	2739.8	68902.5	3.97634	77852.6	77210.1	79040.2	77852.6	928.445	78034.3	1.18979	77027.5	68097.1	73514.3	73514.3	4498.92	72879.6	6.17309	18.8117
31	A0A1D8PJ01	Plasma membrane ATPase	4.71741e+06	4.65579e+06	4.6724e+06	4.6724e+06	31882.8	4.68187e+06	0.680985	4.83385e+06	4.81406e+06	4.83695e+06	4.83385e+06	12419.7	4.82829e+06	0.257229	4.70295e+06	4.7014e+06	4.82243e+06	4.70295e+06	69431.4	4.74226e+06	1.4641	4.38873e+06	4.89202e+06	4.84619e+06	4.84619e+06	278290	4.70898e+06	5.90977	2.07802
66	Q5ANA3	Pleiotropic ABC efflux transporter of multiple drugs CDR1	585104	491095	597254	585104	58102.2	557818	10.416	679894	684090	673918	679894	5111.65	679301	0.752487	561039	582634	591059	582634	15484	578244	2.67777	574588	560440	558086	560440	8925.9	564371	1.58156	3.85695
494	A0A1D8PIC6	PlsC domain-containing protein	30655.4	25448.9	35481.5	30655.4	5017.5	30528.6	16.4354	32574.3	17344.9	26132.5	26132.5	7644.73	25350.6	30.1561	24666.6	25772.9	28128.5	25772.9	1768.12	26189.3	6.75132	37758.4	24379.6	26122.3	26122.3	7273.58	29420.1	24.7232	19.5165
71	C4YET9	Polyadenylate-binding protein	856589	831981	827445	831981	15681.6	838671	1.86982	809212	827524	841668	827524	16272.4	826135	1.9697	871596	827507	855426	855426	22304	851510	2.61935	897909	801445	841817	841817	48444.7	847057	5.71918	3.04451
657	G1UAM5	Potential membrane protein	184566	204133	228033	204133	21769.4	205577	10.5894	220753	222574	214396	220753	4293.66	219241	1.95842	240476	219489	206160	219489	17299.8	222042	7.79126	228733	242642	236007	236007	6956.58	235794	2.95028	5.82234
511	C4YE13	PRA1 family protein	336623	211372	222463	222463	69334.2	256819	26.9972	311574	302729	297047	302729	7320.73	303784	2.40985	221146	297775	274117	274117	39238	264346	14.8434	276424	265096	288199	276424	11552.1	276573	4.17688	12.1069
585	Q5A786	Profilin	107104	111242	101667	107104	4802.23	106671	4.50191	109528	93632.5	100302	100302	7981.69	101154	7.89064	61542.8	95517.4	53265.3	61542.8	22390.6	70108.5	31.937	108349	98494.2	87631.7	98494.2	10362.8	98158.3	10.5572	13.7217
347	C4YQ81	Prohibitin	469866	470089	474396	470089	2553.73	471450	0.541675	492521	507273	467471	492521	20122.1	489088	4.1142	498145	501595	472237	498145	16046.8	490659	3.27047	508217	511116	493081	508217	9684.9	504138	1.92108	2.46186
411	Q5AND0	Prohibitin	301385	208602	262204	262204	46577.8	257397	18.0957	359318	270445	345467	345467	47816.3	325077	14.7092	364511	187838	287687	287687	88586.6	280012	31.6367	286275	309862	324229	309862	19162.6	306788	6.24619	17.672
363	Q5AMN0	Proliferating cell nuclear antigen	367434	401418	400689	400689	19413.8	389847	4.97985	330603	361862	375683	361862	23095.3	356049	6.48654	376244	403807	370841	376244	17681.2	383631	4.60892	371896	390879	391526	390879	11151.5	384767	2.89825	4.74339
122	Q59R20	Proline--tRNA ligase	642697	610687	624034	624034	16078.4	625806	2.56922	655589	614766	634347	634347	20417	634901	3.21578	709208	639465	643865	643865	39058.5	664179	5.88071	663320	645901	662950	662950	9951.66	657390	1.51381	3.29488
615	A0A1D8PHU2	Proteasome assembly chaperone 2	109480	91429.5	97503.1	97503.1	9184.47	99470.7	9.23334	91327.4	87650.8	81880.3	87650.8	4762.07	86952.9	5.47661	91582.2	88310.8	94442.2	91582.2	3068.01	91445.1	3.35503	84188.9	90060.3	102462	90060.3	9328.88	92237	10.114	7.04476
314	A0A1D8PLK1	Proteasome core particle subunit beta 6	95554	117732	73721.9	95554	22005	95669.1	23.0012	158774	111969	72876.1	111969	43006.5	114540	37.5473	171824	84873.9	161847	161847	47582.7	139515	34.1058	80561.4	70948.5	78114.7	78114.7	4995.8	76541.5	6.52691	25.2953
425	C4YLS1	Proteasome endopeptidase complex	385354	404084	386868	386868	10404.1	392102	2.65342	408932	429111	423574	423574	10426.1	420539	2.47921	342314	415349	412175	412175	41280.7	389946	10.5863	392168	410827	412120	410827	11164.9	405038	2.75651	4.61885
461	G1U9Y7	Proteasome endopeptidase complex	124114	138751	117798	124114	10748.6	126888	8.47097	100464	118009	90625.4	100464	13871.6	103033	13.4633	98141.6	144779	123678	123678	23354	122200	19.1113	120122	136402	134226	134226	8838.51	130250	6.78582	11.9578
532	A0A1D8PTY6	Proteasome endopeptidase complex	53103.6	87359.9	74141.5	74141.5	17276.3	71535	24.1508	91780.9	47270.7	74491.3	74491.3	22439	71181	31.5239	100375	84927.8	98218	98218	8365.77	94507.1	8.852	65554.9	71732.2	95861.3	71732.2	16014.8	77716.1	20.6068	21.2834
545	C4YPL2	Proteasome endopeptidase complex	114850	106743	130302	114850	11969.1	117298	10.204	60023.7	130166	125995	125995	39348	105395	37.3338	98929.5	110256	72568.6	98929.5	19337.1	93918.1	20.5893	92057.9	97322.2	143062	97322.2	28051.4	110814	25.314	23.3603
559	Q59PZ1	Proteasome endopeptidase complex	144625	126339	129385	129385	9796.95	133450	7.34129	188085	131368	126098	131368	34367.7	148517	23.1405	274671	128473	132729	132729	83205.8	178624	46.5815	161681	124009	123098	124009	22017.4	136263	16.1581	23.3053
566	Q5AEB8	Proteasome endopeptidase complex	176795	191550	183786	183786	7380.59	184044	4.01024	178989	197023	179464	179464	10277.4	185159	5.5506	190476	189177	217278	190476	15862.4	198977	7.97198	181617	186765	192155	186765	5269.69	186846	2.82035	5.08829
628	Q3MPJ3	Proteasome endopeptidase complex	287413	258834	249223	258834	19864.6	265156	7.49167	291453	297244	272676	291453	12843.3	287124	4.47308	275863	312667	289959	289959	18569.2	292829	6.34129	279722	363784	315573	315573	42182.2	319693	13.1946	7.87515
636	Q5A6S2	Proteasome regulatory particle base subunit	59714	50796.8	74772.9	59714	12118.4	61761.2	19.6214	62626.1	80590.2	63933.5	63933.5	10015.5	69049.9	14.5047	88308	69051	50263.8	69051	19022.6	69207.6	27.4863	63975.9	71562.9	67621.6	67621.6	3794.47	67720.1	5.60316	16.8039
329	A0A1D8PLW8	Proteasome regulatory particle lid subunit	172635	153948	128844	153948	21973.5	151809	14.4744	173025	163162	159425	163162	7026.33	165204	4.25313	171013	145195	161437	161437	13051.8	159215	8.19757	168955	152427	155709	155709	8750.14	159030	5.50219	8.10683
389	A0A1D8PD15	Proteasome regulatory particle lid subunit	109996	122179	166148	122179	29537.5	132775	22.2464	170014	137616	188033	170014	25547.6	165221	15.4627	126755	137810	167449	137810	21042.2	144005	14.6122	122845	148818	166452	148818	21936	146038	15.0207	16.8355
495	C4YRA7	Proteasome subunit beta	123073	114829	111144	114829	6107.55	116349	5.24935	130995	92977	87682.6	92977	23626.8	103885	22.7433	113472	93704.2	108829	108829	10336.5	105335	9.81303	76279.6	75192.8	133828	76279.6	33543.9	95100.2	35.2721	18.2695
670	B9WEE0	Proteasome subunit, putative	53661.2	64017.4	42787.8	53661.2	10615.8	53488.8	19.8468	78008.3	56596.8	55680.1	56596.8	12634.9	63428.4	19.9199	78494.7	57384.1	65329.8	65329.8	10662.3	67069.6	15.8974	64164.9	43434.1	52119.3	52119.3	10410.7	53239.4	19.5545	18.8046
552	C4YIX8	Protein (Fragment)	187649	172508	174840	174840	8152.16	178333	4.57133	199542	175683	157769	175683	20957.2	177665	11.7959	214075	211535	213209	213209	1291.18	212940	0.606358	223066	210690	214567	214567	6330.5	216108	2.92933	4.97573
640	P78586	Protein ARG5,6, mitochondrial	78066.5	97037.6	73925.9	78066.5	12323.4	83010	14.8457	70715.5	47288.1	75944.1	70715.5	15260.8	64649.2	23.6055	31138.2	72131.4	77867.4	72131.4	25485.2	60379	42.2087	45754.5	81255.7	80592.3	80592.3	20307.9	69200.9	29.3463	27.5015
170	C4YEV4	Protein BMH2	4.36537e+06	4.18639e+06	4.22158e+06	4.22158e+06	94822.9	4.25778e+06	2.22705	3.98737e+06	3.942e+06	3.93619e+06	3.942e+06	28023.6	3.95519e+06	0.708528	4.38565e+06	4.21651e+06	4.15906e+06	4.21651e+06	117792	4.25374e+06	2.76913	4.51071e+06	4.26703e+06	4.36719e+06	4.36719e+06	122484	4.38164e+06	2.79539	2.12503
78	Q59LZ5	Protein channel	973814	819908	929545	929545	79233	907756	8.72845	1.03961e+06	785056	810932	810932	140096	878533	15.9466	843880	852304	832810	843880	9776.93	842998	1.15978	1.04919e+06	758536	807814	807814	155545	871845	17.8409	10.9189
582	C4YP02	Protein ERV25	145134	280471	274620	274620	76503.7	233409	32.7767	130834	126737	85401.4	126737	25131.5	114324	21.9826	159902	142581	329474	159902	103266	210652	49.0223	147385	137067	302191	147385	92500.1	195548	47.3031	37.7712
300	Q5AP65	Protein FMP52, mitochondrial	285799	255367	225634	255367	30083.4	255600	11.7697	245784	265105	230029	245784	17568.2	246972	7.11344	266032	277461	212992	266032	34399.7	252162	13.6419	295403	254579	224725	254579	35480.2	258236	13.7395	11.5661
626	Q9P932	Protein kinase A	68764.8	71159.6	67368.9	68764.8	1917.13	69097.8	2.77452	71870.8	75689.7	73819.8	73819.8	1909.59	73793.4	2.58775	74283.8	74183.7	70051.4	74183.7	2415.18	72839.6	3.31576	60850.2	80753.1	71486.8	71486.8	9959.28	71030.1	14.0212	5.67481
312	Q5ADN1	Protein phosphatase 2A structural subunit	260857	287974	291041	287974	16612.3	279957	5.93387	255338	274204	130057	255338	78347.2	219866	35.6341	239920	279900	254190	254190	20261.2	258003	7.85307	231031	276484	254009	254009	22727	253841	8.95324	14.5936
658	C4YII0	Protein RHO3	112537	132261	128237	128237	10422.2	124345	8.38172	112466	120914	125371	120914	6554.78	119583	5.48134	81216.2	128477	112760	112760	24068	107485	22.3921	129276	87579.7	113122	113122	21023.4	109992	19.1135	13.8422
677	C4YMW3	Protein SCO1, mitochondrial	56646	67092.6	50657.6	56646	8317.71	58132.1	14.3083	96333.8	67749.6	86617.9	86617.9	14534.3	83567.1	17.3924	95499.8	67934.3	30855.9	67934.3	32438.4	64763.4	50.0876	36319.6	36707.5	65095.3	36707.5	16502.8	46040.8	35.8439	29.408
214	C4YN20	Protein SIK1	261291	253548	214784	253548	24918	243208	10.2455	286297	256151	246420	256151	20791.1	262956	7.90669	249080	251085	242298	249080	4604.53	247487	1.86051	266450	251655	214592	251655	26713.9	244233	10.9379	7.73766
664	C4YKP1	Protein SSO2	337133	328756	341240	337133	6362.36	335710	1.8952	310132	316935	293433	310132	12093.1	306833	3.94127	346002	327464	324447	327464	11671.8	332638	3.50886	335031	297828	324775	324775	19215.6	319211	6.01972	3.84126
621	C4YQB9	Protein transport protein SEC13	62242.9	53091.8	59401.7	59401.7	4683.84	58245.5	8.04156	51525.9	53503.1	58872.7	53503.1	3801.67	54633.9	6.95845	70212.2	62102.7	79332.7	70212.2	8619.94	70549.2	12.2183	44257.7	58372.6	70353.5	58372.6	13062.5	57661.3	22.6538	12.468
536	B9WGM1	Protein transport protein SEC23	74169.1	81060.9	87784.7	81060.9	6807.95	81004.9	8.40437	75813.9	53486	76474.4	75813.9	13085.9	68591.4	19.078	69838.8	72776.6	74735.5	72776.6	2464.63	72450.3	3.40182	85631.1	85698.1	60417.7	85631.1	14576.4	77248.9	18.8693	12.4384
357	Q5AQ76	Protein transport protein SEC24	194287	208976	187919	194287	10798.7	197061	5.47988	209973	218014	176552	209973	21987.8	201513	10.9113	214520	204206	205340	205340	5655.51	208022	2.71871	194965	207020	171937	194965	17825.4	191308	9.31767	7.1069
167	Q5AAU3	Protein transport protein SEC31	182549	161696	159271	161696	12797	167839	7.62461	169094	162258	125521	162258	23434.1	152291	15.3877	181048	181275	178724	181048	1411.63	180349	0.782723	164528	166435	162002	164528	2223.49	164322	1.35313	6.28704
248	C4YPD4	Protein transport protein SEC61 alpha subunit	355290	334949	323623	334949	16045.7	337954	4.74789	335107	276938	324566	324566	30992.1	312204	9.9269	362225	348365	290154	348365	38242.4	333581	11.4642	326011	224221	258098	258098	51834.9	269443	19.2378	11.3442
544	B9W7X0	Protein transport protein sec61 alpha subunit, putative	43342.9	38434.6	51560.1	43342.9	6631.91	44445.9	14.9213	49139.6	42622.3	34593.5	42622.3	7286.12	42118.5	17.2991	65858.7	42125.3	44415.5	44415.5	13091.5	50799.8	25.7708	49170.9	60670.3	37453.2	49170.9	11608.7	49098.1	23.6439	20.4088
589	A0A1D8PRY9	Protein transport protein Sec61 subunit beta	290734	306786	304140	304140	8606.33	300553	2.8635	251606	261235	272708	261235	10564.5	261849	4.03458	282759	284644	270646	282759	7595.92	279350	2.71914	308051	237516	270104	270104	35301.6	271890	12.9838	5.65024
25	C4YMC3	Protein URA1	434955	520445	387055	434955	67571.9	447485	15.1004	453890	442987	552431	453890	60287	483103	12.4791	448188	434462	441084	441084	6864.6	441245	1.55574	496117	428914	478121	478121	34788.7	467717	7.43796	9.1433
728	C4YIF2	Protein URE2	54374.6	70866.8	71052.3	70866.8	9575.78	65431.2	14.6349	84479.7	57782.5	103994	84479.7	23198.7	82085.4	28.2616	59043.4	69108.7	66671.5	66671.5	5251.01	64941.2	8.08579	63660	69302.1	111177	69302.1	25958.8	81379.6	31.8984	20.7202
580	C4YKB0	Protein YOP1	526565	514605	525172	525172	6540.18	522114	1.25263	539291	527131	540053	539291	7250.92	535492	1.35407	472581	517697	503500	503500	23068.8	497926	4.63297	515770	507121	496444	507121	9680.7	506445	1.9115	2.28779
299	Q59U59	Proteinase A	136411	135809	128044	135809	4666.56	133421	3.49761	126986	148571	127877	127877	12213	134478	9.08178	122754	127771	129381	127771	3456.65	126635	2.72961	49776.7	101560	90585.9	90585.9	27286.4	80640.7	33.837	12.2865
539	B9WMR1	Protein-serine/threonine kinase	64685	107218	102360	102360	23281	91420.8	25.4657	100628	112148	102817	102817	6118.22	105198	5.81593	109033	103216	122627	109033	9961.63	111625	8.92416	66135.4	102598	109437	102598	23278.4	92723.5	25.1052	16.3278
219	C4YLZ2	Protoplast secreted protein 2	584579	521373	520062	521373	36876.3	542004	6.80369	604574	529374	570364	570364	37650.8	568104	6.62745	586242	506084	539253	539253	40276.9	543860	7.40575	631527	567890	574045	574045	35099.2	591154	5.93741	6.69357
568	C4YJZ4	Protoplast secreted protein 2	507497	513898	508653	508653	3411.36	510016	0.668873	446426	452745	481002	452745	18411.6	460058	4.00203	454771	404181	438944	438944	25878.6	432632	5.98167	460165	428421	443797	443797	15874.7	444128	3.57436	3.55673
161	Q5AL34	Psa2p	672828	667077	765617	672828	55306.8	701841	7.88025	626227	652088	707814	652088	41694.5	662043	6.29786	686795	628004	677493	677493	31602.4	664097	4.75869	588518	652978	618656	618656	32252.5	620051	5.20159	6.0346
638	A0A1D8PHP8	Putative ammonium permease	348310	369812	359680	359680	10757.4	359267	2.99426	420996	451972	439714	439714	15599.7	437561	3.56516	344032	355972	342193	344032	7481.47	347399	2.15357	340641	367277	356044	356044	13372.1	354654	3.77047	3.12086
190	Q9UUZ0	Putative fructose-1,6-bisphosphatase	1.25162e+06	1.36281e+06	1.34464e+06	1.34464e+06	59648.6	1.31969e+06	4.5199	1.25015e+06	1.29206e+06	547414	1.25015e+06	418346	1.02987e+06	40.6212	622956	1.25845e+06	1.24387e+06	1.24387e+06	362765	1.04176e+06	34.8225	637517	1.32654e+06	1.30247e+06	1.30247e+06	391045	1.08884e+06	35.9138	28.9693
48	P83775	Putative NADPH-dependent methylglyoxal reductase GRP2	1.60407e+06	1.62409e+06	1.60738e+06	1.60738e+06	10729.9	1.61185e+06	0.665692	1.69683e+06	1.68216e+06	1.64095e+06	1.68216e+06	28970.5	1.67331e+06	1.73133	1.42843e+06	1.66062e+06	1.62499e+06	1.62499e+06	125044	1.57135e+06	7.95773	1.70765e+06	1.78584e+06	1.69631e+06	1.70765e+06	48743.8	1.72993e+06	2.81767	3.2931
487	A0A1D8PSU2	Pyridoxamine-phosphate oxidase	161786	147022	141436	147022	10514.3	150081	7.00571	146573	144113	149668	146573	2783.23	146785	1.89613	137030	148558	159082	148558	11029.7	148223	7.44127	150859	148601	161364	150859	6811.2	153608	4.43415	5.19432
119	Q5AIA6	Pyridoxine biosynthesis protein	2.46103e+06	2.45556e+06	2.31909e+06	2.45556e+06	80419.4	2.41189e+06	3.33429	2.33426e+06	2.31051e+06	2.34594e+06	2.33426e+06	18056.1	2.33024e+06	0.774862	2.30181e+06	2.21921e+06	2.29637e+06	2.29637e+06	46196.7	2.27246e+06	2.03289	2.42734e+06	2.3588e+06	2.34683e+06	2.3588e+06	43442.2	2.37765e+06	1.82711	1.99229
528	C4YI50	Pyrroline-5-carboxylate reductase	523216	529816	519776	523216	5102.05	524269	0.973173	565852	554489	557442	557442	5896.07	559261	1.05426	486166	424518	482157	482157	34493.8	464280	7.42952	558244	497052	529758	529758	30620.1	528352	5.79541	3.81309
151	A0A1D8PLY4	Pyruvate carboxylase	361676	414455	362966	362966	30106.2	379699	7.92898	343936	383478	383655	383478	22881.1	370356	6.17814	382809	369474	349032	369474	17012.4	367105	4.63421	374364	369596	363141	369596	5632.64	369034	1.52632	5.06691
8	C4YGJ3	Pyruvate decarboxylase	6.65031e+06	6.56577e+06	6.31459e+06	6.56577e+06	174620	6.51022e+06	2.68224	6.34086e+06	6.12644e+06	5.60513e+06	6.12644e+06	378382	6.02414e+06	6.28109	6.04421e+06	6.08578e+06	6.22923e+06	6.08578e+06	97071.5	6.11974e+06	1.5862	7.02225e+06	6.46633e+06	6.4439e+06	6.46633e+06	327629	6.64416e+06	4.93109	3.87016
140	Q5A0Z9	Pyruvate dehydrogenase E1 component subunit alpha	788947	777351	777065	777351	6779.31	781121	0.867895	855475	757623	834378	834378	51496.8	815825	6.31223	856853	773774	805332	805332	41937.5	811986	5.1648	834760	776642	836330	834760	34016.8	815911	4.16918	4.12853
295	Q5A5V6	Pyruvate dehydrogenase E1 component subunit beta	1.09151e+06	1.07808e+06	1.10612e+06	1.09151e+06	14023.3	1.0919e+06	1.2843	1.13945e+06	1.08601e+06	1.08882e+06	1.08882e+06	30074	1.10476e+06	2.72222	1.12651e+06	1.04841e+06	892380	1.04841e+06	119205	1.02243e+06	11.659	950305	1.05592e+06	953345	953345	60117.1	986522	6.09384	5.43984
46	P46614	Pyruvate kinase	9.68707e+06	9.3376e+06	9.05874e+06	9.3376e+06	314826	9.36114e+06	3.36312	8.77591e+06	8.26805e+06	8.46327e+06	8.46327e+06	256186	8.50241e+06	3.0131	9.10827e+06	8.78281e+06	8.86987e+06	8.86987e+06	168491	8.92032e+06	1.88884	8.90657e+06	8.29134e+06	8.38953e+06	8.38953e+06	330526	8.52915e+06	3.87526	3.03508
570	Q5AI00	Rab family GTPase	198471	167350	209205	198471	21739.1	191675	11.3416	208995	177359	221889	208995	22912.9	202748	11.3012	249063	193678	192995	193678	32175.7	211912	15.1835	159679	170352	168717	168717	5748.34	166249	3.45767	10.321
352	A0A1D8PFX8	Rab GDP dissociation inhibitor	137083	145832	128588	137083	8622.48	137168	6.28608	145013	123986	112725	123986	16388.5	127241	12.8799	120368	138137	120218	120368	10302.6	126241	8.16106	106224	148807	117256	117256	22099.9	124096	17.8087	11.2839
725	A0A1D8PRQ3	Ran GTPase-binding protein	31457.1	11989	24061.6	24061.6	9827.23	22502.6	43.6716	11525.2	13402.8	28010.4	13402.8	9024.67	17646.1	51.1425	61733.5	51484.9	51428.1	51484.9	5933.47	54882.2	10.8113	61201.3	53495.5	69728.7	61201.3	8120.04	61475.2	13.2086	29.7085
512	Q59XU5	Ras-like protein 1	325114	312914	432558	325114	65838.1	356862	18.4492	485007	363827	464706	464706	64901.7	437847	14.8229	428169	377678	391214	391214	26135.4	399020	6.54989	323805	385974	400438	385974	40716.2	370072	11.0022	12.7061
419	B9WL02	Ras-related protein Sec4	46550.2	34796.2	22526.3	34796.2	12012.9	34624.2	34.6951	41785.7	49288.2	40316.7	41785.7	4812	43796.9	10.9871	27450.5	25765.5	41364.7	27450.5	8561.36	31526.9	27.1557	26664.2	22242.5	42939.1	26664.2	10899.3	30615.3	35.6009	27.1097
303	Q5AND4	Rdi1p	224013	240975	254085	240975	15076.8	239691	6.2901	219677	225324	233906	225324	7164.93	226302	3.16609	350041	281252	338464	338464	36831	323253	11.3939	327544	287475	260742	287475	33622	291920	11.5175	8.0919
578	B9WJ99	Reduced viability upon starvation protein, putative	291516	275937	310317	291516	17215.4	292590	5.88379	294157	293849	264053	293849	17292.5	284020	6.08847	272174	281400	276961	276961	4614.36	276845	1.66676	301031	294251	279364	294251	11083.6	291549	3.80164	4.36017
716	G1UA77	Repressed by TUP1 protein 5	277353	269351	191669	269351	47329.2	246124	19.2298	827878	735746	745136	745136	50699.3	769587	6.58787	1.40181e+06	1.32124e+06	1.36709e+06	1.36709e+06	40414.6	1.36338e+06	2.9643	2.08202e+06	1.82343e+06	1.90516e+06	1.90516e+06	132176	1.93687e+06	6.82423	8.90155
353	Q59KG2	Respiratory growth induced protein 1	630284	759045	628562	630284	74842.1	672630	11.1268	696362	549111	488147	549111	107046	577873	18.5241	591650	944656	977477	944656	213913	837928	25.5288	748017	703479	848961	748017	74541.6	766819	9.72089	16.2251
285	A0A1D8PM53	Reticulon-like protein	1.36596e+06	1.32688e+06	1.36652e+06	1.36596e+06	22729	1.35312e+06	1.67974	1.27803e+06	1.30272e+06	1.32098e+06	1.30272e+06	21553.5	1.30058e+06	1.65723	1.27157e+06	1.24601e+06	1.27196e+06	1.27157e+06	14865.4	1.26318e+06	1.17682	1.35592e+06	1.26907e+06	1.29531e+06	1.29531e+06	44546.2	1.30676e+06	3.4089	1.98067
387	C4YS38	Riboflavin synthase alpha chain	403251	490074	346471	403251	72323.4	413265	17.5005	500972	402765	354124	402765	74805.4	419287	17.8411	407614	380011	389759	389759	13998.5	392461	3.56686	423387	386932	348018	386932	37691.6	386112	9.76183	12.1676
551	C4YG46	Ribokinase	55772.2	52144.5	45504.5	52144.5	5206.98	51140.4	10.1817	56401.7	47218.4	59731.4	56401.7	6480.68	54450.5	11.902	61767.1	52563.4	49795.4	52563.4	6267.53	54708.6	11.4562	61769.8	42661.7	35213.8	42661.7	13698	46548.5	29.4274	15.7418
603	A0A1D8PQ43	Ribonuclease H	215584	233552	222406	222406	9070.27	223848	4.05198	80073.6	204922	219673	204922	76695	168223	45.5913	16578.4	215629	140607	140607	100526	124272	80.8921	166988	214662	114554	166988	50072.7	165402	30.2734	40.2022
702	Q5A0N3	Ribonucleoside-diphosphate reductase	65143.3	33650.5	30013.8	33650.5	19317.9	42935.8	44.9926	37470	67955.7	44028.5	44028.5	16046.3	49818	32.2098	83293.1	67471.1	45989.5	67471.1	18723.2	65584.6	28.5482	82528.9	69176	29216	69176	27741	60307	45.9996	37.9375
258	Q5A0L0	Ribonucleotide-diphosphate reductase subunit	437325	436077	432359	436077	2583.69	435253	0.593606	381931	394027	401281	394027	9775.37	392413	2.49109	441851	420548	448017	441851	14412.8	436805	3.29959	413974	433257	446575	433257	16391	431269	3.80065	2.54623
319	A0A1D8PN83	Ribosomal 40S subunit protein S11A	984378	901027	818081	901027	83148.6	901162	9.22682	1.10888e+06	1.00648e+06	995845	1.00648e+06	62417	1.03707e+06	6.0186	1.05272e+06	1.03198e+06	1.04686e+06	1.04686e+06	10692.4	1.04385e+06	1.02432	1.12359e+06	961865	1.00183e+06	1.00183e+06	84238.3	1.02909e+06	8.18567	6.11385
337	A0A1D8PDT3	Ribosomal 40S subunit protein S14B	665106	752692	693265	693265	44713.4	703688	6.35416	711965	602119	720222	711965	65932.6	678102	9.72311	790080	791921	766881	790080	13955.9	782961	1.78245	601238	548808	538188	548808	33756.4	562745	5.99854	5.96456
218	Q5A900	Ribosomal 40S subunit protein S2	1.10905e+06	1.17097e+06	1.03815e+06	1.10905e+06	66456.6	1.10606e+06	6.00842	1.0999e+06	1.21484e+06	1.02409e+06	1.0999e+06	96043.4	1.11294e+06	8.62969	1.18258e+06	1.22757e+06	1.1067e+06	1.18258e+06	61089.2	1.17229e+06	5.21112	1.04587e+06	1.18681e+06	1.18781e+06	1.18681e+06	81661.7	1.14016e+06	7.1623	6.75288
321	Q5AG43	Ribosomal 40S subunit protein S5	2.09179e+06	2.02829e+06	1.9249e+06	2.02829e+06	84235.3	2.01499e+06	4.18042	2.17952e+06	2.10093e+06	2.04467e+06	2.10093e+06	67733.4	2.10837e+06	3.21259	2.26381e+06	2.12087e+06	2.10483e+06	2.12087e+06	87524.3	2.16317e+06	4.04611	2.32251e+06	2.10564e+06	2.05911e+06	2.10564e+06	140581	2.16242e+06	6.5011	4.48505
276	Q5AIB8	Ribosomal 60S subunit protein L10	567616	631787	586010	586010	33045	595138	5.5525	595728	603720	626897	603720	16189.4	608782	2.65931	665125	683673	714052	683673	24700.7	687617	3.59222	706381	710850	696065	706381	7582.89	704432	1.07646	3.22012
431	Q5AJF7	Ribosomal 60S subunit protein L12A	2.98959e+06	2.91425e+06	2.88287e+06	2.91425e+06	54851	2.9289e+06	1.87275	3.04384e+06	2.909e+06	3.01882e+06	3.01882e+06	71725.3	2.99055e+06	2.3984	3.17619e+06	2.92617e+06	2.90953e+06	2.92617e+06	149383	3.00396e+06	4.97287	3.14519e+06	2.84006e+06	2.89025e+06	2.89025e+06	163613	2.9585e+06	5.53029	3.69357
377	A0A1D8PFL9	Ribosomal 60S subunit protein L14B	1.56785e+06	1.44681e+06	1.45776e+06	1.45776e+06	66945	1.4908e+06	4.49053	1.64935e+06	1.47993e+06	1.4559e+06	1.47993e+06	105438	1.5284e+06	6.89859	1.7682e+06	1.51623e+06	1.52548e+06	1.52548e+06	142880	1.6033e+06	8.91161	1.60076e+06	1.44059e+06	1.48911e+06	1.48911e+06	82133.5	1.51016e+06	5.43875	6.43487
524	Q5AB87	Ribosomal 60S subunit protein L16A	204338	129645	162586	162586	37433	165523	22.615	489488	193927	209726	209726	166269	297714	55.8487	293510	284203	811546	293510	301811	463086	65.1738	183946	165947	898373	183946	417767	416089	100.403	61.0102
443	Q59TE0	Ribosomal 60S subunit protein L17B	1.38489e+06	1.31881e+06	1.26932e+06	1.31881e+06	57984.8	1.32434e+06	4.37839	1.4448e+06	1.35885e+06	1.2889e+06	1.35885e+06	78084.2	1.36418e+06	5.72387	1.43153e+06	1.35021e+06	1.35997e+06	1.35997e+06	44400.2	1.38057e+06	3.21608	1.3859e+06	1.25206e+06	1.22462e+06	1.25206e+06	86291.2	1.28753e+06	6.70209	5.00511
517	A0A1D8PPT5	Ribosomal 60S subunit protein L23B	420147	491256	479024	479024	38018.6	463476	8.20292	447137	461713	478917	461713	15908.2	462589	3.43895	308494	493447	502176	493447	109390	434706	25.164	399197	446355	451881	446355	28954.2	432478	6.69496	10.8752
503	Q5A6A1	Ribosomal 60S subunit protein L24A	1.84211e+06	1.95384e+06	1.87648e+06	1.87648e+06	57228.8	1.89081e+06	3.02668	1.95748e+06	1.92755e+06	1.95402e+06	1.95402e+06	16372.9	1.94635e+06	0.841212	1.95667e+06	2.09715e+06	2.0824e+06	2.0824e+06	77200.8	2.04541e+06	3.77435	1.98488e+06	1.91171e+06	1.90214e+06	1.91171e+06	45260	1.93291e+06	2.34155	2.49595
127	Q59LS1	Ribosomal 60S subunit protein L3	2.37717e+06	2.38082e+06	2.3863e+06	2.38082e+06	4594.82	2.38143e+06	0.192944	2.72351e+06	2.40338e+06	2.42614e+06	2.42614e+06	178617	2.51767e+06	7.09453	2.53483e+06	2.61244e+06	2.527e+06	2.53483e+06	47234.3	2.55809e+06	1.84647	2.41063e+06	2.38559e+06	2.35929e+06	2.38559e+06	25675.6	2.38517e+06	1.07647	2.5526
616	A0A1D8PPN6	Ribosomal 60S subunit protein L32	572803	559540	574854	572803	8312.72	569066	1.46077	555322	569395	576403	569395	10735.9	567040	1.89333	643859	583842	575854	583842	37172.2	601185	6.18315	428780	569367	587413	569367	86847.2	528520	16.4321	6.49235
174	Q5AGZ7	Ribosomal 60S subunit protein L5	1.78343e+06	1.76949e+06	1.77064e+06	1.77064e+06	7737.28	1.77452e+06	0.436021	1.79057e+06	1.76403e+06	1.76714e+06	1.76714e+06	14507.5	1.77392e+06	0.817824	1.70227e+06	1.70522e+06	1.68915e+06	1.70227e+06	8555.22	1.69888e+06	0.50358	1.72341e+06	1.75254e+06	1.69717e+06	1.72341e+06	27701	1.72437e+06	1.60644	0.840965
173	A0A1D8PDL6	Ribosomal 60S subunit protein L7A	1.30915e+06	1.25867e+06	1.25435e+06	1.25867e+06	30468.4	1.27406e+06	2.39144	1.42818e+06	1.34842e+06	1.33708e+06	1.34842e+06	49650	1.37123e+06	3.62085	1.41681e+06	1.37017e+06	1.38551e+06	1.38551e+06	23770.2	1.39083e+06	1.70907	1.3558e+06	1.3094e+06	1.25953e+06	1.3094e+06	48145.7	1.30824e+06	3.68018	2.85038
134	Q5ANA1	Ribosomal 60S subunit protein L8B	2.10578e+06	2.04883e+06	2.06342e+06	2.06342e+06	29582.8	2.07268e+06	1.42727	2.13358e+06	2.05074e+06	2.09755e+06	2.09755e+06	41535.9	2.09396e+06	1.98361	2.18128e+06	2.23189e+06	2.2384e+06	2.23189e+06	31270.4	2.21719e+06	1.41036	2.19579e+06	2.11489e+06	2.18677e+06	2.18677e+06	44337.1	2.16582e+06	2.04713	1.71709
330	Q5AEN2	Ribosomal 60S subunit protein L9B	2.39914e+06	2.49486e+06	2.31662e+06	2.39914e+06	89202.1	2.40354e+06	3.71128	2.38965e+06	2.38145e+06	2.40493e+06	2.38965e+06	11914.6	2.39201e+06	0.498101	2.41209e+06	2.49239e+06	2.42977e+06	2.42977e+06	42192.6	2.44475e+06	1.72584	2.37229e+06	2.42831e+06	2.33328e+06	2.37229e+06	47769.5	2.37796e+06	2.00884	1.98602
261	C4YSS4	Ribosomal protein	1.18927e+06	1.17041e+06	1.18681e+06	1.18681e+06	10249.5	1.18216e+06	0.86701	1.20514e+06	1.2123e+06	1.17965e+06	1.20514e+06	17161	1.19903e+06	1.43124	1.30313e+06	1.23648e+06	1.2662e+06	1.2662e+06	33389.3	1.26861e+06	2.63197	1.26989e+06	1.24063e+06	1.24106e+06	1.24106e+06	16772.5	1.25053e+06	1.34123	1.56786
358	Q5A6R1	Ribosomal protein L15	799040	850651	838310	838310	26950.8	829333	3.2497	812810	853358	849794	849794	22452.5	838654	2.67721	850962	919126	869330	869330	35268.7	879806	4.00869	851444	864846	857443	857443	6713.57	857911	0.782548	2.67954
402	A0A1D8PK40	Ribosomal protein L19	1.62778e+06	1.56047e+06	1.6171e+06	1.6171e+06	36175.1	1.60178e+06	2.25843	1.64586e+06	1.55671e+06	1.57086e+06	1.57086e+06	47911	1.59114e+06	3.01111	1.63455e+06	1.63179e+06	1.63911e+06	1.63455e+06	3697.54	1.63515e+06	0.226129	1.74588e+06	1.56519e+06	1.67379e+06	1.67379e+06	90953.6	1.66162e+06	5.47379	2.74237
588	B9WGA8	Ribosomal protein of the large subunit, putative	575665	557348	545086	557348	15389.2	559366	2.75118	550067	525925	547970	547970	13374.5	541321	2.47072	610995	539977	496677	539977	57716.1	549216	10.5088	667607	533481	543747	543747	74651	581612	12.8352	7.14148
380	A0A1D8PTS0	Ribosomal protein P2A	2.38064e+06	2.45971e+06	2.41926e+06	2.41926e+06	39539.1	2.41987e+06	1.63394	2.36359e+06	2.39356e+06	2.39228e+06	2.39228e+06	16946.7	2.38314e+06	0.711106	2.3549e+06	2.42694e+06	1.18577e+06	2.3549e+06	696727	1.9892e+06	35.0254	2.58221e+06	2.42934e+06	2.46198e+06	2.46198e+06	80510.8	2.49118e+06	3.23184	10.1506
563	Q5ANH5	Ribosomal protein P2B	349378	368409	428821	368409	41478.9	382202	10.8526	367599	399582	389285	389285	16326.1	385489	4.23517	369609	374493	402545	374493	17774.2	382216	4.65029	372739	431286	420758	420758	31210.4	408261	7.64471	6.84569
206	B9WLS6	Ribosomal protein, small subunit, putative	3.21462e+06	3.25928e+06	3.2232e+06	3.2232e+06	23698	3.23237e+06	0.733145	3.15237e+06	3.27764e+06	3.27687e+06	3.27687e+06	72102.5	3.23563e+06	2.22839	3.38702e+06	3.21608e+06	3.25908e+06	3.25908e+06	88917.9	3.2874e+06	2.70481	3.28328e+06	3.28453e+06	3.24112e+06	3.28328e+06	24710.4	3.26964e+06	0.755753	1.60553
408	B9WMK5	Ribosomal protein, small subunit, putative	842167	760457	775172	775172	43553.3	792599	5.49501	848971	811957	807229	811957	22857.9	822719	2.77833	882229	846920	868494	868494	17799.2	865881	2.05561	927058	795685	805578	805578	73159.8	842774	8.68083	4.75245
446	B9WIE6	Ribosomal protein, small subunit, putative	1.35735e+06	1.29166e+06	1.23301e+06	1.29166e+06	62208	1.29401e+06	4.80739	1.4987e+06	1.48823e+06	1.40085e+06	1.48823e+06	53727	1.4626e+06	3.6734	1.49201e+06	1.43073e+06	1.41183e+06	1.43073e+06	41910.6	1.44486e+06	2.90068	1.19672e+06	1.43527e+06	1.4102e+06	1.4102e+06	131092	1.3474e+06	9.72926	5.27768
430	C4YLC1	Ribosomal_L18e/L15P domain-containing protein	2.08048e+06	2.39989e+06	2.38119e+06	2.38119e+06	179257	2.28719e+06	7.83744	2.23125e+06	2.38975e+06	2.37236e+06	2.37236e+06	86924.7	2.33112e+06	3.72888	2.18862e+06	2.40753e+06	2.38139e+06	2.38139e+06	119557	2.32585e+06	5.14037	2.28319e+06	2.4445e+06	2.39139e+06	2.39139e+06	82208	2.37303e+06	3.46427	5.04274
435	C4YNP1	Ribosomal_L18e/L15P domain-containing protein	1.1529e+06	1.09854e+06	1.15572e+06	1.1529e+06	32227.9	1.13572e+06	2.83765	1.1454e+06	1.09751e+06	1.08356e+06	1.09751e+06	32436.8	1.10882e+06	2.92533	1.17433e+06	1.18424e+06	1.25322e+06	1.18424e+06	42973.3	1.20393e+06	3.56941	1.21485e+06	1.09875e+06	1.1834e+06	1.1834e+06	60050.7	1.16567e+06	5.15162	3.621
466	C4YT11	Ribosomal_L27_C domain-containing protein	43656.8	134781	117526	117526	48404.5	98654.5	49.0647	43406.3	121221	138456	121221	50640	101027	50.125	75256.1	91509.8	116357	91509.8	20699.9	94374.4	21.9338	106117	117336	118690	117336	6901.71	114048	6.05159	31.7938
684	Q5AC00	Ribosome assembly factor mrt4	24926	29972	23590	24926	3365.97	26162.7	12.8655	32171	21037	26948.8	26948.8	5570.57	26718.9	20.8488	28838.6	5761.21	27739.8	27739.8	13018.1	20779.9	62.6478	31752.2	22559.6	26520.9	26520.9	4610.91	26944.2	17.1128	28.3687
172	C4YNU8	Rick_17kDa_Anti domain-containing protein	2.97121e+06	2.95187e+06	2.70327e+06	2.95187e+06	149424	2.87545e+06	5.19655	2.5358e+06	2.62979e+06	2.44823e+06	2.5358e+06	90796.6	2.53794e+06	3.57757	3.42664e+06	3.21392e+06	3.13902e+06	3.21392e+06	149212	3.25986e+06	4.57725	2.78363e+06	2.88429e+06	2.84694e+06	2.84694e+06	50882	2.83829e+06	1.7927	3.78602
438	Q5AA01	Rim1p	624905	620295	612410	620295	6318.48	619203	1.02042	465943	536988	531617	531617	39558.4	511516	7.73357	532044	556050	553421	553421	13166.5	547172	2.40629	587008	565259	549044	565259	19049.1	567103	3.35902	3.62983
420	A0A1D8PK11	RNA-binding protein	170888	175540	192155	175540	11180	179528	6.22743	159364	171246	154071	159364	8795.69	161560	5.44422	149246	175616	156636	156636	13602.8	160499	8.47529	156436	91847.5	178675	156436	45102	142319	31.6907	12.9594
406	A0A1D8PI17	Rnr22p	119751	104093	100193	104093	10351.5	108012	9.5836	72130.8	100051	65519.4	72130.8	18328.8	79233.7	23.1326	147390	117603	134675	134675	14946.6	133223	11.2193	98668.4	110736	122817	110736	12074.1	110740	10.9031	13.7096
154	Q5AK88	RRM domain-containing protein	655641	701244	719677	701244	32965.1	692188	4.76246	710639	717854	688348	710639	15381.3	705614	2.17985	701495	712960	702092	702092	6453.87	705516	0.914773	771144	703085	724154	724154	34842.2	732794	4.7547	3.15295
500	Q5A0V9	rRNA methyltransferase	229719	228853	208068	228853	12257.7	222213	5.51619	224906	241560	224208	224906	9822.97	230225	4.26669	234234	220991	216371	220991	9272.16	223865	4.14185	205524	229827	225668	225668	12998.2	220340	5.89914	4.95597
417	C4YTN7	RuvB-like helicase	282612	271253	235534	271253	24566.8	263133	9.33626	288657	278906	284285	284285	4884.12	283949	1.72007	235308	285370	266254	266254	25262.7	262311	9.63082	256982	278440	283622	278440	14124.4	273015	5.17348	6.46516
619	Q5A0W7	RuvB-like helicase 1	81027	79134.7	82402.1	81027	1640.51	80854.6	2.02897	76828.7	93370.9	84785	84785	8273.1	84994.9	9.73364	84490.6	81672.2	82127.1	82127.1	1513.04	82763.3	1.82815	69262.8	88651	77942.2	77942.2	9711.77	78618.6	12.353	6.48594
254	C4YN44	S-(hydroxymethyl)glutathione dehydrogenase	1.42211e+06	1.38952e+06	1.54267e+06	1.42211e+06	80675.4	1.45143e+06	5.55833	1.53035e+06	1.45147e+06	1.43383e+06	1.45147e+06	51396.1	1.47188e+06	3.49186	1.50129e+06	1.47168e+06	1.44588e+06	1.47168e+06	27722.4	1.47295e+06	1.8821	1.51576e+06	1.4272e+06	1.497e+06	1.497e+06	46664.4	1.47999e+06	3.15303	3.52133
290	C4YK99	S10_plectin domain-containing protein	1.53247e+06	1.00458e+06	1.00761e+06	1.00761e+06	303908	1.18155e+06	25.7211	897496	784472	800836	800836	61080.9	827601	7.38047	856840	989654	983651	983651	75007.1	943382	7.95087	1.27613e+06	1.51384e+06	1.49876e+06	1.49876e+06	133104	1.42958e+06	9.31074	12.5908
110	C4YP33	Saccharopine dehydrogenase	741940	751481	732974	741940	9255.08	742132	1.24709	786386	770355	790016	786386	10462.4	782252	1.33747	748448	737686	798496	748448	32450.8	761543	4.26119	788215	783982	782170	783982	3102.42	784789	0.395319	1.81027
452	C4YGU8	Saccharopine dehydrogenase [NAD(+), L-lysine-forming]	378711	389658	374595	378711	7785.49	380988	2.0435	401747	357258	386660	386660	22625.1	381888	5.92455	353561	388861	346306	353561	22765.9	362909	6.27316	426343	370309	370446	370446	32311.7	389033	8.30566	5.63672
107	A0A1D8PF68	S-adenosylmethionine synthase	1.02498e+06	1.00992e+06	1.01474e+06	1.01474e+06	7693.01	1.01655e+06	0.756778	985371	1.05654e+06	1.31027e+06	1.05654e+06	170784	1.11739e+06	15.2841	1.20053e+06	1.18252e+06	1.18933e+06	1.18933e+06	9094.47	1.19079e+06	0.763734	1.06018e+06	1.22983e+06	1.14769e+06	1.14769e+06	84837.7	1.1459e+06	7.4036	6.05206
649	C4YKI2	SAP domain-containing protein	202576	217822	216223	216223	8378.71	212207	3.94837	183720	181801	194348	183720	6758.42	186623	3.62143	188058	207662	225045	207662	18504.8	206921	8.9429	188681	184741	198599	188681	7140.9	190674	3.74509	5.06445
376	Q59U89	SBDS domain-containing protein	558596	520697	473000	520697	42891.3	517431	8.28929	571140	538802	540243	540243	18268.6	550061	3.32119	590992	587593	574245	587593	8851.96	584276	1.51503	890110	575706	568713	575706	183573	678176	27.0687	10.0485
355	Q5ANP6	Sbp1p	665344	677863	677224	677224	7051.07	673477	1.04696	633121	663135	682073	663135	24683.8	659443	3.74312	663906	722335	712829	712829	31352.3	699690	4.48089	631442	706455	706626	706455	43358.2	681508	6.3621	3.90827
538	Q5AJ84	SCP2 domain-containing protein	210851	216922	216205	216205	3317.61	214659	1.54552	225848	243643	229872	229872	9331.63	233121	4.00292	210897	200911	190478	200911	10210.3	200762	5.08577	211435	219437	220658	219437	5009.76	217177	2.30677	3.23525
325	C4YQU5	SEC14 cytosolic factor	203143	219563	236417	219563	16637.1	219708	7.57237	281049	265894	271010	271010	7709.48	272651	2.8276	266144	240866	296126	266144	27663.2	267712	10.3332	176801	157877	228997	176801	36834.3	187891	19.604	10.0843
687	Q8NJ85	Septin	22491.7	22075.4	22445.1	22445.1	228.096	22337.4	1.02114	16716.1	26600.6	18542.9	18542.9	5259.39	20619.8	25.5065	27954.5	31490.7	24822.9	27954.5	3335.95	28089.4	11.8762	25137	26300.2	20568.5	25137	3029.77	24001.9	12.623	12.7567
309	B9W7A2	Septin, putative	100505	185139	163357	163357	43946.5	149667	29.3629	109249	173081	130784	130784	32473.8	137705	23.5822	143728	116211	195156	143728	40071.3	151698	26.4152	166324	191907	118967	166324	37007.8	159066	23.2657	25.6565
82	C4YSD4	Serine hydroxymethyltransferase	688258	649986	669122	669122	19136	669122	2.85987	556132	682208	664456	664456	68245.1	634265	10.7597	659475	687683	703114	687683	22128.7	683424	3.23792	690526	699446	694252	694252	4480.18	694742	0.64487	4.37559
204	G1UAW4	Serine hydroxymethyltransferase	298238	264529	327947	298238	31730	296905	10.6869	289374	309585	309444	309444	11628.5	302801	3.84031	307142	300347	302638	302638	3457.27	303376	1.1396	281891	294608	251888	281891	21935.2	276129	7.94382	5.90266
434	Q59N42	Serine/threonine-protein phosphatase	60732.7	63594.5	58257.6	60732.7	2670.75	60861.6	4.38823	51540.5	59234.7	61032.1	59234.7	5041.83	57269.1	8.80374	59046.9	55165.7	62241	59046.9	3543.17	58817.9	6.02397	58429.2	54525.4	57455.5	57455.5	2031.95	56803.4	3.57716	5.69828
158	C4YQ44	Seryl-tRNA synthetase	456626	456696	461768	456696	2948.52	458363	0.643271	454847	465883	453980	454847	6635.95	458237	1.44815	397415	468891	446115	446115	36513.1	437474	8.34634	484990	458859	452718	458859	17136.6	465523	3.68116	3.52973
186	A0A1D8PNY6	Sfc1p	410984	399698	398721	399698	6816	403134	1.69075	426233	384941	391517	391517	22186.5	400897	5.53422	395930	396696	357814	395930	22230.5	383480	5.79705	322097	387077	368756	368756	33504.2	359310	9.32459	5.58665
573	C4YMZ5	S-formylglutathione hydrolase	115703	112193	129459	115703	9125.79	119118	7.6611	137518	106347	125434	125434	15716	123100	12.7669	125290	123837	120799	123837	2291.64	123309	1.85846	132429	141502	126997	132429	7327.97	133643	5.48326	6.94242
556	Q5A0I8	Sgt2p	52677.3	48269.2	112908	52677.3	36114	71284.8	50.6616	60250.3	51725.9	52593.3	52593.3	4691.26	54856.5	8.55187	156945	62406.4	61521.8	62406.4	54839.2	93624.5	58.5736	44144.8	40641.7	43884.2	43884.2	1951.64	42890.2	4.55031	30.5843
156	C4YI87	SHSP domain-containing protein	1.59711e+06	1.77171e+06	1.71641e+06	1.71641e+06	89234.5	1.69508e+06	5.26433	1.46222e+06	1.50384e+06	1.58899e+06	1.50384e+06	64622.1	1.51835e+06	4.25608	1.37068e+06	1.53966e+06	1.48305e+06	1.48305e+06	86010.3	1.46447e+06	5.87315	1.25402e+06	1.53548e+06	1.53726e+06	1.53548e+06	163014	1.44225e+06	11.3027	6.67407
75	Q5ADT0	Slk19p	471192	513005	452231	471192	31095	478809	6.49424	347175	407986	429376	407986	42647.1	394845	10.801	423850	435559	420221	423850	8015.65	426544	1.87921	394480	393555	411075	394480	9859.05	399703	2.46659	5.41025
302	B9WIT4	Small COPII coat GTPase, putative	390485	304525	422695	390485	61088.6	372568	16.3966	402118	434280	438595	434280	19931.5	424998	4.68979	423645	405593	408498	408498	9693.19	412579	2.34941	385152	405767	423784	405767	19330.2	404901	4.77405	7.05246
491	Q59NB3	Snl1p	148192	122309	134840	134840	12943.7	135114	9.57987	138965	120597	119254	120597	11012.9	126272	8.72157	145465	112104	128288	128288	16683	128619	12.9708	102386	136570	132933	132933	18774.5	123963	15.1452	11.6044
713	T1WES3	SOD1 copper chaperone	72265.9	71136.1	70556.4	71136.1	869.356	71319.5	1.21896	90221.6	80372.5	85934.8	85934.8	4938.3	85509.6	5.77514	114516	92067.6	98475.7	98475.7	11563.5	101686	11.3717	100533	102129	104966	102129	2245.3	102543	2.18962	5.13887
476	Q59Z50	Spermidine synthase	382803	612742	542967	542967	117893	512837	22.9884	442952	464832	544774	464832	53599.3	484186	11.07	423174	445489	442104	442104	12026.5	436922	2.75255	411872	373216	404306	404306	20486.5	396465	5.1673	10.4946
178	C4YEG9	Sphingolipid long chain base-responsive protein LSP1	3.3662e+06	3.57186e+06	3.53769e+06	3.53769e+06	110205	3.49192e+06	3.15601	3.30967e+06	3.39509e+06	3.34177e+06	3.34177e+06	43147	3.34884e+06	1.28841	3.34639e+06	3.40067e+06	3.35465e+06	3.35465e+06	29248.2	3.36724e+06	0.868611	3.02469e+06	3.23e+06	3.23664e+06	3.23e+06	120499	3.16377e+06	3.80872	2.28044
335	Q5A0J3	Sphingosine hydroxylase	273407	297164	301640	297164	15174	290737	5.21916	228571	260236	247097	247097	15908.5	245301	6.48531	316732	310413	283974	310413	17378.3	303706	5.72209	313446	304499	301813	304499	6090.64	306586	1.9866	4.85329
579	Q5A879	Sphingosine N-acyltransferase	155687	115144	146712	146712	21294.8	139181	15.3001	160514	154837	161654	160514	3651.89	159002	2.29676	170730	155486	154473	155486	9107.85	160230	5.68424	136424	137966	136735	136735	815.014	137042	0.594719	5.96895
721	C4YDH2	Squalene monooxygenase	113650	109963	106615	109963	3519.07	110076	3.19695	109662	108027	99010.9	108027	5736.02	105567	5.43355	128155	116396	115027	116396	7217.11	119859	6.02131	88732.4	106786	110615	106786	11686.4	102044	11.4523	6.52602
726	P78589	Squalene synthase	59723.1	69231.8	70211.3	69231.8	5793.33	66388.8	8.72637	128544	97285	116019	116019	15732	113949	13.8062	47455.5	66717.3	44997.2	47455.5	11894.1	53056.7	22.4178	67808.2	41078.4	93326.3	67808.2	26126.3	67404.3	38.7605	20.9277
113	Q5A678	Ssz1p	618742	602418	621674	618742	10375.3	614278	1.68902	603109	625251	630033	625251	14364	619464	2.31878	618891	627307	614198	618891	6641.7	620132	1.07101	676680	662984	651729	662984	12495.3	663798	1.8824	1.7403
342	C4YPY8	Sterol 24-C-methyltransferase	543427	556692	402036	543427	85718	500718	17.119	507386	541305	548059	541305	21795.9	532250	4.09505	500657	536054	512491	512491	18019.2	516401	3.48938	504015	525585	486419	504015	19616.5	505339	3.88184	7.14632
372	Q59X49	Stress protein DDR48	62760.7	60995.6	67585.3	62760.7	3411.19	63780.5	5.34833	59460	59006.2	62495.3	59460	1897.08	60320.5	3.145	107608	98986	107675	107608	4997.32	104756	4.77042	54397.5	58282.7	53681.2	54397.5	2475.96	55453.8	4.46491	4.43216
681	B9WGL9	Subunit of the mitochondrial inner membrane i-AAA protease complex, putative	22620.4	20611.4	12772.1	20611.4	5203.87	18668	27.876	17501.6	9289.08	13064.6	13064.6	4110.71	13285.1	30.9422	16141.2	10977	19722.9	16141.2	4396.76	15613.7	28.1597	15575.5	17282	9793.93	15575.5	3924.51	14217.2	27.604	28.6455
90	Q5A1E8	Succinate dehydrogenase [ubiquinone] flavoprotein subunit, mitochondrial	1.01875e+06	1.03797e+06	1.05335e+06	1.03797e+06	17335.4	1.03669e+06	1.67218	1.1795e+06	1.20021e+06	1.20841e+06	1.20021e+06	14898	1.19604e+06	1.24561	1.11695e+06	1.1535e+06	1.17004e+06	1.1535e+06	27169.2	1.14683e+06	2.36907	1.1493e+06	1.1617e+06	1.05827e+06	1.1493e+06	56475.8	1.12309e+06	5.02861	2.57887
281	Q59QN7	Succinate dehydrogenase [ubiquinone] iron-sulfur subunit, mitochondrial	250500	235159	232075	235159	9869	239244	4.12507	276188	263757	262754	263757	7483.14	267566	2.79674	266190	256728	253028	256728	6787.78	258649	2.62432	296378	270714	264537	270714	16884.7	277210	6.09096	3.90927
224	Q5A8X6	Succinate--CoA ligase [ADP-forming] subunit alpha, mitochondrial	665807	699333	693272	693272	17865.4	686137	2.60377	630322	694105	674324	674324	32649.3	666250	4.90046	675462	664637	676173	675462	6465.15	672091	0.961947	595360	635460	651552	635460	28938.1	627457	4.61196	3.26953
83	C4YM97	Succinate--CoA ligase [ADP-forming] subunit beta, mitochondrial	1.46594e+06	1.49346e+06	1.50244e+06	1.49346e+06	19016.4	1.48728e+06	1.2786	1.41173e+06	1.49151e+06	1.46983e+06	1.46983e+06	41251.9	1.45769e+06	2.82996	1.39815e+06	1.42347e+06	1.3768e+06	1.39815e+06	23365.2	1.39947e+06	1.66957	1.41518e+06	1.41929e+06	1.41503e+06	1.41518e+06	2418.8	1.4165e+06	0.170758	1.48722
633	A0A1D8PHL8	Sulfite reductase (NADPH) subunit beta	52568.4	46889.3	50958.4	50958.4	2926.93	50138.7	5.83766	50440.9	50677	51730.1	50677	686.402	50949.3	1.34722	54441.8	48799.5	50532.4	50532.4	2890.28	51257.9	5.63869	46266.5	51640.2	43082.9	46266.5	4325.09	46996.5	9.20301	5.50665
612	Q5A8Z4	Superoxide dismutase	108694	109472	109269	109269	403.746	109145	0.369917	136366	121767	110569	121767	12935.7	122900	10.5254	86113.5	90007.2	79431.7	86113.5	5348.64	85184.1	6.27892	77746	97725.7	90065.4	90065.4	10080	88512.4	11.3882	7.14061
581	C4YHL4	Superoxide dismutase [Cu-Zn]	413273	368501	380502	380502	23175	387425	5.98179	1.67186e+06	1.55086e+06	1.51685e+06	1.55086e+06	81472.2	1.57986e+06	5.15693	1.54462e+06	1.62507e+06	1.63071e+06	1.62507e+06	48154.9	1.60013e+06	3.00943	2.14154e+06	1.99462e+06	1.99221e+06	1.99462e+06	85527	2.04279e+06	4.18677	4.58373
385	C4YFL5	Survival factor 1	209648	185821	201726	201726	12134.3	199065	6.09564	212579	201243	202741	202741	6157.93	205521	2.99625	206044	193955	211367	206044	8922.7	203789	4.37841	200786	193400	206224	200786	6436.92	200137	3.21626	4.17164
442	A0A1D8PH31	TATA-binding protein-associated factor	81526.5	96288.6	58218.5	81526.5	19194.2	78677.9	24.396	73529.8	87991.6	87085.6	87085.6	8100.68	82869	9.77529	83113.9	92841.2	82235.1	83113.9	5886.17	86063.4	6.83935	61555.7	87204	75065.9	75065.9	12830.3	74608.5	17.1968	14.5519
345	C4YHH4	T-complex protein 1 subunit delta	261859	261403	186839	261403	43181.7	236700	18.2432	369257	222128	239267	239267	80455.2	276884	29.0574	288419	178782	324569	288419	75917.8	263923	28.7651	230581	312116	306933	306933	45651.6	283210	16.1194	23.0463
412	Q59YH4	T-complex protein 1 subunit eta	57915.6	122064	104824	104824	33197.9	94934.5	34.9692	172029	177474	150215	172029	14425.1	166573	8.65996	109719	120286	148231	120286	19898.8	126079	15.7828	77003.3	89302	57881.5	77003.3	15833.2	74728.9	21.1876	20.1499
641	Q5AK16	T-complex protein 1 subunit gamma	71039.8	65189.4	58557.4	65189.4	6245.31	64928.9	9.61869	69353.3	57853	63461.7	63461.7	5750.7	63556	9.04825	76279.6	56105.8	62573.4	62573.4	10301.1	64986.2	15.8512	74699	55557.8	54658.5	55557.8	11319.7	61638.4	18.3647	13.2207
489	C4YNI2	TCTP domain-containing protein	232578	286153	236559	236559	29848.9	251763	11.8559	221466	281996	289678	281996	37362.2	264380	14.132	269824	332386	342640	332386	39415	314950	12.5147	270313	321195	326676	321195	31080.2	306061	10.1549	12.1644
200	Q5A1M1	Tfs1p	791051	838022	845378	838022	29472.6	824817	3.57323	803158	772672	812519	803158	20835.7	796117	2.61717	709495	734918	742485	734918	17281.7	728966	2.37072	759919	792982	783769	783769	17063	778890	2.19068	2.68795
471	C4YN54	Thioredoxin	1.85838e+06	1.67861e+06	1.50337e+06	1.67861e+06	177511	1.68012e+06	10.5654	1.82531e+06	1.72173e+06	1.67054e+06	1.72173e+06	78847.6	1.7392e+06	4.53356	1.76406e+06	1.69315e+06	1.64855e+06	1.69315e+06	58255	1.70192e+06	3.4229	1.92945e+06	1.64817e+06	1.62028e+06	1.64817e+06	171019	1.73263e+06	9.87047	7.09807
267	Q5A5A0	Thioredoxin peroxidase	2.13929e+06	1.56515e+06	2.23343e+06	2.13929e+06	361734	1.97929e+06	18.2759	1.9085e+06	2.01176e+06	2.06312e+06	2.01176e+06	78749.9	1.99446e+06	3.94843	2.06028e+06	2.11953e+06	2.1279e+06	2.11953e+06	36861.3	2.10257e+06	1.75316	2.17162e+06	2.04551e+06	2.0953e+06	2.0953e+06	63519.7	2.10415e+06	3.01879	6.74908
390	Q5A7P9	Thioredoxin peroxidase	437640	461226	469012	461226	16335.7	455959	3.58272	385213	472896	391931	391931	48800.1	416680	11.7116	446525	493964	431189	446525	32726.8	457226	7.15769	460110	442445	458318	458318	9723.18	453624	2.14344	6.14887
645	Q5AG89	Thioredoxin reductase	279920	298581	291527	291527	9422.84	290009	3.24915	258713	279133	271727	271727	10337.6	269858	3.83074	289725	288575	266575	288575	13046.6	281625	4.63261	249877	284041	278776	278776	18394.3	270898	6.79012	4.62566
138	A0A1D8PNG9	Threonine synthase	330684	335440	358262	335440	14742.2	341462	4.31736	327041	385341	388003	385341	34453.4	366795	9.3931	381119	328607	390177	381119	33242.6	366635	9.06696	361260	405037	383896	383896	21892.9	383398	5.71023	7.12191
152	A0A1D8PMV9	Threonine--tRNA ligase	438406	493137	489093	489093	30499.1	473545	6.44059	481349	500374	502819	500374	11753.8	494848	2.37523	449285	498575	497481	497481	28146.7	481780	5.84224	455279	500643	503776	500643	27140.7	486566	5.57801	5.05902
656	Q5A5P8	Tif11p	51908.9	46900	44689.7	46900	3698.9	47832.8	7.73298	48873.1	46602.4	45328.4	46602.4	1795.55	46934.7	3.82564	53983.3	48314.9	48403.9	48403.9	3247.25	50234	6.46424	45374.9	43469.7	45459.5	45374.9	1125.18	44768.1	2.51336	5.13405
421	A0A1D8PPQ1	Tif3p	191519	218399	206351	206351	13464.1	205423	6.55433	157344	192140	202141	192140	23514.3	183875	12.7882	211488	179029	194385	194385	16237.4	194967	8.32827	198318	176091	92270.2	176091	55925.5	155560	35.9512	15.9055
560	C4YDL5	TOG domain-containing protein	24741.6	15394.2	26683.5	24741.6	6035.9	22273.1	27.0995	38770.9	26150.7	12021.6	26150.7	13381.7	25647.8	52.1751	32020.4	3147.15	25216.8	25216.8	15094.3	20128.1	74.991	35780.2	2578.95	5300.79	5300.79	18433.3	14553.3	126.661	70.2316
686	Q59LZ9	Tom22p	106317	81182.1	101338	101338	13309.3	96279	13.8237	122294	73445.8	110060	110060	25417.8	101933	24.9358	121244	83327	114534	114534	20234.4	106368	19.023	127548	114857	83509.3	114857	22668.4	108638	20.866	19.6621
99	Q5A017	Transaldolase	5.31476e+06	5.30903e+06	5.37944e+06	5.31476e+06	39103.5	5.33441e+06	0.733043	5.13799e+06	5.19224e+06	5.25321e+06	5.19224e+06	57642.8	5.19448e+06	1.10969	3.8689e+06	5.2857e+06	5.24965e+06	5.24965e+06	807785	4.80142e+06	16.8239	5.27808e+06	5.3283e+06	5.29278e+06	5.29278e+06	25816.9	5.29972e+06	0.487137	4.78844
432	Q59PR9	Transcriptional regulator HMO1	284975	276788	277445	277445	4548.98	279736	1.62617	271447	251350	237967	251350	16852.2	253588	6.6455	289001	286946	284853	286946	2074.24	286933	0.722901	257553	264827	255059	257553	5074.82	259146	1.95828	2.73821
30	Q5A750	Transketolase	1.94666e+06	1.94014e+06	1.99123e+06	1.94666e+06	27809.4	1.95935e+06	1.41932	1.88834e+06	1.91798e+06	1.97869e+06	1.91798e+06	46059.3	1.92833e+06	2.38855	1.84199e+06	1.96477e+06	1.91832e+06	1.91832e+06	61994.4	1.90836e+06	3.24857	1.91772e+06	1.93448e+06	1.92699e+06	1.92699e+06	8396.92	1.9264e+06	0.435887	1.87308
246	A0A1D8PM35	Translation elongation factor 1 subunit beta	1.71138e+06	1.80151e+06	1.79215e+06	1.79215e+06	49555.6	1.76835e+06	2.80236	1.6459e+06	1.70931e+06	1.76789e+06	1.70931e+06	61011.9	1.7077e+06	3.57275	1.83611e+06	1.75438e+06	1.66596e+06	1.75438e+06	85098.9	1.75215e+06	4.85683	1.81648e+06	1.76286e+06	1.82306e+06	1.81648e+06	33022.7	1.8008e+06	1.83378	3.26643
533	Q5AAU7	Translation initiation factor eIF2 subunit alpha	118837	150722	149968	149968	18195.3	139842	13.0113	133940	147592	141832	141832	6853.96	141121	4.85679	151248	173810	173752	173752	13009	166270	7.82401	158431	142074	150783	150783	8184	150429	5.44044	7.78313
311	Q5AGF6	Translation initiation factor eIF2 subunit gamma	382831	345186	384620	382831	22268.9	370879	6.00436	353999	376152	373158	373158	12019.3	367770	3.26817	326421	336904	365754	336904	20368.7	343027	5.93793	315172	373833	379681	373833	35676.3	356229	10.015	6.30636
496	Q5A782	Translation initiation factor eIF5B	129008	148559	158762	148559	15119.7	145443	10.3956	144639	166806	166048	166048	12585.1	159164	7.90698	164606	164467	143476	164467	12159.5	157516	7.7195	142749	114640	161999	142749	23817.2	139796	17.0371	10.7648
242	Q59ZH8	Translation termination factor eRF1	194143	207079	211648	207079	9079.64	204290	4.44449	207585	204591	230175	207585	13986.7	214117	6.53225	196117	197131	213340	197131	9664.49	202196	4.77976	200655	216693	178067	200655	19405.6	198472	9.77753	6.38351
604	Q59YE8	Translation termination factor GTPase eRF3	24876.1	27113.8	29590.1	27113.8	2358.01	27193.3	8.67128	30638.2	26522.4	28829.9	28829.9	2062.95	28663.5	7.19713	33194.5	31958.8	33420.5	33194.5	786.807	32857.9	2.39457	23052.6	24308.8	25831	24308.8	1391.31	24397.5	5.70269	5.99142
228	C4YM18	Trehalose-6-phosphate synthase	286677	354988	313922	313922	34387.7	318529	10.7958	354943	382615	365638	365638	13954.3	367732	3.79468	295202	356398	361760	356398	36976.6	337787	10.9467	361204	379109	315581	361204	32756.4	351965	9.30673	8.71097
207	Q5AI14	Trehalose-phosphatase	307846	339789	341737	339789	19029.5	329791	5.77016	268197	298844	324104	298844	27996.3	297048	9.42483	299665	323773	320209	320209	13012.4	314549	4.13685	278116	261376	322570	278116	31625.3	287354	11.0057	7.58438
609	A0A1D8PEY6	Tricalbin	91301.9	91362.3	88637	91301.9	1556.33	90433.7	1.72096	88809.2	84693.6	85953.9	85953.9	2108.71	86485.6	2.43822	115844	93416.6	92498.8	93416.6	13221.6	100587	13.1445	84910.1	88089.3	81036.8	84910.1	3531.94	84678.7	4.17098	5.36866
51	Q59SM8	Trifunctional formate-tetrahydrofolate ligase/methenyltetrahydrofolate cyclohydrolase/methylenetetrahydrofolate dehydrogenase	706858	751070	758375	751070	27875.1	738768	3.77319	664791	742789	717638	717638	39810.2	708406	5.61969	748300	732144	706964	732144	20831.5	729136	2.85701	695147	734551	723729	723729	20358.1	717809	2.83615	3.77151
188	Q9P940	Triosephosphate isomerase	4.34598e+06	4.03661e+06	3.93132e+06	4.03661e+06	215536	4.10463e+06	5.25104	4.033e+06	3.91985e+06	3.80987e+06	3.91985e+06	111573	3.92091e+06	2.84558	4.25932e+06	4.10949e+06	4.13111e+06	4.13111e+06	80989.7	4.16664e+06	1.94376	4.42156e+06	4.00118e+06	3.942e+06	4.00118e+06	261468	4.12158e+06	6.34389	4.09607
499	C4YGN4	Tryptophan synthase	195073	207279	211226	207279	8420.95	204526	4.1173	200321	227812	209321	209321	14016	212485	6.59624	210731	198098	199710	199710	6875.92	202847	3.38971	215550	205677	210857	210857	4938.39	210695	2.34386	4.11178
196	B9WMS9	Tubulin alpha chain	751187	660801	693122	693122	45800.2	701704	6.527	678241	640919	666982	666982	19144.4	662047	2.8917	758823	705887	687288	705887	37115.7	717332	5.17413	457294	748565	701827	701827	156429	635896	24.5998	9.79815
135	A0A1D8PC97	Tubulin beta chain	1.29359e+06	1.20488e+06	1.20028e+06	1.20488e+06	52594.4	1.23291e+06	4.26587	1.24354e+06	1.20598e+06	1.16882e+06	1.20598e+06	37360.1	1.20611e+06	3.09756	1.24196e+06	1.18274e+06	1.1453e+06	1.18274e+06	48736.3	1.19e+06	4.09549	1.32417e+06	1.22652e+06	1.23533e+06	1.23533e+06	54012.4	1.26201e+06	4.27989	3.9347
277	A0A191XT62	TUP1 protein	514072	485293	476941	485293	19479.7	492102	3.95847	457774	453100	439297	453100	9606.89	450057	2.13459	513358	460312	453683	460312	32708.1	475785	6.87457	403468	456103	444459	444459	27647.3	434677	6.36042	4.83201
291	Q59V92	Type II HSP40 co-chaperone	522610	533460	519781	522610	7221.1	525284	1.3747	445027	529468	532754	529468	49727.7	502416	9.8977	456121	523531	568189	523531	56417.8	515947	10.9348	328166	410942	558986	410942	116938	432698	27.0254	12.3081
304	Q5AFB3	Tyrosine--tRNA ligase	310040	356840	337780	337780	23533.6	334886	7.02733	357096	354708	332230	354708	13718.9	348012	3.94207	374086	385379	350119	374086	18005.5	369861	4.86816	354936	366243	300585	354936	35102	340588	10.3063	6.53597
67	A0A1D8PP59	Ubiquinol--cytochrome-c reductase subunit	2.08774e+06	1.26245e+06	1.44037e+06	1.44037e+06	434330	1.59685e+06	27.1992	1.85611e+06	1.86084e+06	1.7576e+06	1.85611e+06	58287.8	1.82485e+06	3.19411	2.21437e+06	1.70896e+06	1.63172e+06	1.70896e+06	316456	1.85168e+06	17.0902	1.46802e+06	1.68504e+06	1.60138e+06	1.60138e+06	109455	1.58481e+06	6.90648	13.5975
525	Q5AHZ4	Ubiquinone biosynthesis monooxygenase COQ6, mitochondrial	56067.5	37573.2	63217.8	56067.5	13233.9	52286.1	25.3105	66026.1	68101.3	61430.2	66026.1	3414.01	65185.9	5.23734	61230.3	62770	63518.6	62770	1166.7	62506.3	1.86653	65564.5	49782.1	66265.9	65564.5	9321.04	60537.5	15.3971	11.9529
733	Q5A4P2	Ubiquinone biosynthesis O-methyltransferase, mitochondrial	21157.1	34308.4	19870.9	21157.1	7990.14	25112.2	31.8178	28294.6	41735.1	6029.07	28294.6	18033.9	25352.9	71.1313	29978.5	51482.4	25297.2	29978.5	13964.2	35586	39.2408	28570.6	18097.5	27742.8	27742.8	5822.39	24803.6	23.4739	41.416
698	A0A1D8PC77	Ubiquitin carboxyl-terminal hydrolase	73580	63742.4	59644.6	63742.4	7161.97	65655.7	10.9084	13272.4	75121.6	77997.3	75121.6	36567.1	55463.7	65.9297	67888.9	60484.8	74820.8	67888.9	7169.27	67731.5	10.5848	89642	76159	69652.1	76159	10195.8	78484.4	12.9909	25.1035
707	B9W9Q3	Ubiquitin-conjugating enzyme variant MMS2 homologue, putative	31805.2	60590	57584.7	57584.7	15822.9	49993.3	31.65	56352.3	45691.7	54151.2	54151.2	5628.17	52065.1	10.8099	61876.3	55236	58083.5	58083.5	3331.34	58398.6	5.70449	44749.1	56058.2	54767.4	54767.4	6190.43	51858.2	11.9372	15.0254
415	Q5A109	Ubiquitin-ribosomal 40S subunit protein S31 fusion protein	806778	788078	716231	788078	47802.2	770362	6.20516	670591	675578	658045	670591	9033.92	668071	1.35224	717870	721041	769088	721041	28699.3	736000	3.89937	739544	697517	744820	739544	25922	727294	3.56417	3.75524
458	A0A1D8PIM4	Ubiquitin-specific protease	53372.7	52111.3	58495.8	53372.7	3381.29	54659.9	6.18604	55323.7	32949.4	50346.9	50346.9	11747.7	46206.7	25.4243	54306	51917.1	55217.4	54306	1704.39	53813.5	3.16722	48134.6	58805.8	55377.1	55377.1	5447.99	54105.8	10.0691	11.2117
617	C4YRD6	UDP-N-acetylglucosamine pyrophosphorylase	107825	85114.7	139807	107825	27477	110916	24.7729	94016.6	95029	90675.3	94016.6	2278.26	93240.3	2.44343	149376	89521.6	59172.8	89521.6	45899.1	99357	46.1961	55213.1	91845.8	89438.1	89438.1	20490.3	78832.3	25.9922	24.8512
38	A0A1D8PF90	Uncharacterized protein	539617	587040	554424	554424	24262.2	560360	4.32975	531664	569789	593648	569789	31264.3	565034	5.53317	522868	543148	553223	543148	15461.1	539746	2.86451	565845	461520	557035	557035	57856.7	528133	10.9549	5.92059
68	A0A1D8PF42	Uncharacterized protein	262112	278984	294328	278984	16113.9	278474	5.78648	302708	282620	237803	282620	33228.4	274377	12.1105	292386	275140	325566	292386	25629.3	297697	8.60917	260721	290333	245441	260721	22824.3	265498	8.59677	8.77573
73	A0A1D8PDL7	Uncharacterized protein	308392	329348	345937	329348	18814.9	327892	5.73814	394564	327754	415139	394564	45685.3	379152	12.0493	414971	388423	412784	412784	14737	405393	3.63523	418278	370171	330055	370171	44172	372834	11.8476	8.31757
80	A0A1D8PU51	Uncharacterized protein	586307	557684	547153	557684	20261.5	563715	3.59429	598101	587699	589681	589681	5523.3	591827	0.933263	584906	537518	557220	557220	23805.8	559881	4.25194	587290	544904	550690	550690	22984.4	560961	4.09733	3.21921
86	C4YEM6	Uncharacterized protein	5.97846e+06	6.02391e+06	5.81831e+06	5.97846e+06	108003	5.94022e+06	1.81817	6.14336e+06	6.03296e+06	5.88947e+06	6.03296e+06	127305	6.02193e+06	2.11402	5.5696e+06	5.72397e+06	5.68132e+06	5.68132e+06	79718.1	5.6583e+06	1.40887	5.81513e+06	5.70055e+06	5.74012e+06	5.74012e+06	58199.2	5.75193e+06	1.01182	1.58822
142	C4YMW6	Uncharacterized protein	118335	92114.2	114735	114735	14213.8	108395	13.113	109236	110674	112859	110674	1824.5	110923	1.64484	121709	121014	104599	121014	9684.25	115774	8.3648	99602.8	114274	75177.5	99602.8	19749.8	96351.3	20.4977	10.9051
153	A0A1D8PNE5	Uncharacterized protein	372350	359953	358046	359953	7766.53	363450	2.13689	373437	357554	383924	373437	13276.5	371639	3.57243	368857	366020	397821	368857	17598.5	377566	4.66104	362168	339329	354142	354142	11586.2	351880	3.29267	3.41576
162	C4YMV0	Uncharacterized protein	177725	281955	249510	249510	53338	236397	22.5629	269733	306077	306880	306077	21219	294230	7.21171	242735	221311	246775	242735	13685.2	236941	5.77579	239567	247226	252481	247226	6494.04	246425	2.6353	9.54643
163	C4YES6	Uncharacterized protein	689342	758140	704867	704867	36083.7	717450	5.02944	703414	686406	686502	686502	9792.1	692107	1.41482	638560	695208	675754	675754	28783.2	669840	4.29702	640012	721079	701334	701334	42273.3	687475	6.14907	4.22259
164	C4YMJ2	Uncharacterized protein	558136	503563	547992	547992	29026.3	536564	5.40966	504283	478121	390083	478121	59829	457496	13.0775	559567	481686	478814	481686	45816.2	506689	9.04226	512851	463830	489907	489907	24527.5	488863	5.01726	8.13667
192	C4YD72	Uncharacterized protein	475054	495683	513507	495683	19243.3	494748	3.88952	497797	512382	527436	512382	14820.1	512538	2.89151	510127	509358	554224	510127	25684	524570	4.8962	482251	483187	496481	483187	7959.36	487306	1.63334	3.32764
194	A0A1D8PJ10	Uncharacterized protein	74759.7	13838.9	14709.9	14709.9	34923.9	34436.2	101.416	35827.9	83703.1	31089.7	35827.9	29105.2	50206.9	57.9704	44314.8	16578.8	59952.6	44314.8	21966.3	40282.1	54.5312	21853.3	21481.4	33472.9	21853.3	6818.5	25602.5	26.6321	60.1375
199	Q59TB4	Uncharacterized protein	250217	251732	251114	251114	761.809	251021	0.303484	243303	239723	256434	243303	8798.6	246487	3.5696	272252	244092	255383	255383	14171.9	257242	5.50917	261252	250747	237830	250747	11731.9	249943	4.69384	3.51902
211	A0A1D8PCX0	Uncharacterized protein	238355	213555	223696	223696	12468.5	225202	5.53658	224630	224621	229963	224630	3081.71	226405	1.36115	235070	224595	169289	224595	35345.1	209651	16.859	210048	159604	220517	210048	32569.1	196723	16.5558	10.0781
213	C4YL27	Uncharacterized protein	735968	772030	720636	735968	26384.2	742878	3.55162	702208	747092	804608	747092	51329.7	751303	6.83209	699068	722992	715139	715139	12195	712400	1.71182	653976	704406	692632	692632	26382.4	683672	3.85893	3.98862
229	C4YMA6	Uncharacterized protein	411719	415894	418957	415894	3633.31	415523	0.874394	525340	493645	511126	511126	15875.8	510037	3.11268	587565	430862	490720	490720	79076	503049	15.7193	562534	477499	536641	536641	43587.7	525558	8.29361	7.00001
253	C4YJI4	Uncharacterized protein	301704	316400	275835	301704	20537.6	297980	6.89227	294398	305220	304982	304982	6180.71	301533	2.04976	207483	320953	216421	216421	63090.4	248286	25.4104	266318	307349	287194	287194	20516.2	286954	7.14967	10.3755
255	C4YMP9	Uncharacterized protein	970877	895908	864372	895908	54708.2	910386	6.00935	903327	823661	825865	825865	45372.4	850951	5.33196	905396	884565	850558	884565	27681.6	880173	3.14502	986336	884751	875171	884751	61602	915419	6.72938	5.30393
273	C4YLC4	Uncharacterized protein	555369	632107	625629	625629	42558.4	604368	7.0418	586449	660641	658396	658396	42201.6	635162	6.64422	639699	598326	634165	634165	22460.3	624063	3.59903	639934	652336	641702	641702	6708.57	644657	1.04064	4.58142
320	C4YCT8	Uncharacterized protein	423362	417854	409489	417854	6985.71	416902	1.67562	408699	397649	395235	397649	7178.66	400528	1.7923	427810	425494	440980	427810	8352.57	431428	1.93603	460890	446772	462880	460890	8782.01	456847	1.92231	1.83157
323	Q5A4L1	Uncharacterized protein	90153	127524	108705	108705	18685.4	108794	17.175	113487	138507	95014.8	113487	21827.9	115669	18.8709	97551.2	124741	107638	107638	13744.7	109977	12.4978	105211	111397	94137.1	105211	8744.53	103582	8.44216	14.2465
349	C4YFU3	Uncharacterized protein	132567	117016	111994	117016	10726.4	120526	8.89969	104391	117778	113620	113620	6851.94	111930	6.12165	109616	129832	120335	120335	10114.2	119928	8.43358	93576	122035	91549.7	93576	17045.9	102387	16.6485	10.0259
361	C4YDW1	Uncharacterized protein	236806	243036	195439	236806	25869.7	225094	11.4929	218225	269473	228836	228836	27050.1	238845	11.3254	216627	210795	246875	216627	19368	224766	8.61697	249703	261789	236367	249703	12716.2	249286	5.10106	9.13407
370	C4YR94	Uncharacterized protein	5.1948e+06	4.85608e+06	5.01359e+06	5.01359e+06	169497	5.02149e+06	3.37544	5.75736e+06	5.51875e+06	5.61846e+06	5.61846e+06	119842	5.63152e+06	2.12805	6.0805e+06	5.63256e+06	5.77606e+06	5.77606e+06	228737	5.82971e+06	3.92365	5.0802e+06	5.00275e+06	4.96778e+06	5.00275e+06	57528.8	5.01691e+06	1.1467	2.64346
407	C4YND4	Uncharacterized protein	86977.6	63672.5	126469	86977.6	31744	92373	34.365	154336	69779.5	124362	124362	42870.9	116159	36.907	68005.4	138729	133946	133946	39524	113560	34.8045	137851	213036	109551	137851	53483.3	153479	34.8473	35.231
424	C4YMU0	Uncharacterized protein	135076	128010	137697	135076	5010.4	133594	3.75046	148759	154683	143215	148759	5735	148885	3.85195	160649	131920	143953	143953	14427.6	145507	9.9154	61090.9	140022	142663	140022	46352	114592	40.4496	14.4919
440	C4YND3	Uncharacterized protein	147653	131970	137564	137564	7948.47	139062	5.71577	101567	99102.3	145021	101567	25829.2	115230	22.4153	186680	149719	161088	161088	18931.4	165829	11.4163	126654	170611	171774	170611	25721.2	156346	16.4514	13.9997
444	Q5A8Z9	Uncharacterized protein	336083	309615	309256	309615	15386	318318	4.83354	403469	372054	346136	372054	28710.6	373887	7.67895	345973	444362	331900	345973	61272.6	374078	16.3796	282699	291397	299232	291397	8269.87	291109	2.84081	7.93323
449	C4YEC6	Uncharacterized protein	96481.7	98126.6	84004.1	96481.7	7722.72	92870.8	8.31555	79418.3	88234.2	87367.6	87367.6	4859.04	85006.7	5.71607	94852.5	91870.2	95693.9	94852.5	2009.23	94138.8	2.13432	93572.9	108392	98454.3	98454.3	7552.01	100140	7.54146	5.92685
454	C4YF08	Uncharacterized protein	297204	271151	259927	271151	19123.4	276094	6.92641	311956	304570	300780	304570	5683.48	305768	1.85875	257364	284143	282613	282613	15038.3	274707	5.47431	230367	282517	230285	230367	30132.1	247723	12.1636	6.60577
456	C4YQD2	Uncharacterized protein	241020	263226	259259	259259	11842.7	254502	4.65329	278430	247959	233413	247959	22972.9	253267	9.07062	234428	291306	282817	282817	30683.2	269517	11.3845	279869	250064	205680	250064	37332.8	245204	15.2252	10.0834
460	C4YK07	Uncharacterized protein	319283	338005	340088	338005	11457.8	332459	3.44638	311317	357503	342909	342909	23608.3	337243	7.00037	324969	341572	327012	327012	9053.64	331184	2.73372	319526	339997	315317	319526	13202.8	324947	4.06308	4.31089
463	C4YPX3	Uncharacterized protein	114481	178855	163073	163073	33551.8	152136	22.0537	111508	107446	73109	107446	21095	97354.2	21.6683	165060	72371.3	173179	165060	56004.9	136870	40.9183	152143	153743	158360	153743	3228.42	154749	2.08623	21.6816
473	C4YSG6	Uncharacterized protein	150910	192638	200660	192638	26710.2	181403	14.7242	435425	189724	170510	189724	147715	265220	55.6953	149326	175135	195474	175135	23128.2	173312	13.3449	149149	210220	211428	210220	35613.4	190266	18.7177	25.6205
485	C4YDJ4	Uncharacterized protein	59862.2	29459	33108.5	33108.5	16600.3	40809.9	40.6772	60298.3	60339.6	49968.3	60298.3	5975.96	56868.8	10.5083	61028.2	58876.2	58829.8	58876.2	1256.04	59578.1	2.10823	41826.2	52445.3	57811.6	52445.3	8135.3	50694.4	16.0477	17.3354
488	Q5A7S3	Uncharacterized protein	57842.2	62336.5	64197.1	62336.5	3267.13	61458.6	5.31599	68513	74022.7	67937.7	68513	3359.44	70157.8	4.78841	71768.7	63808.9	60307.5	63808.9	5873.37	65295	8.99513	73544	61355.2	74335.4	73544	7276.44	69744.9	10.4329	7.38311
490	C4YD40	Uncharacterized protein	75439	67608.5	65727.3	67608.5	5150.57	69591.6	7.40114	52094.7	66875.1	68126.6	66875.1	8916.74	62365.4	14.2976	85191.3	73957	71858.5	73957	7169.12	77002.3	9.31027	83658.4	65625.2	66191.2	66191.2	10252	71824.9	14.2736	11.3206
505	Q59WV8	Uncharacterized protein	238816	240045	253742	240045	8285.44	244201	3.39288	253373	235298	278042	253373	21456.2	255571	8.3954	221809	255765	220291	221809	20056.8	232622	8.62208	239684	210304	263480	239684	26637.1	237823	11.2004	7.90269
507	C4YMW0	Uncharacterized protein	64104.5	77001.5	115816	77001.5	26916.3	85640.5	31.4293	85064.9	126413	86175	86175	23558.2	99217.5	23.744	70386	70621	97694.4	70621	15699.1	79567.1	19.7306	90496.9	76105.8	93787.8	90496.9	9403.76	86796.8	10.8342	21.4346
510	C4YIU4	Uncharacterized protein	1.08929e+06	1.05648e+06	1.04941e+06	1.05648e+06	21279.5	1.06506e+06	1.99796	1.18675e+06	1.10352e+06	1.11708e+06	1.11708e+06	44653.1	1.13578e+06	3.93148	983271	1.01333e+06	976324	983271	19667.8	990974	1.98469	1.13823e+06	1.03109e+06	1.03864e+06	1.03864e+06	59795.4	1.06932e+06	5.59191	3.37651
537	C4YGV0	Uncharacterized protein	122901	133018	124856	124856	5366.49	126925	4.22808	133784	152107	134248	134248	10447.4	140046	7.45993	125647	131188	124991	125647	3404.31	127275	2.67476	141947	129906	142952	141947	7259.18	138269	5.25006	4.90321
546	A0A1D8PFU8	Uncharacterized protein	631667	588334	580933	588334	27405.8	600311	4.56526	565820	584145	593795	584145	14210.1	581253	2.44474	585953	558542	563154	563154	14676.8	569217	2.57843	602688	572560	581231	581231	15509.3	585493	2.64893	3.05934
550	C4YSP4	Uncharacterized protein	59080	33873.4	38908.9	38908.9	13339.2	43954.1	30.348	91409.7	78544.8	43721.4	78544.8	24672.3	71225.3	34.6398	31265.8	41147.6	67805.1	41147.6	18900.6	46739.5	40.4381	66287.4	56288.8	23973.7	56288.8	22115.9	48849.9	45.2732	37.6748
567	C4YSH2	Uncharacterized protein	128410	155703	174608	155703	23225.2	152907	15.1891	88932.6	125886	165751	125886	38418.2	126856	30.2848	140663	92479.2	169022	140663	38697.1	134055	28.8666	128973	139346	152322	139346	11698.8	140213	8.3436	20.671
571	C4YRN1	Uncharacterized protein	188019	147216	177823	177823	21235.4	171019	12.417	169577	130064	174924	169577	24502.5	158188	15.4894	178477	125466	150429	150429	26520.7	151457	17.5104	181929	155947	127257	155947	27346.9	155044	17.6381	15.7637
574	C4YMT3	Uncharacterized protein	124118	122500	125415	124118	1460.15	124011	1.17743	128024	120148	131815	128024	5951.91	126662	4.69903	96915.1	87676.8	102599	96915.1	7531.38	95730.4	7.86728	94241.2	113101	91626.9	94241.2	11716.8	99656.5	11.7572	6.37524
584	Q59UQ1	Uncharacterized protein	77753.9	86943.6	111650	86943.6	17529.9	92115.8	19.0303	86638.9	82421.7	101867	86638.9	10228.8	90309	11.3264	102173	60463.1	74733.2	74733.2	21198.8	79123.2	26.7922	101304	82494	104677	101304	11953	96158.1	12.4306	17.3949
591	C4YMT2	Uncharacterized protein	43433	35714.2	41937.9	41937.9	4093.72	40361.7	10.1426	19375.8	41820	22638.1	22638.1	12126.7	27944.6	43.3953	47286.4	41502.3	18965.3	41502.3	14963.6	35918	41.6604	36592.1	39734.3	44222.7	39734.3	3835.07	40183	9.54401	26.1856
592	A0A1D8PP33	Uncharacterized protein	12119	30407.1	37109.3	30407.1	12935.1	26545.1	48.7286	21708.4	24149.7	40174.1	24149.7	10031	28677.4	34.9786	15885.9	27630.5	38651.6	27630.5	11384.8	27389.3	41.5664	26617.2	35764.9	4940	26617.2	15831.2	22440.7	70.5467	48.9551
594	C4YFQ4	Uncharacterized protein	90173.6	84732.9	86040.3	86040.3	2840.06	86982.3	3.2651	97010.9	85461.5	80305.3	85461.5	8554.28	87592.6	9.76599	89836	75980	78200.2	78200.2	7442.11	81338.7	9.14953	77985.3	78779.4	81673.3	78779.4	1941.06	79479.3	2.44223	6.15571
601	C4YK17	Uncharacterized protein	170699	196666	130501	170699	33336.7	165955	20.0877	157560	129650	170321	157560	20800.5	152511	13.6387	174102	161309	161569	161569	7312.1	165660	4.41392	173040	167325	156227	167325	8548.84	165531	5.1645	10.8262
618	Q5A5V8	Uncharacterized protein	125920	125111	116338	125111	5313.97	122456	4.33948	125202	134778	132397	132397	4985.74	130792	3.81195	107026	109702	131726	109702	13554	116151	11.6692	123759	112404	124626	123759	6819.61	120263	5.67058	6.37281
644	C4YMY4	Uncharacterized protein	88357.1	118871	288320	118871	107726	165183	65.2164	108923	81644.1	100461	100461	13963.1	97009.2	14.3935	125749	124981	71517.9	124981	31090.9	107416	28.9445	139989	75962	97202.5	97202.5	32612	104384	31.2422	34.9491
648	C4YJM6	Uncharacterized protein	47792.1	23408.3	39774.9	39774.9	12427.9	36991.8	33.5964	43275.6	43075.5	44380	43275.6	702.551	43577	1.6122	50079.3	25072.4	37412.2	37412.2	12503.8	37521.3	33.3246	36542.6	38041.1	41436.6	38041.1	2507.52	38673.4	6.48382	18.7542
660	A0A1D8PD97	Uncharacterized protein	151656	151638	67148.6	151638	48785.1	123481	39.5082	204898	183168	165209	183168	19874.5	184425	10.7765	118255	105184	242312	118255	75680.3	155250	48.7472	145940	156152	137832	145940	9180.52	146641	6.26053	26.3231
667	C4YNP9	Uncharacterized protein	115641	118942	112646	115641	3149.48	115743	2.7211	107297	111392	119725	111392	6333.23	112805	5.61433	97648.4	108698	101454	101454	5613.07	102600	5.47082	112884	123627	117317	117317	5399.11	117943	4.57774	4.596
679	C4YCX4	Uncharacterized protein	7784.34	7902.21	10298.3	7902.21	1418.66	8661.63	16.3787	14392.1	14094.6	14385.2	14385.2	169.832	14290.6	1.18841	26108.5	28993.2	29675.6	28993.2	1893.48	28259.1	6.70042	18288.5	17248.4	17817.8	17817.8	520.8	17784.9	2.92833	6.79897
680	Q5ALU6	Uncharacterized protein	219695	209413	157297	209413	33454.6	195469	17.1151	178858	203504	206935	203504	15316.1	196432	7.79716	194470	199978	187933	194470	6029.39	194127	3.1059	195923	207363	116650	195923	49402.8	173312	28.5051	14.1308
682	C4YMY7	Uncharacterized protein	43395.3	16363.1	72956.1	43395.3	28305.9	44238.2	63.9853	71468.9	72377.2	20687.4	71468.9	29584.4	54844.5	53.9423	67252.7	69120	69243.2	69120	1115.37	68538.6	1.62736	79121.3	75715.9	79012.5	79012.5	1935.47	77949.9	2.48297	30.5095
688	C4YI42	Uncharacterized protein	8930.01	18332.8	8538.53	8930.01	5545.18	11933.8	46.4663	370109	315082	339637	339637	27566.5	341609	8.06961	4644.99	17464.9	8887.02	8887.02	6531.01	10332.3	63.2097	372338	8598.1	5868.23	8598.1	210798	128935	163.492	70.3093
689	C4YFW1	Uncharacterized protein	82084.2	75924.8	78626.5	78626.5	3087.42	78878.5	3.91414	95007.8	110256	90966.8	95007.8	10172.6	98743.4	10.302	83670.7	88492	76556.7	83670.7	6004.23	82906.5	7.24217	100703	106276	98884.4	100703	3851.55	101954	3.77771	6.30901
706	A0A1D8PQ38	Uncharacterized protein	916115	868983	889430	889430	23634.3	891509	2.65104	942225	871202	909555	909555	35549	907660	3.91656	851737	839877	834100	839877	8991.87	841904	1.06804	976765	886370	894212	894212	50080	919116	5.44871	3.27109
709	C4YM77	Uncharacterized protein	110832	110904	110569	110832	176.226	110768	0.159094	64416.9	65833.5	74866.8	65833.5	5668.76	68372.4	8.291	66795.8	57096.6	68135.5	66795.8	6023.9	64009.3	9.41098	61062.2	55398.2	61111.5	61062.2	3284.43	59190.6	5.5489	5.85249
710	A0A1D8PMU2	Uncharacterized protein	55821.9	65380.6	52687.1	55821.9	6612.15	57963.2	11.4075	73217.4	71027.2	79516.7	73217.4	4407.37	74587.1	5.90902	2136.52	49956.8	57680.1	49956.8	30087.4	36591.1	82.226	70735.3	56051.7	60727.7	60727.7	7501.43	62504.9	12.0013	27.886
711	C4YIQ9	Uncharacterized protein	625238	655598	664282	655598	20500.2	648372	3.16179	779821	871173	875554	871173	54051.4	842183	6.41801	863156	837292	891699	863156	27214.5	864049	3.14965	900230	920073	931333	920073	15747.6	917212	1.71689	3.61159
712	B9W8I6	Uncharacterized protein	97490.7	131031	97116.5	97490.7	19473.5	108546	17.9403	91639	104541	116114	104541	12243.6	104098	11.7616	75939.4	102372	85767.6	85767.6	13360.1	88026.2	15.1774	89917.9	99124.8	93133	93133	4672.7	94058.6	4.96786	12.4618
722	Q59T30	Uncharacterized protein	158759	167881	163620	163620	4564.41	163420	2.79306	172345	183330	171021	172345	6757.35	175565	3.84891	165283	166028	169046	166028	1992.51	166786	1.19466	155225	169010	172862	169010	9272.63	165699	5.59607	3.35817
732	C4YDX8	Uncharacterized protein	911155	760512	771693	771693	83932.3	814454	10.3054	772951	778543	811767	778543	20983.3	787754	2.66368	912668	854889	859896	859896	32011.5	875818	3.65504	997843	845595	834463	845595	91283.6	892634	10.2263	6.7126
132	C4YEV7	Uncharacterized protein (Fragment)	1.21179e+06	1.31466e+06	1.31911e+06	1.31466e+06	60714.8	1.28185e+06	4.73649	1.08129e+06	1.26471e+06	1.24601e+06	1.24601e+06	100934	1.19734e+06	8.42986	1.17742e+06	1.38244e+06	1.35851e+06	1.35851e+06	112100	1.30612e+06	8.58266	1.1019e+06	1.30249e+06	1.27933e+06	1.27933e+06	109738	1.22791e+06	8.93701	7.67151
398	Q3MPX7	Uncharacterized protein CaJ7.0003	164731	177143	173616	173616	6396.24	171830	3.72242	183908	194543	172237	183908	11156.7	183562	6.07788	191186	141190	164061	164061	25028	165479	15.1246	191287	187558	177317	187558	7233.63	185387	3.90191	7.2067
244	G1UAH5	Uncharacterized protein CaJ7.0047	568775	591041	567780	568775	13152.2	575865	2.2839	575072	552665	540612	552665	17487.5	556116	3.14457	616500	576924	578492	578492	22410.7	590639	3.79432	617920	591354	597826	597826	13852.6	602367	2.2997	2.88062
128	G1UAV5	Uncharacterized protein CaJ7.0069	204982	222485	202569	204982	10869.1	210012	5.17546	233851	203156	198311	203156	19272.8	211773	9.10073	218009	207263	200286	207263	8927.89	208519	4.28156	231212	228447	200013	228447	17270	219891	7.85389	6.60291
137	G1UAB3	Uncharacterized protein CaJ7.0076	581333	577947	619011	581333	22793.6	592764	3.8453	674396	646846	605992	646846	34417	642411	5.35747	622973	640876	595994	622973	22593.2	619947	3.64437	678767	650728	588057	650728	46443.9	639184	7.26613	5.02832
87	G1UAF7	Uncharacterized protein CaJ7.0374	2.42863e+06	2.34915e+06	2.35841e+06	2.35841e+06	43461.2	2.37873e+06	1.82708	2.35636e+06	2.27955e+06	2.24213e+06	2.27955e+06	58236.1	2.29268e+06	2.54009	2.52456e+06	2.40098e+06	2.42943e+06	2.42943e+06	64719.6	2.45166e+06	2.63983	2.54185e+06	2.44987e+06	2.43261e+06	2.44987e+06	58726	2.47478e+06	2.37298	2.345
586	G1UAH6	Uncharacterized protein CaJ7.0390	81383.9	71635.9	67880.5	71635.9	6969.77	73633.4	9.46549	79175.8	84512.9	66413.7	79175.8	9299.94	76700.8	12.125	83019.4	73991.2	82206.3	82206.3	4994.31	79739	6.26332	91420.4	84557.5	80882.6	84557.5	5348.66	85620.1	6.24697	8.52519
549	G1UAZ3	Uncharacterized protein CaJ7.0449	245159	225591	247012	245159	11868.7	239254	4.9607	182604	175704	204424	182604	14991.8	187577	7.99233	241502	180092	224000	224000	31636.7	215198	14.7012	267275	119467	209717	209717	74503.8	198820	37.473	16.2818
286	G1UAI4	Uncharacterized protein CaJ7.0451	492156	458775	452032	458775	21484.9	467654	4.59418	460756	452849	423754	452849	19486.1	445786	4.37117	434491	425891	408566	425891	13204.6	422983	3.12178	457094	436661	437421	437421	11583.7	443725	2.61056	3.67442
562	G1UAR3	Uncharacterized protein CaJ7.0477	171645	64845.6	105267	105267	53922.9	113919	47.3343	172489	85866.3	70359.1	85866.3	55036.9	109571	50.2293	116156	119137	158530	119137	23650.9	131274	18.0164	70583.1	112459	147695	112459	38603.7	110246	35.0161	37.649
450	G1UAR6	Uncharacterized protein CaJ7.0487	77079.6	52873.9	116781	77079.6	32265.4	82245	39.2308	111216	128889	73316.1	111216	28393.2	104474	27.1774	81172.2	107882	110092	107882	16097	99715.5	16.1429	102610	70471	104666	102610	19176.6	92582.4	20.713	25.816
467	Q59KZ3	Uridylate kinase	120377	121211	182639	121211	35708.5	141409	25.252	133273	186539	168687	168687	27110.8	162833	16.6494	129046	182511	208749	182511	40619.3	173435	23.4204	139500	123895	209694	139500	45702.3	157696	28.9812	23.5758
49	Q59KI0	UTP--glucose-1-phosphate uridylyltransferase	1.71665e+06	1.77599e+06	1.72302e+06	1.72302e+06	32577.6	1.73856e+06	1.87383	1.8833e+06	1.91531e+06	1.84972e+06	1.8833e+06	32800.4	1.88278e+06	1.74213	1.83719e+06	1.77351e+06	1.7351e+06	1.77351e+06	51563.4	1.78193e+06	2.89368	1.77312e+06	1.73579e+06	1.74493e+06	1.74493e+06	19456.8	1.75128e+06	1.11101	1.90516
283	C4YPZ0	Vacuolar aminopeptidase I	187316	233700	242979	233700	29821.4	221332	13.4736	222770	247608	272557	247608	24893.6	247645	10.0521	191153	229319	281122	229319	45156.5	233865	19.3088	206909	232031	287438	232031	41202.8	242126	17.0171	14.9629
583	C4YGW4	Vacuolar protein 8	151120	156478	120721	151120	19284.7	142773	13.5072	142547	123973	138028	138028	9686.73	134849	7.18338	96124.2	105610	149954	105610	28734.3	117229	24.5112	133855	110826	119053	119053	11669.9	121245	9.62506	13.7067
79	C4YM24	Vacuolar proton pump subunit B	684131	664272	659695	664272	12990.2	669366	1.94067	652981	643530	645956	645956	4908.52	647489	0.758086	674126	619663	616003	619663	32552.1	636597	5.11346	602567	594389	615039	602567	10399.2	603998	1.72173	2.38349
223	C4YR11	Vacuolar sorting protein 1	370482	362915	392183	370482	15191.9	375193	4.04909	390490	384445	387013	387013	3034.07	387316	0.783359	364044	377937	392919	377937	14440.5	378300	3.81721	398459	386529	400635	398459	7594.21	395208	1.92157	2.64281
126	A0A1D8PHR0	Valine--tRNA ligase	384112	393200	362488	384112	15776.7	379933	4.15249	393264	386695	432533	393264	24786.5	404164	6.13278	386812	388601	368258	386812	11263.9	381224	2.95466	283793	391200	410416	391200	68238.4	361803	18.8607	8.02515
280	C4YM47	Very-long-chain 3-oxoacyl-CoA reductase	262752	320859	323853	320859	34444.9	302488	11.3872	296312	336019	314465	314465	19877.4	315598	6.29833	270319	284751	266914	270319	9469.5	273995	3.45609	316137	324115	321051	321051	4024.65	320434	1.256	5.5994
57	Q5AJB1	V-type proton ATPase catalytic subunit A	561424	554600	536404	554600	12933.3	550809	2.34806	758681	579490	585212	585212	101844	641127	15.8852	466528	528121	565277	528121	49875.9	519975	9.59197	570609	517863	540640	540640	26454.7	543038	4.87161	8.17421
534	Q5A2U9	V-type proton ATPase subunit C	106383	115554	110718	110718	4587.67	110885	4.13733	99196.8	112800	112375	112375	7734.04	108124	7.15294	107402	119958	107941	107941	7098.56	111767	6.35122	97711	101578	117340	101578	10397.8	105543	9.85167	6.87329
515	C4YIA0	V-type proton ATPase subunit F	64338.4	64634.7	58452.6	64338.4	3486.83	62475.2	5.58114	59381.7	60067.2	53019.5	59381.7	3886.25	57489.4	6.75993	64421.5	61280.2	62004.5	62004.5	1644.91	62568.7	2.62897	25175.2	62096.3	59537.9	59537.9	20617.6	48936.5	42.1314	14.2754
631	Q59U85	V-type proton ATPase subunit G	163320	161597	143108	161597	11205.3	156008	7.18248	134130	148597	158279	148597	12153.4	147002	8.2675	191105	201453	204969	201453	7207.43	199176	3.61863	186713	171752	187007	186713	8723.4	181824	4.79772	5.96658
493	C4YLW9	V-type proton ATPase subunit H	47656.5	53080.5	36542.9	47656.5	8430.34	45760	18.4229	51337.6	40635.9	45277.4	45277.4	5366.51	45750.3	11.73	48815.4	31991.7	52120	48815.4	10794.4	44309	24.3616	34540.1	46033.2	57093.4	46033.2	11277.4	45888.9	24.5754	19.7725
183	C4YTI4	WD_REPEATS_REGION domain-containing protein	2.86822e+06	2.87726e+06	2.77351e+06	2.86822e+06	57472	2.83966e+06	2.0239	2.77285e+06	2.7692e+06	2.81723e+06	2.77285e+06	26738.6	2.78643e+06	0.959601	2.92249e+06	2.91356e+06	2.85377e+06	2.91356e+06	37364.6	2.89661e+06	1.28994	2.8668e+06	2.8095e+06	2.76439e+06	2.8095e+06	51326.4	2.81357e+06	1.82425	1.52442
569	B9WBH7	White colony protein, putative	3.60347e+06	3.42325e+06	3.31715e+06	3.42325e+06	144747	3.44796e+06	4.19806	5.95066e+06	5.43308e+06	5.36373e+06	5.43308e+06	320725	5.58249e+06	5.74519	4.34855e+06	4.1383e+06	4.13254e+06	4.1383e+06	123086	4.20646e+06	2.92613	3.5167e+06	3.26927e+06	3.24456e+06	3.26927e+06	150494	3.34351e+06	4.50109	4.34262
548	Q5AHE9	Yim1p	116269	101747	114941	114941	8028.63	110986	7.23393	134234	110565	105332	110565	15399.6	116710	13.1947	120751	43538.6	107455	107455	41279.1	90581.4	45.5713	131163	121567	117852	121567	6868.58	123527	5.56038	17.8901
245	Q5AF98	Zuotin	428328	454170	475265	454170	23508.6	452588	5.19426	451052	455318	490403	455318	21593.4	465591	4.63784	412964	449551	442864	442864	19482.3	435126	4.47738	419178	445630	461262	445630	21272.4	442023	4.8125	4.7805

## Sheet: C25 to CK
N	Peak Name	Group	t-value	p-value	Mean 1	Mean 2	Median 1	Median 2	Sigma 1	Sigma 2	Delta	Fold Change	Log (Fold Change)
533	C4YHL4	Superoxide dismutase [Cu-Zn]	-24.3832	1.6786e-05	1.57986e+06	387425	1.55086e+06	380502	81472.2	23175	-1.19243e+06	4.07784	0.610431
632	G1UA77	Repressed by TUP1 protein 5	-13.0723	0.0002	769587	246124	745136	269351	50699.3	47329.2	-523462	3.12682	0.495103
609	C4YCX4	Uncharacterized protein	-6.82374	0.00241	14290.6	8661.63	14385.2	7902.21	169.832	1418.66	-5628.99	1.64988	0.217452
522	B9WBH7	White colony protein, putative	-10.5069	0.00046	5.58249e+06	3.44796e+06	5.43308e+06	3.42325e+06	320725	144747	-2.13453e+06	1.61907	0.209266
370	A0A1D8PKC9	Dynamin-related GTPase	-1.57355	0.1907	113880	80827.8	115143	76591.4	35492.9	7993.06	-33052.5	1.40893	0.148888
453	C4YDJ4	Uncharacterized protein	-1.57651	0.19004	56868.8	40809.9	60298.3	33108.5	5975.96	16600.3	-16058.9	1.3935	0.144108
469	C4YH28	Homoaconitase, mitochondrial	-2.02549	0.11279	71508	52171.3	70388.1	51899.4	6319.51	15280.1	-19336.7	1.37064	0.136923
578	C4YHT8	Glycylpeptide N-tetradecanoyltransferase	-4.28136	0.01283	106938	80860.4	105950	79315.1	9326.89	4930.4	-26077.6	1.3225	0.121396
499	Q59Q34	Cation-transporting ATPase	-2.88498	0.04479	69596.2	52864.2	71250.4	57934.5	4717.21	8868.93	-16732.1	1.31651	0.119424
628	C4YIQ9	Uncharacterized protein	-5.80693	0.00438	842183	648372	871173	655598	54051.4	20500.2	-193810	1.29892	0.113582
516	C4YN46	Aha1_N domain-containing protein	-1.95615	0.12209	88515.8	69421.8	88482.7	59907.4	1358.98	16851.9	-19094	1.27504	0.105525
227	C4YL12	Phenylalanyl-tRNA synthetase beta chain	-3.0287	0.03883	409426	321560	434515	323155	50051.9	4442.99	-87865.9	1.27325	0.104913
40	O13289	Peroxisomal catalase	-7.82769	0.00144	1.59724e+06	1.26253e+06	1.58997e+06	1.26433e+06	73688.1	7441.09	-334713	1.26511	0.10213
395	Q5AND0	Prohibitin	-1.75611	0.15391	325077	257397	345467	262204	47816.3	46577.8	-67679.8	1.26294	0.101383
615	C4YFW1	Uncharacterized protein	-3.23655	0.03178	98743.4	78878.5	95007.8	78626.5	10172.6	3087.42	-19864.9	1.25184	0.0975496
490	Q5AHZ4	Ubiquinone biosynthesis monooxygenase COQ6, mitochondrial	-1.6348	0.17743	65185.9	52286.1	66026.1	56067.5	3414.01	13233.9	-12899.7	1.24671	0.0957669
159	C4YMV0	Uncharacterized protein	-1.74501	0.15592	294230	236397	306077	249510	21219	53338	-57833.1	1.24464	0.0950453
376	A0A1D8PD15	Proteasome regulatory particle lid subunit	-1.43903	0.22354	165221	132775	170014	122179	25547.6	29537.5	-32446.4	1.24437	0.0949502
316	C4YQU5	SEC14 cytosolic factor	-5.00098	0.00749	272651	219708	271010	219563	7709.48	16637.1	-52943.3	1.24097	0.0937619
486	Q5ADT4	Glycerol 2-dehydrogenase (NADP(+))	-0.881037	0.42805	116489	93948.4	93377.9	94494.9	44301	1003.09	-22540.2	1.23992	0.093394
224	C4YMA6	Uncharacterized protein	-10.0515	0.00055	510037	415523	511126	415894	15875.8	3633.31	-94513.6	1.22746	0.0890062
479	Q59XU5	Ras-like protein 1	-1.51725	0.2038	437847	356862	464706	325114	64901.7	65838.1	-80984.4	1.22693	0.0888215
575	A0A1D8PHP8	Putative ammonium permease	-7.15638	0.00202	437561	359267	439714	359680	15599.7	10757.4	-78293.3	1.21792	0.0856205
66	Q5ANA3	Pleiotropic ABC efflux transporter of multiple drugs CDR1	-3.60753	0.02261	679301	557818	679894	585104	5111.65	58102.2	-121483	1.21778	0.0855699
146	Q5AKA5	Cys-Gly metallodipeptidase DUG1	-1.97816	0.11905	558783	460142	584145	443831	45839.2	73200.3	-98640.6	1.21437	0.0843509
388	A0A1D8PK87	Dolichyl-diphosphooligosaccharide--protein glycosyltransferase subunit 1	-1.03359	0.35972	170758	141194	167491	167268	7310.92	49000.1	-29564	1.20939	0.0825651
19	C4YMM9	Aconitate hydratase, mitochondrial	-5.73574	0.00458	3.39235e+06	2.81299e+06	3.31298e+06	2.8078e+06	141658	102673	-579364	1.20596	0.081333
122	C4YPZ9	Glucosamine-fructose-6-phosphate aminotransferase	-2.03197	0.11196	479695	398027	485817	434186	15838.1	67787.9	-81667.7	1.20518	0.0810523
315	Q5AH07	Nuc2p	-1.9471	0.12337	102026	84735.2	100477	85355.8	5681.93	14293.5	-17291.2	1.20406	0.0806488
630	T1WES3	SOD1 copper chaperone	-4.90166	0.00803	85509.6	71319.5	85934.8	71136.1	4938.3	869.356	-14190.1	1.19897	0.0788069
165	Q5A9D4	Csp37p	-7.49433	0.0017	1.71431e+06	1.4301e+06	1.70066e+06	1.45983e+06	34296	56019.2	-284204	1.19873	0.0787215
143	C4YEE3	Clustered mitochondria protein homolog	-0.915295	0.41182	52093.8	43582.7	58671.3	42332	15632.8	3874.85	-8511.08	1.19529	0.0774718
344	A0A1D8PMN9	Chaperonin-containing T-complex subunit	-2.10481	0.10309	132320	111104	129152	118618	8884.7	15028.9	-21216.1	1.19096	0.0758958
375	Q5AJY2	Dihydroxy-acid dehydratase	-5.69654	0.00469	207571	174339	204917	169580	5455.61	8505.08	-33232.5	1.19062	0.0757734
254	Q9UW25	Oxysterol-binding protein-like protein OBPa	-1.63682	0.17701	217268	182637	208867	178839	14862.1	33496.7	-34631	1.18962	0.0754069
480	D6NHM0	Cytochrome c oxidase subunit 2	-4.99701	0.00751	1.4834e+06	1.24832e+06	1.46231e+06	1.2611e+06	77258	25900.1	-235083	1.18832	0.0749332
290	C4YSV6	Adenylate kinase	-2.02032	0.11346	2.19174e+06	1.84812e+06	2.24062e+06	1.97858e+06	102222	276283	-343616	1.18593	0.074058
602	B9WEE0	Proteasome subunit, putative	-1.04322	0.35574	63428.4	53488.8	56596.8	53661.2	12634.9	10615.8	-9939.57	1.18583	0.0740207
475	C4YEL9	Histone H2A	-2.18337	0.09439	49812.2	42017.8	50963	44685	3847.39	4840.5	-7794.45	1.1855	0.0739029
307	Q59Z12	Chaperonin-containing T-complex subunit	-1.4501	0.22064	57072.4	48154.4	60513	50657.9	6121.64	8717.24	-8918.01	1.1852	0.0737902
386	C4YHG2	Glycosidase	-2.30339	0.08263	700043	591462	670451	607778	64423.7	50159.6	-108581	1.18358	0.0731975
478	C4YE13	PRA1 family protein	-1.16674	0.30813	303784	256819	302729	222463	7320.73	69334.2	-46964.3	1.18287	0.0729366
583	C4YJM6	Uncharacterized protein	-0.916313	0.41135	43577	36991.8	43275.6	39774.9	702.551	12427.9	-6585.27	1.17802	0.0711526
117	C4YEN4	Aldo_ket_red domain-containing protein	-5.16298	0.00668	594799	505465	595672	495197	15154.4	25855.4	-89333.9	1.17674	0.0706791
582	G1UAY6	Peroxiredoxin	-3.18724	0.0333	62697.7	53350.3	62248.3	54063.6	1372.11	4890.85	-9347.4	1.17521	0.0701147
422	Q5A8Z9	Uncharacterized protein	-2.95477	0.04177	373887	318318	372054	309615	28710.6	15386	-55568.2	1.17457	0.0698782
430	Q5ALV9	Cytochrome c oxidase subunit 6A, mitochondrial	-4.15636	0.01419	1.10803e+06	948430	1.10366e+06	936508	39845.4	53251.8	-159599	1.16828	0.067546
57	Q5AJB1	V-type proton ATPase catalytic subunit A	-1.52379	0.20224	641127	550809	585212	554600	101844	12933.3	-90318	1.16397	0.065943
393	C4YFL4	Aldehyde dehydrogenase	-2.61366	0.05919	247750	213304	244692	223107	10552.2	20242.1	-34446.4	1.16149	0.0650155
95	Q5AED0	Glyco_hydro_63 domain-containing protein	-4.23086	0.01336	179297	154542	180535	154121	8228.37	5916.39	-24755.6	1.16019	0.0645281
245	Q5A3L0	26S proteasome regulatory subunit RPN2	-1.90791	0.12906	267991	231631	273172	220671	24568.2	22043.8	-36359.3	1.15697	0.0633224
72	A0A1D8PDL7	Uncharacterized protein	-1.79698	0.14675	379152	327892	394564	329348	45685.3	18814.9	-51260.1	1.15633	0.0630826
223	C4YM18	Trehalose-6-phosphate synthase	-2.29639	0.08327	367732	318529	365638	313922	13954.3	34387.7	-49202.7	1.15447	0.062382
89	Q5A1E8	Succinate dehydrogenase [ubiquinone] flavoprotein subunit, mitochondrial	-12.0748	0.00027	1.19604e+06	1.03669e+06	1.20021e+06	1.03797e+06	14898	17335.4	-159349	1.15371	0.0620963
267	P0CH97	Adenylosuccinate synthetase	-2.85573	0.04613	201621	175131	201272	180274	12968.4	9484.8	-26490.1	1.15126	0.0611728
310	A0A1D8PN83	Ribosomal 40S subunit protein S11A	-2.26411	0.08629	1.03707e+06	901162	1.00648e+06	901027	62417	83148.6	-135907	1.15081	0.0610047
503	B9WMR1	Protein-serine/threonine kinase	-0.9913	0.37765	105198	91420.8	102817	102360	6118.22	23281	-13776.8	1.1507	0.0609607
69	Q5AGZ8	ATP-dependent 6-phosphofructokinase	-11.8577	0.00029	741717	644868	743981	647172	8768.13	11101.7	-96849.1	1.15018	0.0607675
562	Q59YH1	Glucosamine_iso domain-containing protein	-0.972927	0.38568	127208	110963	121367	119925	19933.1	20952.7	-16244.7	1.1464	0.0593352
369	C4YDM4	Dolichol-phosphate mannosyltransferase subunit 1	-2.82465	0.0476	338873	295633	337264	300427	22729.3	13652.5	-43240	1.14626	0.0592841
190	C4YHM1	Glucan 1,3-beta-glucosidase	-4.97866	0.0076	3.40964e+06	2.98235e+06	3.42539e+06	2.97745e+06	77495.1	126853	-427288	1.14327	0.0581496
67	A0A1D8PP59	Ubiquinol--cytochrome-c reductase subunit	-0.901158	0.41846	1.82485e+06	1.59685e+06	1.85611e+06	1.44037e+06	58287.8	434330	-228001	1.14278	0.0579632
531	Q5A879	Sphingosine N-acyltransferase	-1.58897	0.18727	159002	139181	160514	146712	3651.89	21294.8	-19820.9	1.14241	0.0578223
456	Q5A7S3	Uncharacterized protein	-3.21532	0.03242	70157.8	61458.6	68513	62336.5	3359.44	3267.13	-8699.2	1.14155	0.0574933
274	Q5AI20	Fe-S cluster-binding ribosome biosynthesis protein	-1.6726	0.16972	79559.9	69706.8	77463	73911.7	3721.51	9500.51	-9853.18	1.14135	0.0574195
295	B9WIT4	Small COPII coat GTPase, putative	-1.41322	0.23047	424998	372568	434280	390485	19931.5	61088.6	-52429.7	1.14072	0.0571809
12	A0A1D8PRR7	Acetyl-CoA carboxylase	-3.43517	0.02641	1.00607e+06	884597	1.01372e+06	909574	21086.9	57502.6	-121471	1.13732	0.0558818
402	C5K446	High-affinity glucose transporter	-0.870421	0.43319	170947	150392	168626	169102	6462.29	40388.6	-20555	1.13668	0.0556366
434	Q5ABB1	Dithiol glutaredoxin	-7.23576	0.00194	385688	339439	385509	337530	3088.37	10631.3	-46249.2	1.13625	0.0554746
544	C4YMY1	Electron transfer flavoprotein beta-subunit	-0.869229	0.43377	163231	143784	155294	156846	24310.8	30176.6	-19447.2	1.13525	0.0550926
547	S5TFV2	Cytochrome c oxidase subunit 1	-1.5465	0.19688	311695	274749	321610	273862	21990.2	35052.2	-36946.3	1.13447	0.0547941
238	A0A1D8PDU9	Glutamate synthase (NADH)	-1.32046	0.25717	132937	117354	122046	115096	19160.6	7119.65	-15583.3	1.13279	0.0541492
424	B9WIE6	Ribosomal protein, small subunit, putative	-3.55247	0.02375	1.4626e+06	1.29401e+06	1.48823e+06	1.29166e+06	53727	62208	-168588	1.13028	0.0531876
555	Q5A8Z4	Superoxide dismutase	-1.8409	0.13945	122900	109145	121767	109269	12935.7	403.746	-13755.4	1.12603	0.0515492
566	C4YN56	Eukaryotic translation initiation factor 3 subunit J	-1.17793	0.30412	116373	103562	112500	106634	17772.4	6244.37	-12811	1.1237	0.0506517
418	C4YD68	Dihydroorotate dehydrogenase (quinone), mitochondrial	-2.01899	0.11363	66042.1	58855.1	63739.6	61052.4	4261	4456.37	-7187.09	1.12212	0.0500374
97	C4YDJ7	Alcohol dehydrogenase II	-3.63341	0.02209	7.39239e+06	6.58987e+06	7.49994e+06	6.64061e+06	252756	287171	-802516	1.12178	0.0499078
359	C4YR94	Uncharacterized protein	-5.09001	0.00703	5.63152e+06	5.02149e+06	5.61846e+06	5.01359e+06	119842	169497	-610032	1.12148	0.0497932
362	C4YIH3	Cytochrome c1, mitochondrial	-0.823345	0.45657	129296	115389	128681	117943	18524	22644.2	-13906.9	1.12052	0.0494205
542	C4YFP6	Fumarylacetoacetate hydrolase family protein	-1.37411	0.24138	246799	220375	237147	223626	32134.2	8763.25	-26424.4	1.11991	0.0491818
278	C4YPZ0	Vacuolar aminopeptidase I	-1.17325	0.30579	247645	221332	247608	233700	24893.6	29821.4	-26313.2	1.11889	0.0487858
276	Q59QN7	Succinate dehydrogenase [ubiquinone] iron-sulfur subunit, mitochondrial	-3.96076	0.01667	267566	239244	263757	235159	7483.14	9869	-28321.9	1.11838	0.0485897
574	Q5A6S2	Proteasome regulatory particle base subunit	-0.803001	0.46698	69049.9	61761.2	63933.5	59714	10015.5	12118.4	-7288.69	1.11801	0.0484473
350	Q5ABS1	Cytochrome b-c1 complex subunit 7	-3.58763	0.02301	901092	807627	883694	795485	34670.8	28879.9	-93464.8	1.11573	0.0475582
59	C4YPL7	Peroxisomal hydratase-dehydrogenase-epimerase	-4.17589	0.01396	1.21127e+06	1.08565e+06	1.23721e+06	1.08626e+06	45517.1	25365.3	-125629	1.11572	0.0475545
404	C4YMU0	Uncharacterized protein	-3.47784	0.0254	148885	133594	148759	135076	5735	5010.4	-15291.2	1.11446	0.0470645
597	Q5A222	NADH-ubiquinone oxidoreductase	-1.16716	0.30798	58079.2	52128.5	61916	51513.2	8015.21	3706.71	-5950.71	1.11415	0.0469455
222	C4YQ18	Peroxidase	-2.31738	0.08137	978105	878896	950782	850947	55340.5	49353.6	-99209.3	1.11288	0.0464482
229	C4YIM2	ATP synthase subunit 4, mitochondrial	-3.8626	0.01811	1.89175e+06	1.70155e+06	1.91382e+06	1.69683e+06	56948.1	63493.1	-190204	1.11178	0.04602
452	Q5A967	Carnitine:acyl carnitine antiporter	-2.25106	0.08754	139155	125278	138986	128172	6831.04	8206.59	-13877.1	1.11077	0.0456244
73	Q5A8K2	Alanine--tRNA ligase	-1.14528	0.31596	283716	255512	281861	276865	17055.7	39094.3	-28203.2	1.11038	0.0454713
606	A0A1D8PJ75	Bzz1p	-0.725674	0.50822	33273.3	29985.9	29065.2	30431.9	7670.53	1652.41	-3287.43	1.10963	0.0451792
61	Q5AJD9	Acyl-coenzyme A oxidase	-2.44364	0.07093	1.02013e+06	920465	1.03304e+06	905852	45589.9	53966	-99669.1	1.10828	0.0446499
485	C4YEA5	Peroxiredoxin	-2.24438	0.08819	209973	189479	208710	197462	7037.59	14164.3	-20494.6	1.10816	0.0446037
431	C4YF08	Uncharacterized protein	-2.5763	0.06157	305768	276094	304570	271151	5683.48	19123.4	-29674.3	1.10748	0.0443355
379	C4YJY8	60S ribosomal protein L11	-1.98331	0.11835	563889	509515	549733	517746	25867.2	39821.3	-54373.6	1.10672	0.0440364
50	C4YPM4	2-oxoglutarate dehydrogenase E1 component, mitochondrial	-2.63624	0.05781	1.28651e+06	1.16271e+06	1.31322e+06	1.19085e+06	50988.9	63378	-123806	1.10648	0.0439441
300	Q5A2T2	ATP-binding cassette family ATPase	-0.711879	0.51586	312750	282774	323345	311558	27128.2	67699.7	-29975.6	1.10601	0.0437573
598	Q5AD39	Peptide-methionine-S-sulfoxide reductase	-2.93296	0.04269	203495	183996	204729	182996	11051.3	3235.33	-19499.2	1.10598	0.0437457
637	Q59T80	Carnitine O-acetyltransferase	-0.459231	0.66992	68856.9	62328.9	81943.8	62488	24496.2	2476.72	-6527.97	1.10473	0.0432578
75	C4YL05	Leucyl-tRNA synthetase	-2.20263	0.09238	520273	471075	517269	484609	30433	23885.2	-49197.5	1.10444	0.0431408
501	C4YGV0	Uncharacterized protein	-1.93502	0.12509	140046	126925	134248	124856	10447.4	5366.49	-13121.4	1.10338	0.0427248
106	A0A1D8PF68	S-adenosylmethionine synthase	-1.02172	0.36468	1.11739e+06	1.01655e+06	1.05654e+06	1.01474e+06	170784	7693.01	-100846	1.0992	0.0410783
120	C4YKP2	2-isopropylmalate synthase	-9.58048	0.00066	1.25445e+06	1.14324e+06	1.26048e+06	1.1358e+06	14400.6	14030.4	-111209	1.09728	0.0403158
52	A0A1D8PFR4	Actin	-7.48115	0.00171	2.79283e+06	2.54617e+06	2.79334e+06	2.54742e+06	42575.5	38058.4	-246656	1.09687	0.0401564
573	C4YQ92	Aminotran_1_2 domain-containing protein	-0.869895	0.43345	58456.4	53371.1	58123.5	48987.3	5002.18	8803.52	-5085.32	1.09528	0.0395261
571	C4YJA3	Adenine phosphoribosyltransferase 1	-1.9004	0.13018	111330	101660	110814	96659.5	1375.57	8705.1	-9669.72	1.09512	0.0394608
464	Q5A782	Translation initiation factor eIF5B	-1.20812	0.29354	159164	145443	166048	148559	12585.1	15119.7	-13721.5	1.09434	0.0391533
88	Q5A516	ADP/ATP carrier protein	-5.19702	0.00653	1.18338e+07	1.08495e+07	1.18627e+07	1.10134e+07	146406	293578	-984341	1.09073	0.0377162
320	A0A1D8PLW8	Proteasome regulatory particle lid subunit	-1.00569	0.37146	165204	151809	163162	153948	7026.33	21973.5	-13395	1.08824	0.036723
373	Q5ADQ6	40S ribosomal protein S12	-2.31767	0.08134	773450	711656	778293	701668	20901	41179.7	-61794.2	1.08683	0.0361623
192	C4YFS1	Cellulase domain-containing protein	-0.581377	0.59217	403907	371700	415961	415254	48418.1	82838.5	-32206.6	1.08665	0.0360884
23	A0A1D8PDC4	ATP synthase subunit alpha	-5.94979	0.004	1.09267e+07	1.00561e+07	1.09045e+07	1.00453e+07	243847	69108.9	-870632	1.08658	0.0360608
34	C4YJP6	Aldehyde dehydrogenase, mitochondrial	-1.93889	0.12454	3.30963e+06	3.04632e+06	3.38974e+06	3.12595e+06	183678	146931	-263305	1.08643	0.0360032
361	C4YNA3	ATP synthase delta chain, mitochondrial	-8.20781	0.0012	1.58328e+06	1.45789e+06	1.59181e+06	1.44739e+06	17587.3	19768.9	-125387	1.08601	0.0358322
502	Q5AJ84	SCP2 domain-containing protein	-3.22865	0.03202	233121	214659	229872	216205	9331.63	3317.61	-18461.3	1.086	0.035831
460	Q59U72	Ferrochelatase	-1.81642	0.14347	77204.3	71150.9	77506.3	72902.9	970.191	5690.14	-6053.42	1.08508	0.0354612
472	C4YEQ4	FK506-binding protein	-2.9616	0.04149	355519	327785	355854	326247	4914.93	15457.1	-27733.7	1.08461	0.0352734
113	A0A1D8PP21	Methionine--tRNA ligase	-0.987238	0.37941	379982	350432	377955	375712	15623.2	49434	-29550.2	1.08433	0.0351595
308	C4YLE5	PKS_ER domain-containing protein	-1.7823	0.14928	334983	308976	328655	310052	23309.9	9767.83	-26007	1.08417	0.035098
135	G1UAB3	Uncharacterized protein CaJ7.0076	-2.08313	0.10565	642411	592764	646846	581333	34417	22793.6	-49647.7	1.08376	0.0349317
355	C4YJX2	40S ribosomal protein S9-B	-8.15244	0.00123	2.54386e+06	2.34872e+06	2.55312e+06	2.36227e+06	32446.6	25810.2	-195145	1.08309	0.0346629
49	Q59KI0	UTP--glucose-1-phosphate uridylyltransferase	-5.40346	0.00568	1.88278e+06	1.73856e+06	1.8833e+06	1.72302e+06	32800.4	32577.6	-144222	1.08295	0.0346104
567	Q3MPJ3	Proteasome endopeptidase complex	-1.60854	0.183	287124	265156	291453	258834	12843.3	19864.6	-21968.1	1.08285	0.0345682
620	Q5ALV6	40S ribosomal protein S26	-1.33797	0.2519	772386	714116	757305	732802	31524.8	68528.5	-58269.5	1.0816	0.0340653
94	Q5A2A5	Glycine--tRNA ligase	-0.691682	0.52719	574201	531035	571296	583565	12837.2	107329	-43166.5	1.08129	0.0339412
209	C4YN20	Protein SIK1	-1.05399	0.35134	262956	243208	256151	253548	20791.1	24918	-19748.2	1.0812	0.0339056
616	Q5AJG7	NADH dehydrogenase [ubiquinone] 1 alpha subcomplex subunit	-1.74008	0.15682	130088	120469	127074	119504	9417.69	1724.08	-9618.56	1.07984	0.0333604
25	C4YMC3	Protein URA1	-0.68125	0.53311	483103	447485	453890	434955	60287	67571.9	-35617.7	1.0796	0.0332609
398	C4YTN7	RuvB-like helicase	-1.43947	0.22343	283949	263133	284285	271253	4884.12	24566.8	-20816.4	1.07911	0.0330657
382	A0A1D8PT03	Flavodoxin-like fold family protein	-2.51426	0.06576	326327	302564	320574	300775	10523.8	12539.7	-23763.6	1.07854	0.0328367
216	C4YMF9	Lipoyl-binding domain-containing protein	-2.01468	0.11419	727139	674246	712779	683198	27285	36377.2	-52892.8	1.07845	0.0327989
515	C4YQP9	60S ribosomal protein L35	-1.76127	0.15299	759868	705060	752884	717223	48441.2	23632.6	-54807.7	1.07773	0.0325119
487	C4YCW2	40S ribosomal protein S17-B	-1.27971	0.26983	997645	925910	963760	918391	69773.2	67515.8	-71734.8	1.07747	0.0324072
170	A0A1D8PDL6	Ribosomal 60S subunit protein L7A	-2.88907	0.0446	1.37123e+06	1.27406e+06	1.34842e+06	1.25867e+06	49650	30468.4	-97166.9	1.07627	0.0319194
454	B9WCF2	26S protease regulatory subunit, putative	-1.6563	0.173	107305	99740.2	105298	102910	4136.04	6743.52	-7564.88	1.07585	0.0317501
221	G1UAJ1	3-isopropylmalate dehydrogenase	-0.653491	0.5491	833423	774904	893592	824149	125645	90938.7	-58518.8	1.07552	0.0316175
87	Q5A5Q8	40S ribosomal protein S4	-5.89592	0.00414	2.47753e+06	2.3046e+06	2.4854e+06	2.31518e+06	14639.5	48646.9	-172930	1.07504	0.0314234
246	C4YHR2	DLH domain-containing protein	-0.925265	0.4072	285504	265629	281162	258945	22464.6	29657.7	-19875.2	1.07482	0.0313369
636	Q59T30	Uncharacterized protein	-2.57972	0.06135	175565	163420	172345	163620	6757.35	4564.41	-12145.3	1.07432	0.0311336
136	A0A1D8PNG9	Threonine synthase	-1.17085	0.30665	366795	341462	385341	335440	34453.4	14742.2	-25332.7	1.07419	0.0310806
465	C4YS66	Electron transfer flavoprotein alpha-subunit	-0.553807	0.60921	86807.3	80873.1	90834.1	82181.8	18034.2	4383.73	-5934.18	1.07338	0.0307521
111	C4YHT4	Eukaryotic translation initiation factor 3 subunit C	-3.20115	0.03286	418489	389898	415904	393320	7090.86	13748.9	-28590.9	1.07333	0.030733
405	C4YLS1	Proteasome endopeptidase complex	-3.34407	0.02873	420539	392102	423574	386868	10426.1	10404.1	-28437.6	1.07253	0.0304078
91	P83782	Cytochrome b-c1 complex subunit 2, mitochondrial	-5.6336	0.00489	1.83985e+06	1.71796e+06	1.8471e+06	1.70301e+06	17928.2	32908.4	-121890	1.07095	0.0297695
489	Q5A441	J domain-containing protein	-2.24028	0.08859	150106	140229	149928	138644	3683.22	6689.5	-9877.18	1.07044	0.0295608
287	C4YIV3	Inosine-5'-monophosphate dehydrogenase	-0.894523	0.4216	344784	322194	344710	326202	40413.1	16732	-22589.6	1.07011	0.0294292
281	O42817	40S ribosomal protein S0	-2.42386	0.07246	1.46453e+06	1.36933e+06	1.4673e+06	1.35316e+06	61951.8	28112.5	-95204.9	1.06953	0.0291917
436	C4YJX1	60S ribosomal protein L21-A	-1.87	0.13483	2.02371e+06	1.89292e+06	1.98465e+06	1.87411e+06	75230	94952.1	-130790	1.06909	0.029016
383	Q3MPX7	Uncharacterized protein CaJ7.0003	-1.58016	0.18922	183562	171830	183908	173616	11156.7	6396.24	-11732.4	1.06828	0.0286847
559	Q5A5V8	Uncharacterized protein	-1.98147	0.1186	130792	122456	132397	125111	4985.74	5313.97	-8335.98	1.06807	0.028601
565	Q9P932	Protein kinase A	-3.00571	0.03972	73793.4	69097.8	73819.8	68764.8	1909.59	1917.13	-4695.68	1.06796	0.0285538
493	C4YI50	Pyrroline-5-carboxylate reductase	-7.77311	0.00148	559261	524269	557442	523216	5896.07	5102.05	-34991.8	1.06674	0.0280602
590	G1UAM5	Potential membrane protein	-1.0666	0.34625	219241	205577	220753	204133	4293.66	21769.4	-13663.9	1.06647	0.0279469
477	C4YIU4	Uncharacterized protein	-2.47642	0.06847	1.13578e+06	1.06506e+06	1.11708e+06	1.05648e+06	44653.1	21279.5	-70722	1.0664	0.0279209
511	C4YG46	Ribokinase	-0.689639	0.52834	54450.5	51140.4	56401.7	52144.5	6480.68	5206.98	-3310.07	1.06473	0.0272375
445	Q5AML3	Oxidoreductase	-0.683742	0.53169	153382	144164	157198	144057	19421.4	12962.5	-9217.57	1.06394	0.0269163
125	A0A1D8PHR0	Valine--tRNA ligase	-1.42843	0.22636	404164	379933	393264	384112	24786.5	15776.7	-24231.2	1.06378	0.0268508
466	C4YJJ4	Bap31 domain-containing protein	-2.08806	0.10506	757656	712305	743211	712984	28531.6	24517.1	-45350.4	1.06367	0.0268057
259	Q5AF44	Peroxiredoxin	-0.562985	0.6035	457072	429794	469193	462369	33669.5	76873.5	-27278.5	1.06347	0.0267248
115	P40910	40S ribosomal protein S1	-1.89324	0.13126	1.83519e+06	1.72579e+06	1.85354e+06	1.7484e+06	86606.7	50174.2	-109405	1.06339	0.0266944
314	Q5A4L1	Uncharacterized protein	-0.414454	0.6998	115669	108794	113487	108705	21827.9	18685.4	-6875.44	1.0632	0.0266137
363	Q59U89	SBDS domain-containing protein	-1.21231	0.2921	550061	517431	540243	520697	18268.6	42891.3	-32630.6	1.06306	0.0265589
333	C4YPY8	Sterol 24-C-methyltransferase	-0.617501	0.57032	532250	500718	541305	543427	21795.9	85718	-31532.1	1.06297	0.0265226
425	C4YF39	60S ribosomal protein L26-B	-0.585098	0.5899	1.07355e+06	1.01008e+06	1.04695e+06	949704	154542	106870	-63472	1.06284	0.0264673
449	C4YQM1	40S ribosomal protein S15	-1.46166	0.21764	1.17034e+06	1.10162e+06	1.17325e+06	1.1165e+06	6161.56	81201.3	-68721.8	1.06238	0.0262808
17	A0A1D8PKZ9	ATP synthase subunit beta	-3.018	0.03924	1.02623e+07	9.66521e+06	1.03454e+07	9.78395e+06	197959	279728	-597116	1.06178	0.0260345
563	Q59XU9	Glycerol-3-phosphate dehydrogenase [NAD(+)]	-2.2494	0.0877	191680	180553	191147	178312	5467.35	6596.72	-11127	1.06163	0.0259721
129	A0A1D8PT56	Adenylosuccinate lyase	-1.56634	0.19233	294571	277544	284412	278486	17695.5	6432.04	-17026.9	1.06135	0.025858
351	C4YDW1	Uncharacterized protein	-0.636331	0.55915	238845	225094	228836	236806	27050.1	25869.7	-13751	1.06109	0.0257522
270	Q59P43	GTP-binding nuclear protein	-1.8493	0.1381	1.82167e+06	1.71751e+06	1.8007e+06	1.73183e+06	89630.5	38517.9	-104160	1.06065	0.0255705
631	A0A1D8PD79	Nucleoporin	-1.69828	0.16469	45941.2	43317	46635.9	43626.4	1986.46	1793.62	-2624.21	1.06058	0.025544
302	Q5A7P7	F1F0 ATP synthase subunit 5	-2.91414	0.0435	1.74574e+06	1.6482e+06	1.74364e+06	1.62738e+06	39452.2	42480.5	-97541.4	1.05918	0.02497
215	Q5A044	MICOS complex subunit MIC60	-1.24623	0.28068	76959.4	72660.6	75932.9	73900.1	2559.68	5398.5	-4298.79	1.05916	0.0249626
613	Q59LZ9	Tom22p	-0.341327	0.75003	101933	96279	110060	101338	25417.8	13309.3	-5654.1	1.05873	0.0247836
523	Q5AI00	Rab family GTPase	-0.607204	0.5765	202748	191675	208995	198471	22912.9	21739.1	-11072.6	1.05777	0.0243902
126	Q59LS1	Ribosomal 60S subunit protein L3	-1.32071	0.25709	2.51767e+06	2.38143e+06	2.42614e+06	2.38082e+06	178617	4594.82	-136243	1.05721	0.0241615
128	A0A1D8PDE8	Obg-like ATPase 1	-4.11009	0.01473	859015	813106	859307	804728	6329.92	18281.9	-45909	1.05646	0.0238535
257	Q5AJX0	Histidine--tRNA ligase	-0.470752	0.66234	241094	228555	256605	232145	41745.8	19638.3	-12538.8	1.05486	0.0231953
618	Q5A779	GTP-binding protein	-0.844066	0.44616	65462.1	62068.5	64413	63097.3	6621.17	2157.78	-3393.66	1.05468	0.0231191
145	C4YQ03	Acetolactate synthase	-1.64171	0.176	511639	485165	512945	490133	24970.7	12513.3	-26473.7	1.05457	0.0230739
548	Q59YE8	Translation termination factor GTPase eRF3	-0.812744	0.46197	28663.5	27193.3	28829.9	27113.8	2062.95	2358.01	-1470.14	1.05406	0.0228664
109	C4YP33	Saccharopine dehydrogenase	-4.97482	0.00763	782252	742132	786386	741940	10462.4	9255.08	-40120.5	1.05406	0.0228658
176	C4YF03	Phenylalanyl-tRNA synthetase alpha chain	-1.51436	0.2045	314316	298381	319222	304283	9022.92	15835.9	-15935.4	1.05341	0.0225958
403	A0A1D8PMW6	Cofilin	-1.38707	0.23771	1.04972e+06	996504	1.04575e+06	1.00496e+06	35639.5	56081.2	-53212.8	1.0534	0.0225931
420	A0A1D8PH31	TATA-binding protein-associated factor	-0.348438	0.74508	82869	78677.9	87085.6	81526.5	8100.68	19194.2	-4191.11	1.05327	0.0225394
14	P83773	Acetyl-CoA hydrolase	-1.65603	0.17306	6.09839e+06	5.79067e+06	6.00195e+06	5.71057e+06	216249	238369	-307719	1.05314	0.0224863
509	Q5AHE9	Yim1p	-0.570952	0.59858	116710	110986	110565	114941	15399.6	8028.63	-5724.78	1.05158	0.0218428
53	A0A1D8PS79	Isocitrate dehydrogenase [NADP]	-0.731263	0.50515	2.24761e+06	2.13755e+06	2.22958e+06	2.2716e+06	86974.8	245745	-110059	1.05149	0.0218044
186	Q5A9D9	Homoisocitrate dehydrogenase	-1.57416	0.19057	1.58605e+06	1.50859e+06	1.60105e+06	1.49136e+06	52726.9	66956.6	-77456.1	1.05134	0.0217446
560	Q5A0W7	RuvB-like helicase 1	-0.850262	0.44308	84994.9	80854.6	84785	81027	8273.1	1640.51	-4140.33	1.05121	0.0216883
268	C4YLC4	Uncharacterized protein	-0.889894	0.42381	635162	604368	658396	625629	42201.6	42558.4	-30793.4	1.05095	0.0215826
457	C4YNI2	TCTP domain-containing protein	-0.45697	0.67141	264380	251763	281996	236559	37362.2	29848.9	-12616.8	1.05011	0.0212364
79	A0A1D8PU51	Uncharacterized protein	-2.31858	0.08126	591827	563715	589681	557684	5523.3	20261.5	-28112.4	1.04987	0.0211355
27	Q5A397	Hsp70 family ATPase	-3.49664	0.02497	5.47941e+06	5.22002e+06	5.4784e+06	5.25163e+06	31303.5	124616	-259388	1.04969	0.0210615
64	Q5AMP4	Malate dehydrogenase	-1.61145	0.18237	8.52598e+06	8.12314e+06	8.59924e+06	8.2629e+06	165205	400226	-402834	1.04959	0.0210201
349	C4YKN1	Mannose-6-phosphate isomerase	-1.60279	0.18424	117014	111565	116686	113589	1625.59	5659.58	-5448.95	1.04884	0.0207097
325	B9W8W9	Glutamine amidotransferase, putative	-0.48954	0.65009	302736	288669	316870	298346	32886.7	37358.3	-14067.1	1.04873	0.0206641
214	C4YLZ2	Protoplast secreted protein 2	-0.857785	0.43937	568104	542004	570364	521373	37650.8	36876.3	-26100	1.04815	0.0204254
237	Q59ZH8	Translation termination factor eRF1	-1.02071	0.3651	214117	204290	207585	207079	13986.7	9079.64	-9826.86	1.0481	0.0204038
550	Q59PZ6	6-phosphogluconolactonase-like protein	-2.46132	0.06959	91536.3	87337.8	90335.1	87450.2	2875.07	680.291	-4198.42	1.04807	0.0203907
44	C4YE44	Heat shock protein Hsp88	-2.28929	0.08392	1.6026e+06	1.52946e+06	1.6104e+06	1.53939e+06	31343	45610.9	-73146.8	1.04783	0.0202889
491	B9WMR7	Actin-related protein 2	-0.690767	0.52771	143154	136687	148064	143246	10673.3	12210.1	-6467.74	1.04732	0.0200786
22	C4YMN0	Heat shock protein 104	-1.39231	0.23624	1.12089e+06	1.07043e+06	1.11767e+06	1.10086e+06	17692.3	60233.4	-50464.3	1.04714	0.0200065
329	C4YNQ0	40S ribosomal protein S19-B	-1.26052	0.276	1.73207e+06	1.6548e+06	1.76204e+06	1.67821e+06	71029	78927	-77275.4	1.0467	0.0198213
473	Q59WV8	Uncharacterized protein	-0.856212	0.44014	255571	244201	253373	240045	21456.2	8285.44	-11369.9	1.04656	0.0197639
312	Q5AG43	Ribosomal 40S subunit protein S5	-1.49634	0.2089	2.10837e+06	2.01499e+06	2.10093e+06	2.02829e+06	67733.4	84235.3	-93379.9	1.04634	0.0196739
102	C4YPB7	Fumarate hydratase, mitochondrial	-1.00293	0.37265	1.15043e+06	1.09961e+06	1.16245e+06	1.08654e+06	30689.3	82229.8	-50822.4	1.04622	0.0196224
309	Q59T44	40S ribosomal protein S8	-5.40875	0.00566	2.60361e+06	2.48873e+06	2.60532e+06	2.48542e+06	6921.2	36131.3	-114880	1.04616	0.0195982
196	Q59TU5	Mrf1p	-0.421551	0.69502	497638	475870	455491	493747	82809	33794.4	-21768	1.04574	0.0194252
211	C4YPV8	Alpha-1,2 mannosyltransferase KTR1	-0.63542	0.55969	548420	524508	547592	549606	17719.1	62727.5	-23912.7	1.04559	0.0193617
150	A0A1D8PMV9	Threonine--tRNA ligase	-1.12884	0.32208	494848	473545	500374	489093	11753.8	30499.1	-21302.3	1.04498	0.0191099
138	Q5A0Z9	Pyruvate dehydrogenase E1 component subunit alpha	-1.15727	0.31156	815825	781121	834378	777351	51496.8	6779.31	-34704.3	1.04443	0.0188789
275	C4YM47	Very-long-chain 3-oxoacyl-CoA reductase	-0.571004	0.59855	315598	302488	314465	320859	19877.4	34444.9	-13110.6	1.04334	0.0184269
537	G1UAH6	Uncharacterized protein CaJ7.0390	-0.457144	0.67129	76700.8	73633.4	79175.8	71635.9	9299.94	6969.77	-3067.37	1.04166	0.0177249
625	B9W9Q3	Ubiquitin-conjugating enzyme variant MMS2 homologue, putative	-0.21367	0.84125	52065.1	49993.3	54151.2	57584.7	5628.17	15822.9	-2071.76	1.04144	0.0176346
595	C4YI82	60S ribosomal protein L36	-0.917853	0.41063	1.3367e+06	1.28421e+06	1.3082e+06	1.25599e+06	68736.9	71311	-52486.5	1.04087	0.0173967
365	B9WIQ8	Mitochondrial carrier protein, putative	-0.30252	0.77733	304584	292801	328548	274251	47572	47836.3	-11783.3	1.04024	0.0171349
394	C4YE15	40S ribosomal protein S22-A	-1.27192	0.27232	1.36614e+06	1.31366e+06	1.33667e+06	1.29692e+06	55887.4	44528	-52474.2	1.03994	0.0170103
187	C4YG07	26S proteasome regulatory subunit RPN1	-1.06943	0.34512	183917	176890	180820	173952	9258.83	6619.02	-7027.29	1.03973	0.0169193
305	C4YJ73	cAMP-dependent protein kinase regulatory subunit	-0.869867	0.43346	638703	614331	640936	624150	34058.8	34570.4	-24372.4	1.03967	0.0168968
297	Q5AFB3	Tyrosine--tRNA ligase	-0.834542	0.45092	348012	334886	354708	337780	13718.9	23533.6	-13125	1.03919	0.016696
467	C4YGN4	Tryptophan synthase	-0.843075	0.44665	212485	204526	209321	207279	14016	8420.95	-7958.93	1.03891	0.0165796
235	Q59S06	Nucleolar protein 58	-0.575409	0.59583	269506	259415	273379	262746	18078.6	24407.8	-10090.6	1.0389	0.0165727
551	A0A1D8PRU4	Actin-related protein 2/3 complex subunit 4	-1.66295	0.17166	136143	131060	136705	131344	1524.23	5070.79	-5083.68	1.03879	0.0165274
48	P83775	Putative NADPH-dependent methylglyoxal reductase GRP2	-3.44623	0.02614	1.67331e+06	1.61185e+06	1.68216e+06	1.60738e+06	28970.5	10729.9	-61468.7	1.03814	0.0162541
392	B9WMK5	Ribosomal protein, small subunit, putative	-1.06065	0.34865	822719	792599	811957	775172	22857.9	43553.3	-30120.5	1.038	0.0161983
495	Q59V63	Emp24p	-0.468403	0.66388	363868	350612	356370	367018	17772.7	45684.6	-13256.6	1.03781	0.0161178
337	C4YQ81	Prohibitin	-1.50616	0.20649	489088	471450	492521	470089	20122.1	2553.73	-17638.1	1.03741	0.0159514
368	C4YKS4	Cytochrome c	-1.52939	0.2009	1.16265e+06	1.1215e+06	1.18238e+06	1.12093e+06	40698.8	22704.6	-41150.6	1.03669	0.0156499
468	Q5A0V9	rRNA methyltransferase	-0.883379	0.42693	230225	222213	224906	228853	9822.97	12257.7	-8011.39	1.03605	0.0153819
188	C4YD72	Uncharacterized protein	-1.26863	0.27338	512538	494748	512382	495683	14820.1	19243.3	-17790.1	1.03596	0.0153421
142	Q5AG68	Nucleoside diphosphate kinase	-1.21807	0.29013	2.86815e+06	2.7692e+06	2.93956e+06	2.7588e+06	129440	55139.3	-98944	1.03573	0.0152466
399	Q59WW7	Glutathione peroxidase	-2.6353	0.05786	329752	318452	326600	318165	5558.56	4925.64	-11300	1.03548	0.0151435
327	B9WFL3	60S ribosomal protein L20	-1.4467	0.22153	1.50224e+06	1.45099e+06	1.52472e+06	1.43346e+06	50229.3	35230.5	-51245	1.03532	0.0150734
444	C4YN54	Thioredoxin	-0.52681	0.62619	1.7392e+06	1.68012e+06	1.72173e+06	1.67861e+06	78847.6	177511	-59077.2	1.03516	0.0150085
318	B9WLN9	Coatomer subunit beta	-0.412916	0.70084	201446	194626	211872	183685	19372.7	21048.9	-6819.81	1.03504	0.0149574
147	Q59UF7	Aspartate--tRNA ligase	-1.06916	0.34523	621310	600357	618775	601071	19319.4	27911.1	-20953.6	1.0349	0.0148992
204	C4YSQ0	Aminomethyltransferase	-0.783117	0.47733	252297	244056	254631	248045	8181.43	16289.1	-8241.63	1.03377	0.0144237
184	Q5AP79	Mir1p	-0.632266	0.56155	747600	723249	784539	721675	66496	5318.97	-24351.2	1.03367	0.0143816
9	Q5A0M4	Elongation factor 2	-1.57796	0.18971	5.11849e+06	4.9525e+06	5.10376e+06	5.04283e+06	63176.3	170898	-165992	1.03352	0.0143176
294	Q5APK5	Cytochrome c oxidase subunit Va	-0.411511	0.70179	2.08527e+06	2.01768e+06	2.09017e+06	1.90228e+06	99145.8	266658	-67591.5	1.0335	0.0143103
526	C4YMZ5	S-formylglutathione hydrolase	-0.379456	0.72363	123100	119118	125434	115703	15716	9125.79	-3981.41	1.03342	0.0142785
358	A0A1D8PGI8	Phospho-2-dehydro-3-deoxyheptonate aldolase	-1.32268	0.25649	248712	240838	245908	237422	5113.11	8954.17	-7874.14	1.03269	0.013972
372	C4YFL5	Survival factor 1	-0.821811	0.45735	205521	199065	202741	201726	6157.93	12134.3	-6456.32	1.03243	0.013862
218	C4YR11	Vacuolar sorting protein 1	-1.35533	0.24679	387316	375193	387013	370482	3034.07	15191.9	-12122.4	1.03231	0.0138101
335	Q59PV8	ATP synthase subunit d, mitochondrial	-1.20205	0.29564	1.06204e+06	1.02891e+06	1.05141e+06	1.0163e+06	28993.4	37911.1	-33122.7	1.03219	0.0137604
207	Q59R18	Asparagine--tRNA ligase	-0.731849	0.50483	541392	524675	541612	530122	26550.2	29333	-16717.3	1.03186	0.0136217
261	Q5A2A7	Metalloendopeptidase	-0.336305	0.75354	136468	132324	138436	126903	5752.69	20555.8	-4144.59	1.03132	0.0133941
31	A0A1D8PJ01	Plasma membrane ATPase	-7.41174	0.00177	4.82829e+06	4.68187e+06	4.83385e+06	4.6724e+06	12419.7	31882.8	-146418	1.03127	0.0133738
182	Q59M70	NADH-cytochrome b5 reductase 2	-1.47315	0.2147	901356	874052	892161	871316	28994.9	13778.5	-27303.8	1.03124	0.013359
525	C4YCY6	Centromere/microtubule-binding protein CBF5	-0.302813	0.77713	260530	252763	270419	258787	32787.4	29985.1	-7767.85	1.03073	0.0131457
494	Q59Z25	Mitochondrial nucleoid protein	-1.48547	0.2116	261989	254181	263853	257152	4071.22	8143.09	-7807.99	1.03072	0.01314
421	Q59TE0	Ribosomal 60S subunit protein L17B	-0.709537	0.51716	1.36418e+06	1.32434e+06	1.35885e+06	1.31881e+06	78084.2	57984.8	-39842.4	1.03008	0.0128729
471	Q5A6A1	Ribosomal 60S subunit protein L24A	-1.6161	0.18138	1.94635e+06	1.89081e+06	1.95402e+06	1.87648e+06	16372.9	57228.8	-55539.9	1.02937	0.012573
36	Q59WG3	AAA family ATPase	-0.927623	0.40611	1.49251e+06	1.45012e+06	1.47115e+06	1.47486e+06	57109.7	54814.2	-42394.5	1.02924	0.0125146
264	C4YRD2	Eukaryotic translation initiation factor 5	-0.865814	0.43543	335166	325682	340165	317152	9029.52	16686.1	-9483.96	1.02912	0.0124662
240	Q5AF98	Zuotin	-0.70558	0.51937	465591	452588	455318	454170	21593.4	23508.6	-13003.4	1.02873	0.0123019
258	Q5AFA8	Abp1p	-0.806723	0.46506	142215	138277	142273	140747	1285.13	8356.15	-3937.73	1.02848	0.0121946
141	C4YKI4	Asparagine synthetase 2	-3.71003	0.02065	376633	366757	377647	367186	3987.57	2315.01	-9876.4	1.02693	0.0115404
266	Q5AJ93	40S ribosomal protein S7	-2.25236	0.08742	2.47292e+06	2.40827e+06	2.46049e+06	2.39043e+06	37126.4	33067.5	-64652.6	1.02685	0.0115054
356	C4YEX3	60S ribosomal protein L13	-0.730107	0.50578	1.57806e+06	1.53683e+06	1.54848e+06	1.53356e+06	62796.4	75009.2	-41236	1.02683	0.0114994
83	C4YI58	Ornithine aminotransferase	-2.21746	0.09087	3.28463e+06	3.20007e+06	3.29243e+06	3.21338e+06	48975.9	44317.5	-84561.5	1.02642	0.0113272
144	A0A1D8PGS5	Isocitrate dehydrogenase [NAD] subunit, mitochondrial	-2.10491	0.10308	1.34362e+06	1.30975e+06	1.35464e+06	1.31553e+06	20725.1	18634.7	-33870.6	1.02586	0.0110882
532	C4YKB0	Protein YOP1	-2.37292	0.07658	535492	522114	539291	525172	7250.92	6540.18	-13377.7	1.02562	0.0109874
364	A0A1D8PFL9	Ribosomal 60S subunit protein L14B	-0.521324	0.62967	1.5284e+06	1.4908e+06	1.47993e+06	1.45776e+06	105438	66945	-37591.7	1.02522	0.0108153
514	A0A1D8PT60	Actin-related protein 2/3 complex subunit	-0.644046	0.55462	98145.5	95776	97533.9	97423.2	5146.41	3757.54	-2369.43	1.02474	0.0106134
21	P83784	Heat shock protein SSC1, mitochondrial	-0.542886	0.61604	4.48412e+06	4.37673e+06	4.58139e+06	4.40234e+06	246775	237661	-107386	1.02454	0.010527
198	C4YNZ5	Peroxiredoxin TSA1	-0.803363	0.46679	9.00854e+06	8.7953e+06	8.8633e+06	8.94821e+06	299549	348784	-213247	1.02425	0.0104041
110	C4YG47	Eukaryotic translation initiation factor 3 subunit A	-1.0457	0.35473	406719	397371	408481	394654	11507.4	10361.1	-9348.63	1.02353	0.010099
140	C4YMW6	Uncharacterized protein	-0.305601	0.77515	110923	108395	110674	114735	1824.5	14213.8	-2528.43	1.02333	0.0100141
271	Q5AIB8	Ribosomal 60S subunit protein L10	-0.6422	0.5557	608782	595138	603720	586010	16189.4	33045	-13643.6	1.02293	0.00984386
324	C4YTG2	40S ribosomal protein S18	-1.77173	0.15113	2.97635e+06	2.90971e+06	2.97978e+06	2.89329e+06	12869.5	63867.7	-66644.2	1.0229	0.00983491
347	Q5AQ76	Protein transport protein SEC24	-0.3148	0.76865	201513	197061	209973	194287	21987.8	10798.7	-4452.22	1.02259	0.00970287
151	A0A1D8PNE5	Uncharacterized protein	-0.922137	0.40864	371639	363450	373437	359953	13276.5	7766.53	-8188.97	1.02253	0.00967658
71	M1T132	Alcohol dehydrogenase (Fragment)	-0.324645	0.76172	1.48818e+06	1.45552e+06	1.38874e+06	1.45412e+06	173912	10611.6	-32657.6	1.02244	0.00963655
114	C4YFJ6	Elongation factor Tu	-0.61822	0.56989	1.37759e+06	1.34755e+06	1.37509e+06	1.33728e+06	79292.1	28219.9	-30040.6	1.02229	0.00957533
527	C4YMT3	Uncharacterized protein	-0.749304	0.49534	126662	124011	128024	124118	5951.91	1460.15	-2651.21	1.02138	0.00918684
168	Q59T95	Cystathionine beta-synthase	-0.513982	0.63436	494386	484112	486112	483219	24345.7	24617.4	-10274.2	1.02122	0.00912047
410	Q5AJF7	Ribosomal 60S subunit protein L12A	-1.18254	0.30248	2.99055e+06	2.9289e+06	3.01882e+06	2.91425e+06	71725.3	54851	-61647.8	1.02105	0.00904619
199	G1UAW4	Serine hydroxymethyltransferase	-0.302206	0.77756	302801	296905	309444	298238	11628.5	31730	-5896.28	1.01986	0.00854019
152	Q5AK88	RRM domain-containing protein	-0.639272	0.55742	705614	692188	710639	701244	15381.3	32965.1	-13426.2	1.0194	0.00834322
409	C4YLC1	Ribosomal_L18e/L15P domain-containing protein	-0.381979	0.7219	2.33112e+06	2.28719e+06	2.37236e+06	2.38119e+06	86924.7	179257	-43935.3	1.01921	0.00826338
624	A0A1D8PQ38	Uncharacterized protein	-0.655312	0.54804	907660	891509	909555	889430	35549	23634.3	-16151	1.01812	0.00779746
230	A0A1D8PTW6	3-hydroxy-3-methylglutaryl coenzyme A synthase	-0.646328	0.55328	1.01247e+06	994544	1.03136e+06	999483	40294.3	26146.1	-17924.2	1.01802	0.00775739
604	Q59ZG1	GOLD domain-containing protein	-0.2639	0.8049	264654	259990	270085	272460	17881.1	24844.3	-4663.82	1.01794	0.00772152
407	C4YGY4	60S ribosomal protein L30	-0.870915	0.43295	960957	944041	963746	938484	6210.94	33063.5	-16915.9	1.01792	0.00771304
412	C4YSV1	60S ribosomal protein L25	-0.359582	0.73734	1.59299e+06	1.56515e+06	1.63783e+06	1.60293e+06	90454	98996.7	-27839.4	1.01779	0.00765693
134	C4YN36	Long-chain-fatty-acid-CoA ligase 4	-0.190531	0.85817	360300	354083	386549	359290	54558	14766.5	-6217.5	1.01756	0.0075598
65	P83778	Malate dehydrogenase, cytoplasmic	-1.43393	0.22489	2.53533e+06	2.49282e+06	2.52705e+06	2.51137e+06	26701.6	43858	-42509.1	1.01705	0.00734342
572	A0A1D8PHL8	Sulfite reductase (NADPH) subunit beta	-0.46703	0.66478	50949.3	50138.7	50677	50958.4	686.402	2926.93	-810.627	1.01617	0.00696538
518	A0A1D8PFG4	60S ribosomal protein L27	-1.40657	0.23229	1.41591e+06	1.39364e+06	1.41855e+06	1.38639e+06	15222.3	22814.2	-22272.4	1.01598	0.00688579
338	C4YLW8	Glutamine synthetase	-0.367216	0.73206	379671	373972	391223	366316	23293.3	13411.8	-5698.57	1.01524	0.00656785
277	A0A1D8PR11	Peptidase_M24 domain-containing protein	-1.72398	0.1598	565346	557126	564600	556675	2914.37	7727.25	-8220.08	1.01475	0.00636096
374	C4YS38	Riboflavin synthase alpha chain	-0.100239	0.92498	419287	413265	402765	403251	74805.4	72323.4	-6021.73	1.01457	0.00628249
121	Q59R20	Proline--tRNA ligase	-0.606163	0.57712	634901	625806	634347	624034	20417	16078.4	-9094.93	1.01453	0.00626624
437	C4YK07	Uncharacterized protein	-0.315767	0.76797	337243	332459	342909	338005	23608.3	11457.8	-4784.1	1.01439	0.00620498
553	A0A1D8PE36	Lhp1p	-0.530479	0.62386	153250	151086	153353	153095	5528.15	4404.51	-2164.81	1.01433	0.00617857
256	C4YSS4	Ribosomal protein	-1.46151	0.21768	1.19903e+06	1.18216e+06	1.20514e+06	1.18681e+06	17161	10249.5	-16866.6	1.01427	0.00615256
592	C4YRM5	40S ribosomal protein S25	-0.360768	0.73652	1.33768e+06	1.31887e+06	1.30787e+06	1.29331e+06	66850.5	60722.8	-18811	1.01426	0.00615057
249	C4YN44	S-(hydroxymethyl)glutathione dehydrogenase	-0.37033	0.72991	1.47188e+06	1.45143e+06	1.45147e+06	1.42211e+06	51396.1	80675.4	-20452.2	1.01409	0.00607697
85	C4YEM6	Uncharacterized protein	-0.847672	0.44436	6.02193e+06	5.94022e+06	6.03296e+06	5.97846e+06	127305	108003	-81704.4	1.01375	0.00593276
60	C4YJ74	Heat shock 70 kDa protein C	-0.397775	0.71111	1.80049e+06	1.77638e+06	1.82989e+06	1.81023e+06	63687.5	83430	-24104.7	1.01357	0.00585355
210	C4YED0	Phospho-2-dehydro-3-deoxyheptonate aldolase	-0.236084	0.82496	340697	336372	348415	333524	26933.3	16772.6	-4324.75	1.01286	0.00554816
440	C4YMT9	PHB domain-containing protein	-0.750341	0.49478	213655	211081	213312	208701	1086.19	5841.06	-2573.78	1.01219	0.00526347
248	C4YJI4	Uncharacterized protein	-0.286982	0.78838	301533	297980	304982	301704	6180.71	20537.6	-3553.6	1.01193	0.00514861
4	A0A1D8PK65	Fatty acid synthase subunit alpha	-0.732375	0.50454	1.11583e+06	1.10281e+06	1.10954e+06	1.10752e+06	14299.1	27270.9	-13020.1	1.01181	0.00509738
289	Q5A5V6	Pyruvate dehydrogenase E1 component subunit beta	-0.67121	0.53886	1.10476e+06	1.0919e+06	1.08882e+06	1.09151e+06	30074	14023.3	-12859.1	1.01178	0.00508472
208	C4YL27	Uncharacterized protein	-0.252841	0.81285	751303	742878	747092	735968	51329.7	26384.2	-8424.9	1.01134	0.00489757
348	Q5A6R1	Ribosomal protein L15	-0.460219	0.66926	838654	829333	849794	838310	22452.5	26950.8	-9320.48	1.01124	0.0048536
96	Q5AK46	Multifunctional fusion protein	-0.203401	0.84875	531049	525325	538781	542501	26364	40998.7	-5724.14	1.0109	0.00470664
56	C4YK87	NAD-specific glutamate dehydrogenase	-0.458472	0.67042	493718	488568	491311	492107	11200	15913	-5150.86	1.01054	0.0045547
132	Q5ANA1	Ribosomal 60S subunit protein L8B	-0.722665	0.50988	2.09396e+06	2.07268e+06	2.09755e+06	2.06342e+06	41535.9	29582.8	-21276.2	1.01027	0.00443534
352	C4YHV4	40S ribosomal protein S6	-0.99125	0.37767	879897	870970	877987	873580	4747.71	14857.8	-8926.64	1.01025	0.00442846
13	C4YTQ8	ATP-dependent molecular chaperone HSP82	-0.813606	0.46153	7.13164e+06	7.06323e+06	7.13766e+06	7.0807e+06	98765.4	107037	-68413.2	1.00969	0.00418626
103	C4YDB9	Dihydroxyacetone kinase	-0.394925	0.71305	609233	603508	603308	608084	19998.7	15185.3	-5725.48	1.00949	0.00410073
497	Q5AAU7	Translation initiation factor eIF2 subunit alpha	-0.113925	0.91479	141121	139842	141832	149968	6853.96	18195.3	-1278.89	1.00915	0.00395366
260	C4YNT6	Branched-chain-amino-acid aminotransferase	-0.381064	0.72253	1.00691e+06	997824	993414	994755	28845	29528.1	-9081.65	1.0091	0.00393483
263	O94083	Eukaryotic translation initiation factor 5A	-0.589035	0.5875	2.19401e+06	2.17493e+06	2.19289e+06	2.17991e+06	55107.9	10407.7	-19072.3	1.00877	0.0037918
517	Q5ANH5	Ribosomal protein P2B	-0.127697	0.90455	385489	382202	389285	368409	16326.1	41478.9	-3286.42	1.0086	0.00371837
112	Q5A678	Ssz1p	-0.506949	0.63886	619464	614278	625251	618742	14364	10375.3	-5186.18	1.00844	0.00365124
127	G1UAV5	Uncharacterized protein CaJ7.0069	-0.137842	0.89703	211773	210012	203156	204982	19272.8	10869.1	-1760.89	1.00838	0.00362625
38	A0A1D8PF90	Uncharacterized protein	-0.204557	0.84791	565034	560360	569789	554424	31264.3	24262.2	-4673.74	1.00834	0.00360725
292	Q59U59	Proteinase A	-0.139982	0.89544	134478	133421	127877	135809	12213	4666.56	-1056.64	1.00792	0.00342587
262	Q5A5A0	Thioredoxin peroxidase	-0.0709726	0.94683	1.99446e+06	1.97929e+06	2.01176e+06	2.13929e+06	78749.9	361734	-15169.6	1.00766	0.00331581
286	C4YF22	Phosphomannomutase	-0.501729	0.64222	877385	870770	870676	866190	20336.2	10390.8	-6615.29	1.0076	0.00328689
43	C4YNX7	Elongation factor 1-gamma 1	-0.329226	0.7585	2.81064e+06	2.79079e+06	2.86434e+06	2.79259e+06	101421	25003.1	-19855.1	1.00711	0.00307885
541	C4YFQ4	Uncharacterized protein	-0.117273	0.9123	87592.6	86982.3	85461.5	86040.3	8554.28	2840.06	-610.275	1.00702	0.00303641
586	C4YFM5	1,3-beta-glucanosyltransferase	-0.106118	0.9206	158749	157753	156662	160526	3964.48	15765.2	-995.961	1.00631	0.00273326
213	Q5A900	Ribosomal 40S subunit protein S2	-0.102116	0.92358	1.11294e+06	1.10606e+06	1.0999e+06	1.10905e+06	96043.4	66456.6	-6885.75	1.00623	0.00269532
520	Q5AEB8	Proteasome endopeptidase complex	-0.152654	0.88606	185159	184044	179464	183786	10277.4	7380.59	-1115.17	1.00606	0.00262357
611	Q5AI79	Palmitoyltransferase	-0.0711988	0.94666	64862.8	64473.7	65586.1	65392.9	1564.91	9333.37	-389.019	1.00603	0.00261256
119	A0A1D8PRY3	ATP synthase subunit gamma	-0.122611	0.90833	1.85432e+06	1.84446e+06	1.9152e+06	1.88083e+06	111422	83582.5	-9860.07	1.00535	0.00231546
206	A0A1D8PCX0	Uncharacterized protein	-0.162199	0.87901	226405	225202	224630	223696	3081.71	12468.5	-1202.76	1.00534	0.0023133
610	Q5ALU6	Uncharacterized protein	-0.0453569	0.966	196432	195469	203504	209413	15316.1	33454.6	-963.517	1.00493	0.0021355
415	A0A1D8PEW1	Gca2p	-0.0434926	0.96739	80273.4	79938	83953.8	78483.5	11348.4	7042.92	-335.382	1.0042	0.00181828
426	Q5ALM6	Peptidyl-prolyl cis-trans isomerase	-0.0879882	0.93412	466444	464978	464748	467303	23653.8	16512.4	-1465.44	1.00315	0.00136658
41	C4YFC5	Eukaryotic initiation factor 4A	-0.133842	0.89999	3.33673e+06	3.32734e+06	3.38152e+06	3.30586e+06	112380	46011	-9383.68	1.00282	0.00122306
247	Q9P834	60S ribosomal protein L6	-0.149539	0.88837	2.25474e+06	2.24891e+06	2.25921e+06	2.24599e+06	65879.5	15186	-5836.95	1.0026	0.00112573
429	C4YGU8	Saccharopine dehydrogenase [NAD(+), L-lysine-forming]	-0.0651471	0.95118	381888	380988	386660	378711	22625.1	7785.49	-899.966	1.00236	0.00102468
385	Q5A747	Acyl-CoA desaturase	-0.0190535	0.98571	96920.7	96745.1	98526.8	94737.4	5057.7	15142.8	-175.625	1.00182	0.000787677
581	Q5AFB4	Gst2p	-0.0238949	0.98208	218382	218062	216876	219240	5753.17	22484.1	-320.178	1.00147	0.000637201
201	B9WLS6	Ribosomal protein, small subunit, putative	-0.074429	0.94424	3.23563e+06	3.23237e+06	3.27687e+06	3.2232e+06	72102.5	23698	-3261.41	1.00101	0.000437976
554	C4YQR3	Importin subunit alpha	-0.00774399	0.99419	117262	117156	110043	118296	20001.1	12718.1	-105.972	1.0009	0.000392661
319	Q9UV13	Diphosphomevalonate decarboxylase	-0.0131518	0.99014	183896	183808	182091	180672	7336.11	9040.66	-88.405	1.00048	0.00020883
461	C4YLW9	V-type proton ATPase subunit H	0.00167151	0.99875	45750.3	45760	45277.4	47656.5	5366.51	8430.34	9.64417	0.999789	-9.15396e-05
203	C4YHD6	NADPH--cytochrome P450 reductase	0.00639895	0.9952	312113	312198	317654	316254	18766.7	13205.4	84.7769	0.999728	-0.000117948
156	C4YQ44	Seryl-tRNA synthetase	0.0302083	0.97735	458237	458363	454847	456696	6635.95	2948.52	126.646	0.999724	-0.000120013
173	C4YEF5	Coatomer subunit gamma	0.00233031	0.99825	177109	177163	169937	160321	25789.7	30833.4	54.0814	0.999695	-0.000132595
171	Q5AGZ7	Ribosomal 60S subunit protein L5	0.0633423	0.95253	1.77392e+06	1.77452e+06	1.76714e+06	1.77064e+06	14507.5	7737.28	601.289	0.999661	-0.000147184
212	Q5AMT7	Bfr1p	0.00729989	0.99453	381665	381886	386053	387069	51137.2	12542.5	221.911	0.999419	-0.000252438
492	C4YL01	Orotate phosphoribosyltransferase 1	0.0150942	0.98868	145929	146041	145376	150846	4140.26	12182	112.126	0.999232	-0.000333566
7	P25997	Elongation factor 3	0.0421314	0.96841	4.05185e+06	4.05756e+06	3.97656e+06	4.1248e+06	166770	165042	5707.26	0.998593	-0.000611297
371	A0A1D8PRQ1	Phosphoribosylaminoimidazolesuccinocarboxamide synthase	0.0254491	0.98092	100215	100387	100480	103868	4559.3	10822.2	172.546	0.998281	-0.000747111
484	A0A1D8PPT5	Ribosomal 60S subunit protein L23B	0.0372789	0.97205	462589	463476	461713	479024	15908.2	38018.6	887.019	0.998086	-0.000831967
451	C4YDN9	Nicotinate-nucleotide pyrophosphorylase [carboxylating]	0.0569858	0.95729	113963	114203	113744	111770	2080.79	6975.82	239.502	0.997903	-0.000911743
408	C4YR89	26S proteasome regulatory subunit RPN8	0.0418944	0.96859	167141	167565	173052	166960	14508.6	9840.13	424.03	0.997469	-0.00110039
558	A0A1D8PPN6	Ribosomal 60S subunit protein L32	0.258421	0.80883	567040	569066	569395	572803	10735.9	8312.72	2025.83	0.99644	-0.00154881
330	B9WK79	Mitochondrial import receptor subunit, putative	0.0431629	0.96764	293538	294633	316684	287530	40369.4	17366.5	1095.15	0.996283	-0.00161728
512	C4YIX8	Protein (Fragment)	0.0514406	0.96144	177665	178333	175683	174840	20957.2	8152.16	667.844	0.996255	-0.00162946
42	O74261	Heat shock protein 60, mitochondrial	0.111301	0.91674	2.8413e+06	2.85413e+06	2.77677e+06	2.80719e+06	143345	139093	12835.1	0.995503	-0.00195743
157	C4YKG1	Inorganic pyrophosphatase	0.113465	0.91513	2.60598e+06	2.61798e+06	2.5256e+06	2.59942e+06	157640	93503.5	12006.8	0.995414	-0.00199638
321	Q5AEN2	Ribosomal 60S subunit protein L9B	0.22194	0.83523	2.39201e+06	2.40354e+06	2.38965e+06	2.39914e+06	11914.6	89202.1	11531.6	0.995202	-0.00208865
433	C4YQD2	Uncharacterized protein	0.0827213	0.93805	253267	254502	247959	259259	22972.9	11842.7	1234.37	0.99515	-0.00211152
172	A0A0A0Y6R4	Erg11	0.19076	0.858	532126	534904	528515	547889	7142.22	24194.3	2778.33	0.994806	-0.00226163
341	Q59NQ5	Glutathione reductase	0.0649046	0.95136	458656	461100	467018	465681	61210.2	22517.4	2443.99	0.9947	-0.00230803
183	A0A1D8PNY6	Sfc1p	0.166934	0.87552	400897	403134	391517	399698	22186.5	6816	2236.95	0.994451	-0.00241657
332	Q9P8J6	1,3-beta-glucanosyltransferase	0.16966	0.87351	658091	662428	656268	668731	30512	32085.4	4337.08	0.993453	-0.00285279
313	C4YQH1	NAC-A/B domain-containing protein	0.362417	0.73538	1.17369e+06	1.18154e+06	1.17272e+06	1.18803e+06	21052.1	31027.7	7845.61	0.99336	-0.0028934
387	A0A1D8PK40	Ribosomal protein L19	0.307036	0.77414	1.59114e+06	1.60178e+06	1.57086e+06	1.6171e+06	47911	36175.1	10642.1	0.993356	-0.00289504
483	A0A1D8PQ94	Hsp90 cochaperone	0.0711102	0.94672	97699.1	98374	91583.6	93463.7	13403.2	9519.5	674.945	0.993139	-0.00298997
255	C4YPU0	NAD(P)-bd_dom domain-containing protein	0.153867	0.88517	477185	480719	483784	480326	39303.2	6128.05	3533.7	0.992649	-0.00320423
519	C4YKA7	D-arabinose dehydrogenase heavy chain	0.23376	0.82665	228179	230096	228744	231060	10893.7	9104.89	1916.13	0.991672	-0.00363175
303	Q5AGF6	Translation initiation factor eIF2 subunit gamma	0.212796	0.84189	367770	370879	373158	382831	12019.3	22268.9	3108.97	0.991617	-0.00365592
601	A0A1D8PIG5	Co-chaperone	0.0446867	0.9665	41024.9	41379.6	44815.7	45290.9	8964.86	10421.9	354.676	0.991429	-0.00373851
58	Q96UX5	Heat shock protein 78, mitochondrial	0.0893621	0.93309	682565	688943	670944	685450	115606	43813.9	6378.5	0.990742	-0.00403959
1	Q5A4W7	Fatty acid synthase subunit beta	0.290199	0.78609	1.19912e+06	1.21057e+06	1.16752e+06	1.21183e+06	64219.9	23365.1	11449.8	0.990542	-0.0041272
545	C4YGT6	Aspartokinase	0.193355	0.8561	93938.5	95040.3	96654.5	94698	7081.35	6875.8	1101.85	0.988406	-0.00506441
252	Q5AGX8	Acetyltransferase component of pyruvate dehydrogenase complex	0.229441	0.82978	728774	737630	749553	749432	56637.7	35526	8856.47	0.987993	-0.00524598
594	I2BJY4	NADH-ubiquinone oxidoreductase chain 5	1.14866	0.31472	136872	138576	137375	138897	2197.46	1329.94	1703.42	0.987708	-0.00537157
605	C4YS47	1,3-beta-glucanosyltransferase	0.439891	0.68274	99015.9	100274	98639.3	101969	884.475	4875.85	1258.54	0.987449	-0.00548528
99	A0A1D8PN90	Hsp90 cochaperone	0.312717	0.77012	331037	335585	328657	344676	13049.6	21544.3	4547.68	0.986448	-0.00592559
68	A0A1D8PF42	Uncharacterized protein	0.192179	0.85696	274377	278474	282620	278984	33228.4	16113.9	4097.49	0.985286	-0.00643771
70	C4YET9	Polyadenylate-binding protein	0.96085	0.39104	826135	838671	827524	831981	16272.4	15681.6	12536.6	0.985052	-0.00654091
367	A0A1D8PTS0	Ribosomal protein P2A	1.47868	0.21331	2.38314e+06	2.41987e+06	2.39228e+06	2.41926e+06	16946.7	39539.1	36725	0.984824	-0.00664158
189	C4YTU2	Peptidyl-prolyl cis-trans isomerase	1.43869	0.22363	4.61659e+06	4.68794e+06	4.62134e+06	4.70903e+06	73419.5	44609.7	71358.8	0.984778	-0.00666156
283	Q5AND9	Arf family GTPase	0.517382	0.63218	1.51023e+06	1.5336e+06	1.52149e+06	1.55659e+06	50879.1	59441.7	23372.1	0.98476	-0.0066696
30	Q5A750	Transketolase	0.998282	0.37464	1.92833e+06	1.95935e+06	1.91798e+06	1.94666e+06	46059.3	27809.4	31010.1	0.984173	-0.00692846
481	Q5A7K0	40S ribosomal protein S24	0.739792	0.50049	1.37625e+06	1.39868e+06	1.38316e+06	1.39173e+06	24121.1	46650	22431.1	0.983963	-0.00702138
181	Q5AB74	Chaperonin-containing T-complex subunit	0.145415	0.89142	145236	147627	134488	145048	27990.4	5269.66	2391.22	0.983802	-0.00709218
587	Q59WG0	Adenosine 5'-monophosphoramidase	0.271467	0.79947	386464	392860	367898	387922	33368.2	23491.6	6395.91	0.98372	-0.00712867
568	Q5A646	Mrp8p	0.19195	0.85713	66436.6	67588.3	65148.4	65409.2	6179.12	8355.83	1151.71	0.98296	-0.00746418
179	A0A1D8PH52	Acetyl-CoA C-acetyltransferase	0.398437	0.71066	891474	907194	907640	926685	42691.5	53364.5	15720.7	0.982671	-0.00759184
20	Q59RB8	Isocitrate lyase	1.12268	0.3244	4.5262e+06	4.60884e+06	4.50814e+06	4.58142e+06	86688.1	93496.6	82643.2	0.982069	-0.00785819
194	Q59TB4	Uncharacterized protein	0.889335	0.42408	246487	251021	243303	251114	8798.6	761.809	4534.61	0.981935	-0.0079171
162	C4YEK6	Heat shock protein SSA2	0.905518	0.4164	1.09928e+06	1.1199e+06	1.08721e+06	1.12959e+06	27197.6	28544.4	20612.5	0.981594	-0.00806798
317	Q59P52	Phosphoserine aminotransferase	0.287223	0.78821	149465	152298	147672	153261	16871.2	2684.43	2832.92	0.981399	-0.00815443
180	C4YTI4	WD_REPEATS_REGION domain-containing protein	1.4547	0.21944	2.78643e+06	2.83966e+06	2.77285e+06	2.86822e+06	26738.6	57472	53237.5	0.981252	-0.00821936
589	Q5A5P8	Tif11p	0.378359	0.72439	46934.7	47832.8	46602.4	46900	1795.55	3698.9	898.179	0.981223	-0.00823248
442	A0A1D8PQD7	Pex11p	0.308596	0.77303	180905	184408	181815	173962	3337.3	19376.5	3503.1	0.981004	-0.00832943
389	Q59QB7	Chaperonin-containing T-complex alpha subunit	0.620377	0.56861	186604	190225	191445	187973	8978.33	4643.63	3620.47	0.980967	-0.00834541
535	Q59UQ1	Uncharacterized protein	0.154186	0.88493	90309	92115.8	86638.9	86943.6	10228.8	17529.9	1806.73	0.980386	-0.00860276
381	C4YFC3	40S ribosomal protein S21	0.901611	0.41824	1.44091e+06	1.4698e+06	1.43474e+06	1.44991e+06	18102.1	52478.9	28897.2	0.980339	-0.00862353
306	Q5A6P9	Adenylyl cyclase-associated protein	0.187161	0.86064	168853	172245	161207	174148	28433.8	13291.9	3391.62	0.980309	-0.0086369
82	C4YM97	Succinate--CoA ligase [ADP-forming] subunit beta, mitochondrial	1.12841	0.32224	1.45769e+06	1.48728e+06	1.46983e+06	1.49346e+06	41251.9	19016.4	29593.1	0.980103	-0.00872848
55	Q5A6R2	Bifunctional phosphoribosylaminoimidazolecarboxamide formyltransferase/IMP cyclohydrolase	1.6543	0.17341	775718	792224	779671	788738	11927.7	12506	16506.2	0.979165	-0.00914425
345	Q5ANP6	Sbp1p	0.946881	0.39732	659443	673477	663135	677224	24683.8	7051.07	14033.9	0.979162	-0.00914545
84	C4YFR7	60S ribosomal protein L4-B	0.181957	0.86447	1.54937e+06	1.58275e+06	1.56665e+06	1.51647e+06	231491	217575	33374.2	0.978914	-0.00925557
577	Q5AK16	T-complex protein 1 subunit gamma	0.280094	0.79329	63556	64928.9	63461.7	65189.4	5750.7	6245.31	1372.88	0.978856	-0.00928138
26	A0A1D8PSH3	Citrate synthase	0.454137	0.67328	7.88222e+06	8.05498e+06	7.67426e+06	7.85972e+06	386999	533298	172766	0.978552	-0.00941627
116	C4YRU3	Adenosylhomocysteinase	1.23686	0.28379	2.10217e+06	2.14826e+06	2.10818e+06	2.15788e+06	50083	40701	46085	0.978548	-0.009418
450	B9W8C8	Kinetochore subunit, putative	0.347887	0.74546	290856	297263	290926	298842	2414.66	31809.7	6407.44	0.978445	-0.00946347
133	A0A1D8PC97	Tubulin beta chain	0.719485	0.51164	1.20611e+06	1.23291e+06	1.20598e+06	1.20488e+06	37360.1	52594.4	26798.4	0.978264	-0.00954387
470	Q5AKX1	Glycine cleavage system H protein	0.528453	0.62515	660464	675287	647741	684910	34647.5	34057.5	14823	0.978049	-0.00963921
455	A0A1D8PSU2	Pyridoxamine-phosphate oxidase	0.525012	0.62733	146785	150081	146573	147022	2783.23	10514.3	3296.81	0.978033	-0.00964642
406	A0A1D8PEQ8	Acylglycerol lipase	0.254244	0.81184	99291.6	101533	99999.4	98894.9	10824.4	10767.8	2241.16	0.977927	-0.00969369
288	Q5A5S6	Malate dehydrogenase	0.377159	0.72521	175389	179444	171947	178013	17508.6	6345.31	4055.2	0.977401	-0.0099271
148	Q5ADU2	Lysine--tRNA ligase	0.822552	0.45697	400798	410345	403544	406860	17229	10357.7	9546.8	0.976735	-0.0102234
414	C4YNP1	Ribosomal_L18e/L15P domain-containing protein	1.01892	0.36585	1.10882e+06	1.13572e+06	1.09751e+06	1.1529e+06	32436.8	32227.9	26898.8	0.976316	-0.0104098
476	C4YPF6	Enoyl-[acyl-carrier protein] reductase 2, mitochondrial	0.188933	0.85934	193103	197808	192689	182526	26918.5	33703.9	4705.11	0.976214	-0.0104551
149	A0A1D8PLY4	Pyruvate carboxylase	0.427934	0.69073	370356	379699	383478	362966	22881.1	30106.2	9342.72	0.975394	-0.0108197
233	C4YSJ4	Adenosine kinase	0.736545	0.50226	200783	205893	201244	207321	9404.27	7480.15	5109.89	0.975182	-0.0109144
498	Q5A2U9	V-type proton ATPase subunit C	0.531829	0.62301	108124	110885	112375	110718	7734.04	4587.67	2761.11	0.975099	-0.0109511
200	C4YD77	Isocitrate dehydrogenase [NAD] subunit, mitochondrial	0.60836	0.5758	583450	598413	573903	598283	37619.2	19989.9	14962.9	0.974996	-0.0109973
599	C4YNP9	Uncharacterized protein	0.719538	0.51161	112805	115743	111392	115641	6333.23	3149.48	2938.35	0.974613	-0.0111677
384	A0A1D8PH00	Asr3p	0.409307	0.70328	187938	192844	189891	196142	5514.52	20015.6	4906.18	0.974559	-0.0111919
10	C4YKZ8	5-methyltetrahydropteroyltriglutamate-homocysteine methyltransferase	4.49018	0.0109	4.29602e+06	4.41074e+06	4.29265e+06	4.42392e+06	9198.17	43287.5	114724	0.97399	-0.0114456
98	Q5A017	Transaldolase	3.47944	0.02537	5.19448e+06	5.33441e+06	5.19224e+06	5.31476e+06	57642.8	39103.5	139926	0.973769	-0.011544
29	Q8NJN3	Acetyl-coenzyme A synthetase 2	0.484387	0.65344	1.62285e+06	1.66685e+06	1.54118e+06	1.67862e+06	154483	29850	44002.1	0.973602	-0.0116187
80	Q59RQ6	Dihydrolipoyl dehydrogenase	1.08498	0.33895	1.24773e+06	1.28209e+06	1.25626e+06	1.29181e+06	17744.4	51903.2	34360.4	0.9732	-0.011798
244	C4YTK2	Eukaryotic translation initiation factor 3 subunit B	0.815889	0.46036	204996	210857	200647	212168	10594.7	6526.1	5861.51	0.972202	-0.0122437
153	O93959	Cytoskeleton assembly control protein Sla2p	0.172739	0.87124	129506	133249	140525	143101	33365.8	17185.2	3743.05	0.971909	-0.0123742
54	C4YN31	Inositol-3-phosphate synthase	2.23159	0.08945	824203	848248	830275	845519	17573.2	6283.32	24045.2	0.971653	-0.0124887
242	Q59MR4	Coproporphyrinogen oxidase	0.324734	0.76166	623121	641612	576338	620078	87816.9	44884.5	18490.3	0.971182	-0.0126996
219	Q5A8X6	Succinate--CoA ligase [ADP-forming] subunit alpha, mitochondrial	0.925512	0.40708	666250	686137	674324	693272	32649.3	17865.4	19887	0.971016	-0.0127736
530	B9WJ99	Reduced viability upon starvation protein, putative	0.608328	0.57582	284020	292590	293849	291516	17292.5	17215.4	8570.01	0.97071	-0.0129106
62	Q59TZ8	Phosphotransferase	2.49288	0.06728	2.57867e+06	2.6569e+06	2.60034e+06	2.64843e+06	48749.5	24035.2	78227.8	0.970557	-0.0129791
508	Q5AI86	Eukaryotic translation initiation factor 3 subunit I	1.03772	0.35801	171821	177376	175371	178852	6371.27	6736.65	5555.31	0.968681	-0.0138194
90	Q59RI1	Isoleucine--tRNA ligase	0.610813	0.57433	265782	274449	271165	276113	23783.5	6188.28	8666.58	0.968422	-0.0139354
507	A0A1D8PFU8	Uncharacterized protein	1.06928	0.34518	581253	600311	584145	588334	14210.1	27405.8	19058	0.968253	-0.0140111
155	Q5AIA2	Homoserine dehydrogenase	0.537924	0.61916	485956	502029	482435	499554	47222.9	21169.2	16072.2	0.967985	-0.0141312
77	Q59LZ5	Protein channel	0.314472	0.76888	878533	907756	810932	929545	140096	79233	29222.2	0.967808	-0.0142106
538	B9WGA8	Ribosomal protein of the large subunit, putative	1.53301	0.20005	541321	559366	547970	557348	13374.5	15389.2	18045.8	0.967739	-0.0142418
506	C4YKZ6	Anthranilate synthase component I	0.643123	0.55516	196572	203135	201849	202274	15349.7	8766.15	6563.42	0.967689	-0.014264
505	Q5A784	Ofr1p	0.366313	0.73268	144259	149126	143530	140446	7363.07	21803.1	4866.99	0.967363	-0.0144104
78	C4YM24	Vacuolar proton pump subunit B	2.72868	0.05251	647489	669366	645956	664272	4908.52	12990.2	21877	0.967317	-0.0144313
640	C4YDX8	Uncharacterized protein	0.534528	0.6213	787754	814454	778543	771693	20983.3	83932.3	26699.6	0.967218	-0.0144757
608	A0A1D8PTK1	Chorismate synthase	0.912202	0.41327	217016	224556	218318	228136	6521.67	12744.2	7539.64	0.966424	-0.0148322
293	Q5AP65	Protein FMP52, mitochondrial	0.428931	0.69006	246972	255600	245784	255367	17568.2	30083.4	8627.28	0.966247	-0.0149119
118	Q5AIA6	Pyridoxine biosynthesis protein	1.71601	0.1613	2.33024e+06	2.41189e+06	2.33426e+06	2.45556e+06	18056.1	80419.4	81658.3	0.966143	-0.0149584
239	G1UAH5	Uncharacterized protein CaJ7.0047	1.56325	0.19303	556116	575865	552665	568775	17487.5	13152.2	19748.9	0.965706	-0.0151552
241	A0A1D8PM35	Translation elongation factor 1 subunit beta	1.33646	0.25235	1.7077e+06	1.76835e+06	1.70931e+06	1.79215e+06	61011.9	49555.6	60649.4	0.965703	-0.0151565
195	Q5A1M1	Tfs1p	1.37726	0.24048	796117	824817	803158	838022	20835.7	29472.6	28700.3	0.965204	-0.0153809
228	C4YDN4	Phosphoribosylformylglycinamidine cyclo-ligase	0.520417	0.63025	188225	195059	192840	197692	9391.71	20715.8	6834.12	0.964964	-0.015489
124	Q5A3K7	D-3-phosphoglycerate dehydrogenase	0.720825	0.5109	691143	716441	678013	691164	37042	48199	25298.3	0.964689	-0.0156127
160	C4YES6	Uncharacterized protein	1.174	0.30552	692107	717450	686502	704867	9792.1	36083.7	25342.5	0.964677	-0.0156181
86	G1UAF7	Uncharacterized protein CaJ7.0374	2.05094	0.10957	2.29268e+06	2.37873e+06	2.27955e+06	2.35841e+06	58236.1	43461.2	86044.6	0.963827	-0.0160007
328	A0A1D8PDT3	Ribosomal 40S subunit protein S14B	0.556281	0.60767	678102	703688	711965	693265	65932.6	44713.4	25585.7	0.963641	-0.0160849
269	Q5A473	Gvp36p	1.32761	0.255	252697	262262	256227	263466	12006.3	3402.36	9565.17	0.963528	-0.0161356
225	A0A1D8PS56	Omega-class glutathione transferase	0.778325	0.47985	537519	557906	541645	552382	31506.2	32644.6	20387.1	0.963458	-0.0161673
35	C4YIK0	Aminotran_1_2 domain-containing protein	1.05524	0.35084	976160	1.01345e+06	973640	986982	19661.9	57963.2	37290	0.963205	-0.0162813
100	O93827	Mannose-1-phosphate guanyltransferase	3.04847	0.03809	2.35614e+06	2.44693e+06	2.37941e+06	2.44693e+06	51206.7	6221.8	90788.4	0.962897	-0.0164202
549	A0A1D8PR93	Histone	0.269779	0.80068	201293	209128	180647	206665	49476.9	9076.6	7834.99	0.962535	-0.0165835
569	A0A1D8PPK1	Ebp1p	0.414497	0.69977	63781.3	66284.6	63420.3	67563.2	9206.65	4965.91	2503.31	0.962234	-0.0167193
340	A0A1D8PRL3	NAD(P)-bd_dom domain-containing protein	0.515731	0.63324	178961	186006	169739	192794	17341.7	16094.7	7044.8	0.962126	-0.0167681
301	C4YEX2	40S ribosomal protein S16	1.07326	0.34359	1.28663e+06	1.33743e+06	1.30866e+06	1.33441e+06	43375.7	69570.5	50801.6	0.962015	-0.016818
591	C4YII0	Protein RHO3	0.669841	0.53964	119583	124345	120914	128237	6554.78	10422.2	4761.5	0.961707	-0.0169571
279	A0A1D8PM53	Reticulon-like protein	2.90542	0.04388	1.30058e+06	1.35312e+06	1.30272e+06	1.36596e+06	21553.5	22729	52543.3	0.961169	-0.0172003
5	Q5ADM7	Glyceraldehyde-3-phosphate dehydrogenase	1.71249	0.16197	2.09517e+07	2.18005e+07	2.12887e+07	2.20538e+07	643882	567806	848786	0.961066	-0.0172469
311	C4YCT8	Uncharacterized protein	2.83137	0.04728	400528	416902	397649	417854	7178.66	6985.71	16374.2	0.960724	-0.0174013
564	B9WEF7	Phosphopantothenoylcysteine synthetase, putative	0.398499	0.71062	46209.8	48127.2	43994.3	46947.1	7769.72	3014.97	1917.48	0.960158	-0.0176572
635	C4YDH2	Squalene monooxygenase	1.16059	0.31036	105567	110076	108027	109963	5736.02	3519.07	4509.18	0.959036	-0.0181652
175	C4YEG9	Sphingolipid long chain base-responsive protein LSP1	2.09384	0.10438	3.34884e+06	3.49192e+06	3.34177e+06	3.53769e+06	43147	110205	143071	0.959028	-0.0181688
629	B9W8I6	Uncharacterized protein	0.334932	0.7545	104098	108546	104541	97490.7	12243.6	19473.5	4448.1	0.959021	-0.0181718
51	Q59SM8	Trifunctional formate-tetrahydrofolate ligase/methenyltetrahydrofolate cyclohydrolase/methylenetetrahydrofolate dehydrogenase	1.08209	0.34009	708406	738768	717638	751070	39810.2	27875.1	30362	0.958902	-0.0182259
251	C4YQN5	HABP4_PAI-RBP1 domain-containing protein	0.684258	0.5314	606151	632934	611568	632631	48354.3	47518.4	26782.8	0.957685	-0.0187774
621	Q5A7P6	Mitochondrial 54S ribosomal protein RML2	0.418937	0.69678	66839.7	69858.3	71465.5	70707	12346.3	1823.64	3018.64	0.956789	-0.0191838
15	A0A1D8PFS4	6-phosphogluconate dehydrogenase, decarboxylating	1.5948	0.18599	4.31755e+06	4.51396e+06	4.23726e+06	4.58923e+06	141162	159924	196409	0.956489	-0.0193202
285	Q59V92	Type II HSP40 co-chaperone	0.788212	0.47466	502416	525284	529468	522610	49727.7	7221.1	22867.1	0.956467	-0.01933
552	A0A1D8PEY6	Tricalbin	2.60923	0.05947	86485.6	90433.7	85953.9	91301.9	2108.71	1556.33	3948.15	0.956342	-0.0193867
396	B9W924	Nuclear transport factor 2, putative	1.8218	0.14258	530987	555343	530188	553141	22280.5	6308.52	24356.3	0.956142	-0.0194776
131	C4YDD8	Glucose-6-phosphate 1-dehydrogenase	2.15818	0.09709	692349	724705	691391	729112	21343.5	14790.7	32356.2	0.955353	-0.0198363
185	Q9P940	Triosephosphate isomerase	1.31119	0.26	3.92091e+06	4.10463e+06	3.91985e+06	4.03661e+06	111573	215536	183729	0.955239	-0.0198881
231	G1UA71	60S acidic ribosomal protein P0	5.09184	0.00702	2.45875e+06	2.57933e+06	2.47333e+06	2.57111e+06	32565.5	24937.9	120581	0.953251	-0.0207928
280	G1UAI4	Uncharacterized protein CaJ7.0451	1.30586	0.26164	445786	467654	452849	458775	19486.1	21484.9	21868.3	0.953238	-0.0207985
488	C4YPV1	Glycosidase	0.664824	0.54253	163016	171733	167477	181211	12820.7	18743.5	8716.45	0.949244	-0.0226221
101	C4YSB5	Dipeptidyl peptidase 3	1.66553	0.17114	431036	454474	435415	464069	12636	20843.7	23438.6	0.948427	-0.0229961
536	Q5A786	Profilin	1.02583	0.36295	101154	106671	100302	107104	7981.69	4802.23	5516.94	0.948281	-0.0230631
226	C4YI53	ATP-dependent RNA helicase SUB2	1.76773	0.15184	564335	595344	563364	595799	30290.2	2372.66	31008.9	0.947914	-0.0232309
81	C4YSD4	Serine hydroxymethyltransferase	0.851797	0.44232	634265	669122	664456	669122	68245.1	19136	34856.4	0.947907	-0.0232341
504	C4YN67	Eukaryotic translation initiation factor 4E	1.36919	0.24278	164080	173170	165845	168653	5804.53	9926.5	9089.99	0.947508	-0.023417
360	Q59X49	Stress protein DDR48	1.53538	0.19949	60320.5	63780.5	59460	62760.7	1897.08	3411.19	3460.03	0.945751	-0.0242232
47	A0A1D8PPS9	Clathrin heavy chain (Fragment)	0.912845	0.41297	370647	391960	380750	405227	26286.2	30728.9	21312.1	0.945627	-0.0242802
76	Q59T35	Fumarate reductase	1.56777	0.19201	679150	718507	667442	721159	40134.1	16727.5	39356.6	0.945224	-0.024465
534	C4YGW4	Vacuolar protein 8	0.635967	0.55937	134849	142773	138028	151120	9686.73	19284.7	7923.97	0.9445	-0.0247982
137	A0A1D8PE97	Glycine cleavage system P protein	2.06057	0.10838	581109	615390	568792	617124	23540.6	16617.9	34280.5	0.944295	-0.0248925
296	Q5AND4	Rdi1p	1.38925	0.23709	226302	239691	225324	240975	7164.93	15076.8	13388.9	0.944141	-0.0249632
447	Q59Z50	Spermidine synthase	0.383194	0.72107	484186	512837	464832	542967	53599.3	117893	28651.4	0.944132	-0.0249675
11	Q3MPN9	Alpha-1,4 glucan phosphorylase	2.31047	0.08199	2.41089e+06	2.55424e+06	2.43595e+06	2.60435e+06	60800.1	88606.1	143346	0.943879	-0.0250837
191	B9WMS9	Tubulin alpha chain	1.38369	0.23866	662047	701704	666982	693122	19144.4	45800.2	39656.3	0.943486	-0.0252647
158	Q5AL34	Psa2p	0.995227	0.37595	662043	701841	652088	672828	41694.5	55306.8	39797.8	0.943295	-0.0253524
570	Q59U85	V-type proton ATPase subunit G	0.943671	0.39877	147002	156008	148597	161597	12153.4	11205.3	9006.38	0.94227	-0.0258247
413	Q59N42	Serine/threonine-protein phosphatase	1.09059	0.33675	57269.1	60861.6	59234.7	60732.7	5041.83	2670.75	3592.49	0.940973	-0.0264229
428	C4YGG6	26S protease regulatory subunit 6A	1.73292	0.15814	99744.7	106022	101530	104820	4998.46	3791.76	6277.07	0.940794	-0.0265052
166	C4YFP9	AMPK1_CBM domain-containing protein	1.96265	0.12119	401406	427042	402456	437719	2420.34	22494.3	25636.3	0.939968	-0.026887
174	Q5A850	Glycogen [starch] synthase	2.81235	0.0482	514696	547755	508887	547843	11202.6	17000.7	33058.5	0.939647	-0.0270351
39	Q5AK53	ATP-dependent 6-phosphofructokinase	2.93662	0.04253	580140	617854	579619	613246	1335.15	22203.9	37713.7	0.93896	-0.0273529
561	C4YQB9	Protein transport protein SEC13	1.03695	0.35833	54633.9	58245.5	53503.1	59401.7	3801.67	4683.84	3611.56	0.937994	-0.0277999
448	Q5ALM0	Aspartate-semialdehyde dehydrogenase	1.41765	0.22927	240794	257012	239188	253908	6822.21	18602.6	16217.5	0.9369	-0.0283068
123	Q59N40	Aspartate aminotransferase	0.726639	0.50769	1.22208e+06	1.3073e+06	1.30761e+06	1.33817e+06	191914	66547.4	85215.9	0.934815	-0.0292743
299	Q59YC4	Chaperonin-containing T-complex subunit	2.63302	0.058	234304	250665	233044	247985	4321.45	9856.65	16360.7	0.934731	-0.0293133
250	C4YMP9	Uncharacterized protein	1.44839	0.22108	850951	910386	825865	895908	45372.4	54708.2	59435	0.934715	-0.029321
459	Q59NB3	Snl1p	0.901137	0.41847	126272	135114	120597	134840	11012.9	12943.7	8841.92	0.934559	-0.0293931
130	C4YEV7	Uncharacterized protein (Fragment)	1.24275	0.28183	1.19734e+06	1.28185e+06	1.24601e+06	1.31466e+06	100934	60714.8	84512.9	0.93407	-0.0296207
443	C4YEL5	Cell division control protein 3	0.867224	0.43475	219867	235474	223893	226773	14723.6	27475.4	15607.4	0.933719	-0.0297838
432	C4YQU2	DAO domain-containing protein (Fragment)	1.04812	0.35374	433394	464235	441114	478558	38091.8	33862.3	30841.7	0.933565	-0.0298557
540	C4YCZ7	Leukotriene A(4) hydrolase	3.5252	0.02434	137469	147251	137217	148010	1452.39	4581.94	9782.81	0.933564	-0.0298559
6	C4YFZ1	Heat shock protein SSA4	2.02053	0.11343	6.65744e+06	7.1374e+06	6.5359e+06	6.9904e+06	286865	294930	479957	0.932755	-0.0302326
108	A0A1D8PSZ0	Ife2p	2.1767	0.09509	1.07532e+06	1.15416e+06	1.06463e+06	1.14118e+06	39456.7	48776	78842.7	0.931688	-0.0307293
28	C4YLR7	Phosphotransferase	1.72405	0.15979	5.51155e+06	5.91629e+06	5.35534e+06	5.80852e+06	306100	267656	404739	0.931589	-0.0307756
380	A0A1D8PPA5	Het1p	0.511873	0.6357	286183	307259	274078	319874	23779	67233	21075.5	0.931408	-0.03086
107	Q59US5	Bifunctional cysteine synthase/O-acetylhomoserine aminocarboxypropyltransferase	1.94717	0.12336	670435	719937	671066	729361	26182	35403.9	49502.1	0.931241	-0.0309379
37	A0A1D8PKJ3	E1 ubiquitin-activating protein	1.81481	0.14374	581135	624222	574406	627807	27697.1	30396	43087.1	0.930975	-0.0310621
580	Q5AG89	Thioredoxin reductase	2.49529	0.0671	269858	290009	271727	291527	10337.6	9422.84	20151.4	0.930515	-0.0312768
357	C4YP13	Peptidyl-prolyl cis-trans isomerase	1.10324	0.33183	340473	365953	346234	382352	15267.3	36974.2	25479.6	0.930375	-0.0313422
579	C4YJ92	PCI domain-containing protein	1.17746	0.30429	57776	62123.4	56381.6	59626.7	4055.59	4944.49	4347.35	0.930021	-0.0315074
634	Q5AHH7	Acyl carrier protein	1.30005	0.26343	320528	345037	318433	356004	21273.9	24771.3	24508.6	0.928968	-0.0319992
167	C4YEV4	Protein BMH2	5.30049	0.00609	3.95519e+06	4.25778e+06	3.942e+06	4.22158e+06	28023.6	94822.9	302588	0.928933	-0.0320156
339	C4YFU3	Uncharacterized protein	1.16976	0.30704	111930	120526	113620	117016	6851.94	10726.4	8596.09	0.928678	-0.0321346
342	A0A1D8PFX8	Rab GDP dissociation inhibitor	0.92846	0.40572	127241	137168	123986	137083	16388.5	8622.48	9926.71	0.927631	-0.0326248
346	Q5ALU8	Dolichyl-diphosphooligosaccharide--protein glycosyltransferase subunit	0.659208	0.54578	116075	125283	105354	123848	23951.3	3416.55	9208.01	0.926502	-0.0331535
639	Q59QB8	Gcf1p	0.580381	0.59278	47229.2	50989.1	52274.7	50637	11058.9	1899.45	3759.91	0.926261	-0.0332668
163	C4YNA2	D-xylulose reductase	1.95007	0.12295	1.64577e+06	1.77797e+06	1.62365e+06	1.78157e+06	80025.3	85927.5	132201	0.925645	-0.0335556
8	C4YGJ3	Pyruvate decarboxylase	2.02028	0.11346	6.02414e+06	6.51022e+06	6.12644e+06	6.56577e+06	378382	174620	486079	0.925336	-0.0337005
524	C4YRN1	Uncharacterized protein	0.685419	0.53074	158188	171019	169577	177823	24502.5	21235.4	12831	0.924973	-0.0338709
441	Q5AME2	Pentafunctional AROM polypeptide	0.96476	0.3893	126689	137044	122952	140594	15269.9	10603.7	10355	0.92444	-0.0341211
243	C4YPD4	Protein transport protein SEC61 alpha subunit	1.27797	0.27038	312204	337954	324566	334949	30992.1	16045.7	25750.2	0.923806	-0.0344194
593	Q59RN2	Actin-related protein 2/3 complex subunit 5	1.26922	0.27319	75601.6	81886.1	80076.3	80952.1	8415.95	1650.27	6284.52	0.923253	-0.0346793
614	Q8NJ85	Septin	0.565101	0.60219	20619.8	22337.4	18542.9	22445.1	5259.39	228.096	1717.55	0.923109	-0.0347471
446	C4YLS3	Cell division control protein 10	0.726021	0.50803	265980	288610	281145	296880	50538.7	18992.2	22630.6	0.921588	-0.0354634
104	C4YLA3	Phosphoglucomutase	2.54754	0.06347	880105	956328	878963	947346	45582.1	24657.2	76223.5	0.920296	-0.0360726
482	C4YIA0	V-type proton ATPase subunit F	1.65396	0.17348	57489.4	62475.2	59381.7	64338.4	3886.25	3486.83	4985.8	0.920196	-0.0361199
576	C4YGP1	Calmodulin	2.09682	0.10403	280612	304958	277596	312710	7616.72	18613	24346.5	0.920164	-0.0361346
622	A0A1D8PDK6	6,7-dimethyl-8-ribityllumazine synthase	1.2728	0.27204	156560	170181	154041	176920	9457.44	15942.2	13621.4	0.919959	-0.0362315
93	Q59KV8	Lipid-binding protein	4.51822	0.01067	3.40441e+06	3.70297e+06	3.40935e+06	3.74387e+06	31970.8	109899	298565	0.919371	-0.036509
546	C4YK17	Uncharacterized protein	0.59264	0.5853	152511	165955	157560	170699	20800.5	33336.7	13444.8	0.918986	-0.0366913
336	C4YQF1	Histone H2B	3.61716	0.02241	3.925e+06	4.27421e+06	3.98216e+06	4.24782e+06	134140	99843.2	349215	0.918297	-0.0370167
354	B9W9G6	Nascent polypeptide-associated complex subunit beta	1.6157	0.18146	728764	795660	728062	781016	7637.06	71306	66896.6	0.915923	-0.0381409
427	C4YEC6	Uncharacterized protein	1.49284	0.20977	85006.7	92870.8	87367.6	96481.7	4859.04	7722.72	7864.07	0.915322	-0.0384259
633	C4YSZ7	Mitochondrial import inner membrane translocase subunit Tim9	1.68219	0.16782	93425	102071	94389.4	103993	4155.85	7872.44	8645.76	0.915296	-0.0384382
272	A0A191XT62	TUP1 protein	3.35288	0.02849	450057	492102	453100	485293	9606.89	19479.7	42044.9	0.914561	-0.0387876
596	C4YKP1	Protein SSO2	3.66019	0.02158	306833	335710	310132	337133	12093.1	6362.36	28876.4	0.913984	-0.0390614
377	Q5A7P9	Thioredoxin peroxidase	1.32204	0.25669	416680	455959	391931	461226	48800.1	16335.7	39279.6	0.913853	-0.0391238
353	Q5AMN0	Proliferating cell nuclear antigen	1.94024	0.12434	356049	389847	361862	400689	23095.3	19413.8	33797.5	0.913306	-0.0393839
334	P0CT51	Blood-induced peptide 1	3.64637	0.02184	427517	470561	432257	473068	19456.1	6285.82	43044.2	0.908526	-0.0416628
46	P46614	Pyruvate kinase	3.66445	0.0215	8.50241e+06	9.36114e+06	8.46327e+06	9.3376e+06	256186	314826	858731	0.908266	-0.0417867
164	Q5AAU3	Protein transport protein SEC31	1.00857	0.37024	152291	167839	162258	161696	23434.1	12797	15547.7	0.907365	-0.0422178
411	Q59PR9	Transcriptional regulator HMO1	2.59458	0.06039	253588	279736	251350	277445	16852.2	4548.98	26147.8	0.906527	-0.0426194
513	Q5ANE7	Pin3p	2.30448	0.08253	120324	132761	121783	133226	8327.68	4246.7	12437.4	0.906317	-0.0427198
390	Q59VN4	Histone H4	7.04238	0.00214	2.39762e+06	2.64558e+06	2.40561e+06	2.63192e+06	38739.5	47100.9	247963	0.906273	-0.0427411
626	Q59X88	NMT1 domain-containing protein	1.79117	0.14775	69159.3	76663.5	69074.2	75036.1	570.112	7234.03	7504.12	0.902116	-0.0447376
521	C4YJZ4	Protoplast secreted protein 2	4.62112	0.00987	460058	510016	452745	508653	18411.6	3411.36	49958.5	0.902045	-0.0447716
253	Q5A0L0	Ribonucleotide-diphosphate reductase subunit	7.33872	0.00184	392413	435253	394027	436077	9775.37	2583.69	42840.6	0.901573	-0.044999
32	C4YM67	Glucose-6-phosphate isomerase	4.17298	0.014	2.29385e+06	2.54531e+06	2.27355e+06	2.57627e+06	55453.6	88421.3	251459	0.901207	-0.0451755
202	Q5AI14	Trehalose-phosphatase	1.67531	0.16918	297048	329791	298844	339789	27996.3	19029.5	32742.4	0.900718	-0.0454113
585	A0A1D8PLB5	Erg251p	1.45294	0.2199	96995.3	107772	98962.7	111701	10398.1	7545.62	10777.2	0.9	-0.0457573
400	A0A1D8PK11	RNA-binding protein	2.18773	0.09393	161560	179528	159364	175540	8795.69	11180	17967.7	0.899917	-0.0457975
423	C4YN06	D-arabinono-1,4-lactone oxidase	0.867631	0.43455	123323	137130	124413	137344	21312	17479.7	13807.3	0.899313	-0.0460894
458	C4YD40	Uncharacterized protein	1.21546	0.29102	62365.4	69591.6	66875.1	67608.5	8916.74	5150.57	7226.16	0.896163	-0.0476128
154	C4YI87	SHSP domain-containing protein	2.77829	0.04991	1.51835e+06	1.69508e+06	1.50384e+06	1.71641e+06	64622.1	89234.5	176728	0.89574	-0.0478178
607	C4YIP1	60S ribosomal protein L33-A	1.44797	0.22119	402438	449369	411338	455599	51634.9	22032.2	46931.3	0.895562	-0.0479044
401	A0A1D8PPQ1	Tif3p	1.37741	0.24044	183875	205423	192140	206351	23514.3	13464.1	21548.2	0.895104	-0.0481267
463	C4YRA7	Proteasome subunit beta	0.884625	0.42633	103885	116349	92977	114829	23626.8	6107.55	12463.8	0.892875	-0.0492091
528	C4YEX4	60S acidic ribosomal protein P1-alpha	0.643496	0.55494	282806	316850	287311	277386	22321.1	88872.9	34043.8	0.892555	-0.0493648
217	A0A1D8PG20	Bifunctional 2-aminoadipate transaminase/aromatic-amino-acid:2-oxoglutarate transaminase	0.940697	0.40012	146406	164587	149963	171322	14233.4	30300.9	18182	0.88953	-0.0508393
33	A0A1D8PRM7	Phosphoenolpyruvate carboxykinase	6.86506	0.00236	3.06973e+06	3.46775e+06	3.02419e+06	3.44826e+06	87950.1	48463	398013	0.885224	-0.0529467
24	P46273	Phosphoglycerate kinase	7.10621	0.00207	1.27806e+07	1.44488e+07	1.29004e+07	1.43126e+07	317969	253422	1.66821e+06	0.884543	-0.0532809
265	A0A1D8PNN8	Cam1-1p	1.4747	0.21431	798554	904137	818560	901976	123941	4090.48	105583	0.883222	-0.05393
193	Q5AF38	Alpha-mannosidase	2.06451	0.1079	235750	267000	238618	258537	16428.3	20432.6	31250.4	0.882957	-0.0540603
603	C4YHS4	HMG box domain-containing protein	10.1529	0.00053	801985	908366	803872	904591	16873.7	6681.08	106381	0.882888	-0.0540944
169	C4YNU8	Rick_17kDa_Anti domain-containing protein	3.34341	0.02874	2.53794e+06	2.87545e+06	2.5358e+06	2.95187e+06	90796.6	149424	337512	0.882623	-0.0542247
298	C4YLA5	GTP-binding protein RHO1	3.19042	0.0332	206527	234427	202930	231571	9379.9	11893.3	27900.7	0.880983	-0.0550322
584	C4YKI2	SAP domain-containing protein	4.11645	0.01465	186623	212207	183720	216223	6758.42	8378.71	25583.8	0.87944	-0.055794
63	C4YJS4	Phosphoglycerate mutase	2.25778	0.08689	4.15475e+06	4.72782e+06	4.10769e+06	4.5791e+06	159537	409661	573070	0.878788	-0.056116
366	Q9P8X1	Crm1p	0.766656	0.48603	138821	158383	156158	153322	43069	9915.66	19562.3	0.876487	-0.0572543
3	Q5APD2	Malate synthase	5.8523	0.00425	6.24978e+06	7.13438e+06	6.30359e+06	7.16366e+06	166531	202018	884607	0.876008	-0.057492
236	A5GXM4	Glycoamidase	1.61712	0.18116	225168	257082	226299	256198	34028.3	3233.83	31913.5	0.875862	-0.0575641
638	C4YRF0	JAB_MPN domain-containing protein	1.36649	0.24356	132551	151542	133740	142080	8941.69	22348.2	18990.4	0.874685	-0.0581482
557	A0A1D8PHU2	Proteasome assembly chaperone 2	2.09572	0.10416	86952.9	99470.7	87650.8	97503.1	4762.07	9184.47	12517.8	0.874156	-0.0584113
2	V5UZY2	Enolase (Fragment)	11.0536	0.00038	8.34427e+06	9.56148e+06	8.40564e+06	9.53714e+06	164473	96580	1.21722e+06	0.872696	-0.0591371
139	C4YFA9	Arginyl-tRNA synthetase	0.978405	0.38327	179996	206453	196804	207231	44229.1	15413.4	26457.9	0.871846	-0.0595603
378	A0A1D8PSE1	Mlc1p	3.23714	0.03176	259155	297455	262320	305331	9550.89	18130.5	38299.4	0.871243	-0.0598608
539	A0A1D8PRY9	Protein transport protein Sec61 subunit beta	4.91968	0.00793	261849	300553	261235	304140	10564.5	8606.33	38704.1	0.871224	-0.0598702
416	C4YTE2	Acyl-CoA-binding protein 2	1.50523	0.20672	650548	749576	688404	740345	110301	28607.9	99028.2	0.867888	-0.0615365
588	C4YTV5	Peptidylprolyl isomerase	1.79058	0.14785	441476	508810	471962	500007	55869.4	33480.4	67334	0.867664	-0.0616485
397	Q5A109	Ubiquitin-ribosomal 40S subunit protein S31 fusion protein	3.64191	0.02193	668071	770362	670591	788078	9033.92	47802.2	102291	0.867217	-0.0618721
234	B9W9B1	60S ribosomal protein L2, putative	6.11201	0.00363	399120	460479	401213	458353	16648.1	5019.78	61359.7	0.866748	-0.062107
177	C4YRH4	NAD(P)H-dependent D-xylose reductase I,II	12.6502	0.00022	829321	959616	833612	952947	9478.82	15113.5	130296	0.864221	-0.0633752
232	A0A3G6VF54	Mitochondrial apoptosis inducing factor	8.06173	0.00129	890973	1.03572e+06	893669	1.04616e+06	9638.21	29568.5	144752	0.860241	-0.0653798
343	Q59KG2	Respiratory growth induced protein 1	1.25655	0.27729	577873	672630	549111	630284	107046	74842.1	94756.9	0.859125	-0.0659437
16	C4YS13	Alcohol dehydrogenase I	1.4621	0.21753	1.90342e+07	2.22446e+07	1.75554e+07	2.37356e+07	2.61131e+06	2.76492e+06	3.21038e+06	0.855678	-0.0676896
474	Q5AEI1	Nuo2p	1.60573	0.18361	198926	232662	198786	241956	26118.1	25339	33735.9	0.855	-0.0680337
161	C4YMJ2	Uncharacterized protein	2.05945	0.10852	457496	536564	478121	547992	59829	29026.3	79068.2	0.85264	-0.0692344
197	Q59TC4	Lys22p	1.03209	0.36034	550151	646398	630911	656078	154919	45706.4	96246.8	0.851103	-0.070018
273	P56091	Galactokinase	2.09387	0.10437	109148	128494	112044	129739	12635.5	9820.31	19345.9	0.849441	-0.0708666
500	B9WGM1	Protein transport protein SEC23	1.45759	0.21869	68591.4	81004.9	75813.9	81060.9	13085.9	6807.95	12413.5	0.846757	-0.0722414
435	A0A1D8PIM4	Ubiquitin-specific protease	1.1977	0.29715	46206.7	54659.9	50346.9	53372.7	11747.7	3381.29	8453.25	0.845348	-0.0729642
326	Q5A0J3	Sphingosine hydroxylase	3.5796	0.02318	245301	290737	247097	297164	15908.5	15174	45435.7	0.843722	-0.0738005
45	Q59KZ1	Aminopeptidase 2	1.84768	0.13836	502988	598095	551634	591609	88072.6	13853.6	95107.2	0.840983	-0.0752126
323	C4YIE1	Farnesyl pyrophosphate synthetase	1.36067	0.24524	156708	186570	153964	191407	9387.07	36834.5	29861.6	0.839944	-0.0757496
105	C4YSH0	1,4-alpha-glucan branching enzyme	2.04954	0.10975	326060	389622	324081	416592	4189.15	53552.4	63562.1	0.836862	-0.0773462
18	C4YHS0	Fructose-bisphosphate aldolase	2.16243	0.09663	7.42858e+06	8.92732e+06	8.03173e+06	9.12439e+06	1.09945e+06	481955	1.49874e+06	0.832118	-0.0798152
331	Q5AD47	Hexose transporter	13.4609	0.00018	1.89613e+06	2.28177e+06	1.88488e+06	2.28694e+06	48432	10795.3	385635	0.830993	-0.0804027
462	A0A1D8PIC6	PlsC domain-containing protein	0.980796	0.38223	25350.6	30528.6	26132.5	30655.4	7644.73	5017.5	5178.05	0.830387	-0.0807194
419	C4YND3	Uncharacterized protein	1.52742	0.20137	115230	139062	101567	137564	25829.2	7948.47	23831.8	0.828625	-0.081642
417	Q5AA01	Rim1p	4.65604	0.00962	511516	619203	531617	620295	39558.4	6318.48	107688	0.826087	-0.0829743
619	Q59NN8	Hsp70 nucleotide exchange factor FES1	1.20093	0.29603	70176.6	84963.1	80293.4	88266	20443.4	6071.55	14786.5	0.825965	-0.0830382
74	Q5ADT0	Slk19p	2.75541	0.05109	394845	478809	407986	471192	42647.1	31095	83963.7	0.824641	-0.0837353
178	C4YGN3	Glutamate dehydrogenase	4.99605	0.00751	325715	398923	329448	402221	10382.2	23159.6	73208.7	0.816484	-0.0880522
205	A0A1D8PI19	Phm7p	5.14649	0.00676	330489	405999	323277	406612	22538.5	11740.1	75510	0.814014	-0.089368
438	G1U9Y7	Proteasome endopeptidase complex	2.35448	0.07813	103033	126888	100464	124114	13871.6	10748.6	23854.8	0.812	-0.0904437
220	C4YSS2	Coatomer subunit beta'	2.63895	0.05764	183249	225911	178805	238281	17303.3	22014.8	42662.3	0.811155	-0.0908963
322	Q5A1Q0	Glucose-6-phosphate 1-epimerase	3.01963	0.03918	134459	169664	142233	167067	14620	13929.2	35204.6	0.792504	-0.100999
623	B9WAJ1	Dynein light chain	1.66298	0.17165	65009.5	82230.6	73641.1	83284.2	17462.3	4096.02	17221.1	0.790576	-0.102056
600	C4YFF5	N-acetyltransferase domain-containing protein	1.27877	0.27013	83732.2	106141	99169.2	109478	29205.4	8263.28	22408.8	0.788877	-0.102991
304	Q5ADN1	Protein phosphatase 2A structural subunit	1.29956	0.26359	219866	279957	255338	287974	78347.2	16612.3	60091.1	0.785356	-0.104933
510	G1UAZ3	Uncharacterized protein CaJ7.0449	4.68104	0.00944	187577	239254	182604	245159	14991.8	11868.7	51677	0.784008	-0.105679
92	A0A1D8PJB0	Coatomer subunit alpha	1.78468	0.14887	173646	221580	175391	221203	43862.9	15498	47934	0.783672	-0.105866
612	A0A1D8PPG2	ADF-H domain-containing protein	1.20386	0.29501	57921.3	74517.4	51507.2	75022.3	21605.1	10166.8	16596.1	0.777285	-0.10942
439	C4YHL8	Isopentenyl-diphosphate delta-isomerase	1.70523	0.16335	102257	132017	105136	148665	8275.12	29073	29759.7	0.774576	-0.110936
282	C4YF57	GAL10 bifunctional protein	3.58254	0.02312	206023	268105	217637	268655	28104.7	10536.5	62082.2	0.768441	-0.11439
543	C4YEQ5	3-hydroxy-3-methylglutaryl coenzyme A reductase	1.86438	0.13571	80986.1	105613	85760	112534	13546	18437.3	24626.4	0.766823	-0.115305
391	A0A1D8PI17	Rnr22p	2.36799	0.07699	79233.7	108012	72130.8	104093	18328.8	10351.5	28778.6	0.733562	-0.134563
617	Q5A8T4	Agglutinin-like protein 1	17.4233	6.3701e-05	56052.6	78322	56088	78222.2	492.154	2158.4	22269.4	0.715668	-0.145288
284	C4YK99	S10_plectin domain-containing protein	1.97771	0.11911	827601	1.18155e+06	800836	1.00761e+06	61080.9	303908	353950	0.700436	-0.154631
291	Q59QN6	Formate dehydrogenase	13.2748	0.00019	750682	1.08629e+06	749749	1.09728e+06	31163.3	30762.7	335610	0.69105	-0.16049
556	A0A1D8PDX5	Isoleucine biosynthesis protein	3.36602	0.02815	78314.6	121125	73593.3	118259	18482	11987.3	42810.6	0.646559	-0.189392
627	C4YM77	Uncharacterized protein	12.9475	0.00021	68372.4	110768	65833.5	110832	5668.76	176.226	42395.9	0.617256	-0.209535
529	Q59T48	PKS_ER domain-containing protein	1.15836	0.31117	68902.5	120390	69037.9	79007.4	2739.8	76938.4	51487.4	0.572328	-0.242355
496	Q9P871	Copper transport protein 1	23.2358	2.0332e-05	309565	1.04388e+06	316327	1.04172e+06	18354.2	51568.2	734311	0.296554	-0.527897

## Sheet: C50 to CK
N	Peak Name	Group	t-value	p-value	Mean 1	Mean 2	Median 1	Median 2	Sigma 1	Sigma 2	Delta	Fold Change	Log (Fold Change)
632	G1UA77	Repressed by TUP1 protein 5	-31.0933	6.3752e-06	1.36338e+06	246124	1.36709e+06	269351	40414.6	47329.2	-1.11726e+06	5.5394	0.743462
533	C4YHL4	Superoxide dismutase [Cu-Zn]	-39.3042	2.5034e-06	1.60013e+06	387425	1.62507e+06	380502	48154.9	23175	-1.21271e+06	4.13017	0.615968
609	C4YCX4	Uncharacterized protein	-14.3466	0.00014	28259.1	8661.63	28993.2	7902.21	1893.48	1418.66	-19597.5	3.26256	0.513559
402	C5K446	High-affinity glucose transporter	-4.03186	0.01571	252077	150392	260265	169102	16641	40388.6	-101684	1.67613	0.224306
360	Q59X49	Stress protein DDR48	-11.7298	0.0003	104756	63780.5	107608	62760.7	4997.32	3411.19	-40975.8	1.64245	0.215492
453	C4YDJ4	Uncharacterized protein	-1.95265	0.12258	59578.1	40809.9	58876.2	33108.5	1256.04	16600.3	-18768.2	1.45989	0.164321
263	O94083	Eukaryotic translation initiation factor 5A	-24.6195	1.6154e-05	3.12749e+06	2.17493e+06	3.13372e+06	2.17991e+06	66202.3	10407.7	-952561	1.43797	0.157751
630	T1WES3	SOD1 copper chaperone	-4.53574	0.01053	101686	71319.5	98475.7	71136.1	11563.5	869.356	-30367	1.42579	0.154055
416	C4YTE2	Acyl-CoA-binding protein 2	-12.7063	0.00022	1.04839e+06	749576	1.03404e+06	740345	28995.7	28607.9	-298815	1.39865	0.145708
639	Q59QB8	Gcf1p	-7.72698	0.00151	70177	50989.1	72203.8	50637	3858.95	1899.45	-19187.9	1.37631	0.138717
296	Q5AND4	Rdi1p	-3.63674	0.02203	323253	239691	338464	240975	36831	15076.8	-83561.5	1.34862	0.12989
370	A0A1D8PKC9	Dynamin-related GTPase	-4.80437	0.00862	108206	80827.8	104976	76591.4	5790.64	7993.06	-27377.9	1.33872	0.12669
628	C4YIQ9	Uncharacterized protein	-10.964	0.00039	864049	648372	863156	655598	27214.5	20500.2	-215676	1.33264	0.124714
52	A0A1D8PFR4	Actin	-35.2741	3.8548e-06	3.33855e+06	2.54617e+06	3.33905e+06	2.54742e+06	8086.91	38058.4	-792382	1.31121	0.117671
582	G1UAY6	Peroxiredoxin	-4.57762	0.0102	69783.2	53350.3	68889.4	54063.6	3839.31	4890.85	-16432.9	1.30802	0.116614
516	C4YN46	Aha1_N domain-containing protein	-1.99028	0.11741	89957.3	69421.8	88560.1	59907.4	5949.1	16851.9	-20535.5	1.29581	0.112541
451	C4YDN9	Nicotinate-nucleotide pyrophosphorylase [carboxylating]	-7.36583	0.00181	147259	114203	147774	111770	3429.05	6975.82	-33056.2	1.28945	0.110405
570	Q59U85	V-type proton ATPase subunit G	-5.61191	0.00495	199176	156008	201453	161597	7207.43	11205.3	-43167.4	1.2767	0.106089
586	C4YFM5	1,3-beta-glucanosyltransferase	-4.31558	0.01249	200610	157753	200960	160526	6878.37	15765.2	-42856.5	1.27167	0.104374
547	S5TFV2	Cytochrome c oxidase subunit 1	-2.86285	0.0458	347590	274749	360396	273862	26710.7	35052.2	-72841	1.26512	0.102131
614	Q8NJ85	Septin	-2.97952	0.04076	28089.4	22337.4	27954.5	22445.1	3335.95	228.096	-5751.99	1.2575	0.0995097
602	B9WEE0	Proteasome subunit, putative	-1.56338	0.193	67069.6	53488.8	65329.8	53661.2	10662.3	10615.8	-13580.7	1.2539	0.0982624
457	C4YNI2	TCTP domain-containing protein	-2.21356	0.09126	314950	251763	332386	236559	39415	29848.9	-63186.7	1.25098	0.0972492
480	D6NHM0	Cytochrome c oxidase subunit 2	-11.9044	0.00029	1.55644e+06	1.24832e+06	1.55364e+06	1.2611e+06	36591.8	25900.1	-308120	1.24683	0.0958065
343	Q59KG2	Respiratory growth induced protein 1	-1.26332	0.27509	837928	672630	944656	630284	213913	74842.1	-165297	1.24575	0.0954301
483	A0A1D8PQ94	Hsp90 cochaperone	-3.81678	0.01883	122412	98374	122480	93463.7	5326.25	9519.5	-24037.6	1.24435	0.0949424
631	A0A1D8PD79	Nucleoporin	-7.46204	0.00172	53857.8	43317	53358.7	43626.4	1664.08	1793.62	-10540.8	1.24334	0.0945905
469	C4YH28	Homoaconitase, mitochondrial	-1.2614	0.27571	64529.7	52171.3	65785.8	51899.4	7381.3	15280.1	-12358.4	1.23688	0.0923281
598	Q5AD39	Peptide-methionine-S-sulfoxide reductase	-5.57151	0.00509	227558	183996	222069	182996	13150.2	3235.33	-43561.8	1.23675	0.0922833
72	A0A1D8PDL7	Uncharacterized protein	-5.61665	0.00494	405393	327892	412784	329348	14737	18814.9	-77500.2	1.23636	0.0921445
375	Q5AJY2	Dihydroxy-acid dehydratase	-3.51093	0.02465	215408	174339	217975	169580	18389	8505.08	-41069	1.23557	0.0918674
391	A0A1D8PI17	Rnr22p	-2.40169	0.07422	133223	108012	134675	104093	14946.6	10351.5	-25210.2	1.2334	0.0911045
475	C4YEL9	Histone H2A	-2.10364	0.10323	51803.6	42017.8	52822	44685	6441.18	4840.5	-9785.83	1.2329	0.0909269
373	Q5ADQ6	40S ribosomal protein S12	-6.67615	0.00262	872753	711656	876602	701668	7143.16	41179.7	-161096	1.22637	0.0886209
503	B9WMR1	Protein-serine/threonine kinase	-1.38198	0.23914	111625	91420.8	109033	102360	9961.63	23281	-20204.6	1.22101	0.0867181
522	B9WBH7	White colony protein, putative	-6.91436	0.0023	4.20646e+06	3.44796e+06	4.1383e+06	3.42325e+06	123086	144747	-758503	1.21999	0.0863549
316	C4YQU5	SEC14 cytosolic factor	-2.5757	0.06161	267712	219708	266144	219563	27663.2	16637.1	-48004	1.21849	0.0858222
323	C4YIE1	Farnesyl pyrophosphate synthetase	-1.32966	0.25439	226772	186570	244219	191407	37225.3	36834.5	-40202.5	1.21548	0.0847487
561	C4YQB9	Protein transport protein SEC13	-2.17228	0.09557	70549.2	58245.5	70212.2	59401.7	8619.94	4683.84	-12303.7	1.21124	0.08323
224	C4YMA6	Uncharacterized protein	-1.91511	0.12799	503049	415523	490720	415894	79076	3633.31	-87525.6	1.21064	0.0830148
548	Q59YE8	Translation termination factor GTPase eRF3	-3.94694	0.01686	32857.9	27193.3	33194.5	27113.8	786.807	2358.01	-5664.6	1.20831	0.0821778
621	Q5A7P6	Mitochondrial 54S ribosomal protein RML2	-3.05412	0.03788	83890.1	69858.3	85631.4	70707	7745.94	1823.64	-14031.8	1.20086	0.0794927
388	A0A1D8PK87	Dolichyl-diphosphooligosaccharide--protein glycosyltransferase subunit 1	-0.990087	0.37818	169445	141194	165957	167268	6447.88	49000.1	-28251.2	1.20009	0.0792133
601	A0A1D8PIG5	Co-chaperone	-1.22852	0.28659	49658.1	41379.6	50369.6	45290.9	5254.47	10421.9	-8278.53	1.20006	0.0792042
227	C4YL12	Phenylalanyl-tRNA synthetase beta chain	-2.084	0.10554	385142	321560	407788	323155	52657.4	4442.99	-63582.4	1.19773	0.0783594
490	Q5AHZ4	Ubiquinone biosynthesis monooxygenase COQ6, mitochondrial	-1.33245	0.25355	62506.3	52286.1	62770	56067.5	1166.7	13233.9	-10220.2	1.19547	0.0775373
512	C4YIX8	Protein (Fragment)	-7.26228	0.00191	212940	178333	213209	174840	1291.18	8152.16	-34607.1	1.19406	0.0770259
419	C4YND3	Uncharacterized protein	-2.25795	0.08688	165829	139062	161088	137564	18931.4	7948.47	-26766.6	1.19248	0.0764509
497	Q5AAU7	Translation initiation factor eIF2 subunit alpha	-2.04644	0.11014	166270	139842	173752	149968	13009	18195.3	-26427.4	1.18898	0.0751744
212	Q5AMT7	Bfr1p	-2.66378	0.05617	452394	381886	431190	387069	44096.6	12542.5	-70507.7	1.18463	0.0735827
566	C4YN56	Eukaryotic translation initiation factor 3 subunit J	-1.1248	0.3236	122391	103562	110779	106634	28313.4	6244.37	-18828.6	1.18181	0.0725477
162	C4YEK6	Heat shock protein SSA2	-11.2663	0.00035	1.32301e+06	1.1199e+06	1.31581e+06	1.12959e+06	12660	28544.4	-203113	1.18137	0.072385
69	Q5AGZ8	ATP-dependent 6-phosphofructokinase	-13.7588	0.00016	760245	644868	763062	647172	9365.37	11101.7	-115377	1.17892	0.0714828
568	Q5A646	Mrp8p	-2.46854	0.06905	79620.7	67588.3	79567.4	65409.2	1206.54	8355.83	-12032.4	1.17802	0.0711542
422	Q5A8Z9	Uncharacterized protein	-1.52876	0.20105	374078	318318	345973	309615	61272.6	15386	-55760.2	1.17517	0.0701011
106	A0A1D8PF68	S-adenosylmethionine synthase	-25.3361	1.4411e-05	1.19079e+06	1.01655e+06	1.18933e+06	1.01474e+06	9094.47	7693.01	-174244	1.17141	0.0687081
562	Q59YH1	Glucosamine_iso domain-containing protein	-1.15157	0.31364	129955	110963	137291	119925	19416.1	20952.7	-18992.2	1.17116	0.0686155
434	Q5ABB1	Dithiol glutaredoxin	-3.91697	0.01729	397473	339439	387411	337530	23356.2	10631.3	-58033.5	1.17097	0.0685454
620	Q5ALV6	40S ribosomal protein S26	-2.90179	0.04404	835377	714116	829989	732802	23294.4	68528.5	-121261	1.16981	0.0681137
625	B9W9Q3	Ubiquitin-conjugating enzyme variant MMS2 homologue, putative	-0.900348	0.41884	58398.6	49993.3	58083.5	57584.7	3331.34	15822.9	-8405.31	1.16813	0.0674907
359	C4YR94	Uncharacterized protein	-4.91712	0.00795	5.82971e+06	5.02149e+06	5.77606e+06	5.01359e+06	228737	169497	-808214	1.16095	0.0648139
67	A0A1D8PP59	Ubiquinol--cytochrome-c reductase subunit	-0.821349	0.45758	1.85168e+06	1.59685e+06	1.70896e+06	1.44037e+06	316456	434330	-254833	1.15958	0.0643025
310	A0A1D8PN83	Ribosomal 40S subunit protein S11A	-2.94808	0.04205	1.04385e+06	901162	1.04686e+06	901027	10692.4	83148.6	-142691	1.15834	0.0638363
385	Q5A747	Acyl-CoA desaturase	-1.72914	0.15884	111976	96745.1	112286	94737.4	1863.59	15142.8	-15231.4	1.15744	0.0634978
271	Q5AIB8	Ribosomal 60S subunit protein L10	-3.88249	0.0178	687617	595138	683673	586010	24700.7	33045	-92478.8	1.15539	0.0627288
531	Q5A879	Sphingosine N-acyltransferase	-1.57411	0.19058	160230	139181	155486	146712	9107.85	21294.8	-21048.8	1.15123	0.0611633
153	O93959	Cytoskeleton assembly control protein Sla2p	-1.6416	0.17602	153014	133249	150648	143101	11813.9	17185.2	-19765.2	1.14833	0.0600677
97	C4YDJ7	Alcohol dehydrogenase II	-5.69567	0.00469	7.55611e+06	6.58987e+06	7.59172e+06	6.64061e+06	62213.9	287171	-966239	1.14662	0.0594213
73	Q5A8K2	Alanine--tRNA ligase	-1.57199	0.19105	292448	255512	291959	276865	11308.2	39094.3	-36936	1.14456	0.0586373
318	B9WLN9	Coatomer subunit beta	-1.70046	0.16427	221940	194626	232272	183685	18193.4	21048.9	-27314.4	1.14034	0.0570355
19	C4YMM9	Aconitate hydratase, mitochondrial	-5.92066	0.00408	3.20274e+06	2.81299e+06	3.22426e+06	2.8078e+06	49584.7	102673	-389751	1.13855	0.0563537
117	C4YEN4	Aldo_ket_red domain-containing protein	-4.31103	0.01254	575265	505465	578836	495197	10860.3	25855.4	-69799.9	1.13809	0.0561768
169	C4YNU8	Rick_17kDa_Anti domain-containing protein	-3.15302	0.03441	3.25986e+06	2.87545e+06	3.21392e+06	2.95187e+06	149212	149424	-384409	1.13369	0.054493
87	Q5A5Q8	40S ribosomal protein S4	-5.52358	0.00525	2.60734e+06	2.3046e+06	2.57202e+06	2.31518e+06	81519.4	48646.9	-302740	1.13136	0.053602
258	Q5AFA8	Abp1p	-3.70979	0.02066	156356	138277	156908	140747	1191.43	8356.15	-18078.6	1.13074	0.0533635
430	Q5ALV9	Cytochrome c oxidase subunit 6A, mitochondrial	-3.75228	0.01991	1.07151e+06	948430	1.06586e+06	936508	19796	53251.8	-123077	1.12977	0.0529898
363	Q59U89	SBDS domain-containing protein	-2.64367	0.05736	584276	517431	587593	520697	8851.96	42891.3	-66845.7	1.12919	0.0527661
259	Q5AF44	Peroxiredoxin	-1.20272	0.29541	485089	429794	491814	462369	20774.8	76873.5	-55295.1	1.12866	0.0525612
574	Q5A6S2	Proteasome regulatory particle base subunit	-0.571831	0.59804	69207.6	61761.2	69051	59714	19022.6	12118.4	-7446.36	1.12057	0.0494378
479	Q59XU5	Ras-like protein 1	-1.03084	0.36086	399020	356862	391214	325114	26135.4	65838.1	-42158.3	1.11814	0.0484947
307	Q59Z12	Chaperonin-containing T-complex subunit	-1.05677	0.35021	53812.3	48154.4	52563.7	50657.9	3162.97	8717.24	-5657.91	1.1175	0.0482456
424	B9WIE6	Ribosomal protein, small subunit, putative	-3.48331	0.02528	1.44486e+06	1.29401e+06	1.43073e+06	1.29166e+06	41910.6	62208	-150850	1.11658	0.0478882
454	B9WCF2	26S protease regulatory subunit, putative	-2.72269	0.05284	111227	99740.2	109613	102910	2814.46	6743.52	-11486.6	1.11517	0.0473394
515	C4YQP9	60S ribosomal protein L35	-4.28357	0.01281	784702	705060	796411	717223	21875.2	23632.6	-79641.6	1.11296	0.0464784
328	A0A1D8PDT3	Ribosomal 40S subunit protein S14B	-2.93132	0.04276	782961	703688	790080	693265	13955.9	44713.4	-79273.2	1.11265	0.0463601
75	C4YL05	Leucyl-tRNA synthetase	-2.41065	0.0735	523972	471075	535900	484609	29562.5	23885.2	-52896.1	1.11229	0.0462173
552	A0A1D8PEY6	Tricalbin	-1.32092	0.25703	100587	90433.7	93416.6	91301.9	13221.6	1556.33	-10152.9	1.11227	0.0462096
379	C4YJY8	60S ribosomal protein L11	-1.9191	0.1274	566632	509515	566546	517746	32736.6	39821.3	-57117.1	1.1121	0.0461442
365	B9WIQ8	Mitochondrial carrier protein, putative	-1.14528	0.31596	325560	292801	323099	274251	12887	47836.3	-32758.5	1.11188	0.0460578
450	B9W8C8	Kinetochore subunit, putative	-1.4622	0.2175	329995	297263	333349	298842	22167.4	31809.7	-32731.3	1.11011	0.0453655
505	Q5A784	Ofr1p	-1.06635	0.34635	165436	149126	161135	140446	15047	21803.1	-16309.6	1.10937	0.0450755
449	C4YQM1	40S ribosomal protein S15	-2.20382	0.09226	1.22072e+06	1.10162e+06	1.23954e+06	1.1165e+06	46561.1	81201.3	-119099	1.10811	0.0445837
236	A5GXM4	Glycoamidase	-4.43612	0.01137	284816	257082	289623	256198	10334.7	3233.83	-27734.7	1.10788	0.0444938
470	Q5AKX1	Glycine cleavage system H protein	-2.8444	0.04666	748041	675287	747643	684910	28333.7	34057.5	-72754.2	1.10774	0.0444371
350	Q5ABS1	Cytochrome b-c1 complex subunit 7	-3.26634	0.0309	894429	807627	874214	795485	35841.1	28879.9	-86801.9	1.10748	0.044335
295	B9WIT4	Small COPII coat GTPase, putative	-1.12041	0.32526	412579	372568	408498	390485	9693.19	61088.6	-40010.6	1.10739	0.0443011
458	C4YD40	Uncharacterized protein	-1.45406	0.21961	77002.3	69591.6	73957	67608.5	7169.12	5150.57	-7410.68	1.10649	0.0439468
89	Q5A1E8	Succinate dehydrogenase [ubiquinone] flavoprotein subunit, mitochondrial	-5.91913	0.00408	1.14683e+06	1.03669e+06	1.1535e+06	1.03797e+06	27169.2	17335.4	-110138	1.10624	0.0438494
523	Q5AI00	Rab family GTPase	-0.902647	0.41775	211912	191675	193678	198471	32175.7	21739.1	-20236.6	1.10558	0.0435892
329	C4YNQ0	40S ribosomal protein S19-B	-3.17611	0.03366	1.82927e+06	1.6548e+06	1.8015e+06	1.67821e+06	53134.2	78927	-174471	1.10543	0.0435326
613	Q59LZ9	Tom22p	-0.72154	0.5105	106368	96279	114534	101338	20234.4	13309.3	-10089.3	1.10479	0.0432805
245	Q5A3L0	26S proteasome regulatory subunit RPN2	-1.19486	0.29814	255889	231631	250514	220671	27396	22043.8	-24257.7	1.10473	0.0432544
297	Q5AFB3	Tyrosine--tRNA ligase	-2.04439	0.11039	369861	334886	374086	337780	18005.5	23533.6	-34974.9	1.10444	0.0431414
567	Q3MPJ3	Proteasome endopeptidase complex	-1.76269	0.15274	292829	265156	289959	258834	18569.2	19864.6	-27673.2	1.10437	0.0431129
90	Q59RI1	Isoleucine--tRNA ligase	-2.57699	0.06152	302289	274449	303500	276113	17659.3	6188.28	-27840.4	1.10144	0.0419613
113	A0A1D8PP21	Methionine--tRNA ligase	-1.08814	0.33771	385157	350432	376357	375712	24729.7	49434	-34725.5	1.09909	0.0410347
585	A0A1D8PLB5	Erg251p	-1.35143	0.24793	118348	107772	113830	111701	11259.9	7545.62	-10575.8	1.09813	0.040654
420	A0A1D8PH31	TATA-binding protein-associated factor	-0.637168	0.55866	86063.4	78677.9	83113.9	81526.5	5886.17	19194.2	-7385.52	1.09387	0.0389659
357	C4YP13	Peptidyl-prolyl cis-trans isomerase	-1.55047	0.19597	400051	365953	402197	382352	9156.87	36974.2	-34097.9	1.09318	0.03869
294	Q5APK5	Cytochrome c oxidase subunit Va	-1.13366	0.32028	2.20534e+06	2.01768e+06	2.21378e+06	1.90228e+06	105338	266658	-187657	1.09301	0.0386226
392	B9WMK5	Ribosomal protein, small subunit, putative	-2.69775	0.05422	865881	792599	868494	775172	17799.2	43553.3	-73282.5	1.09246	0.0384049
406	A0A1D8PEQ8	Acylglycerol lipase	-1.42816	0.22644	110915	101533	112798	98894.9	3677.14	10767.8	-9382.01	1.0924	0.0383832
170	A0A1D8PDL6	Ribosomal 60S subunit protein L7A	-5.23362	0.00637	1.39083e+06	1.27406e+06	1.38551e+06	1.25867e+06	23770.2	30468.4	-116767	1.09165	0.0380834
287	C4YIV3	Inosine-5'-monophosphate dehydrogenase	-0.785404	0.47613	351614	322194	329102	326202	62686.3	16732	-29420.4	1.09131	0.0379493
230	A0A1D8PTW6	3-hydroxy-3-methylglutaryl coenzyme A synthase	-4.8925	0.00809	1.08406e+06	994544	1.07963e+06	999483	17906.8	26146.1	-89514.9	1.09001	0.0374289
404	C4YMU0	Uncharacterized protein	-1.35101	0.24805	145507	133594	143953	135076	14427.6	5010.4	-11912.9	1.08917	0.0370967
306	Q5A6P9	Adenylyl cyclase-associated protein	-1.19946	0.29654	187569	172245	187965	174148	17693.1	13291.9	-15324.9	1.08897	0.0370167
71	M1T132	Alcohol dehydrogenase (Fragment)	-4.94863	0.00777	1.58501e+06	1.45552e+06	1.5945e+06	1.45412e+06	44061	10611.6	-129486	1.08896	0.0370126
635	C4YDH2	Squalene monooxygenase	-2.11046	0.10244	119859	110076	116396	109963	7217.11	3519.07	-9783.56	1.08888	0.0369801
192	C4YFS1	Cellulase domain-containing protein	-0.64143	0.55615	404552	371700	397946	415254	31735.6	82838.5	-32851.8	1.08838	0.0367815
344	A0A1D8PMN9	Chaperonin-containing T-complex subunit	-0.975538	0.38453	120914	111104	117125	118618	8803.33	15028.9	-9809.98	1.0883	0.0367467
395	Q5AND0	Prohibitin	-0.391375	0.71547	280012	257397	287687	262204	88586.6	46577.8	-22615.3	1.08786	0.0365737
564	B9WEF7	Phosphopantothenoylcysteine synthetase, putative	-2.10664	0.10288	52349	48127.2	52110.6	46947.1	1719.97	3014.97	-4221.76	1.08772	0.0365175
139	C4YFA9	Arginyl-tRNA synthetase	-1.37421	0.24135	224078	206453	214970	207231	15997.3	15413.4	-17625	1.08537	0.0355779
376	A0A1D8PD15	Proteasome regulatory particle lid subunit	-0.53634	0.62016	144005	132775	137810	122179	21042.2	29537.5	-11230.1	1.08458	0.0352615
464	Q5A782	Translation initiation factor eIF5B	-1.07777	0.3418	157516	145443	164467	148559	12159.5	15119.7	-12073.2	1.08301	0.0346324
537	G1UAH6	Uncharacterized protein CaJ7.0390	-1.23334	0.28497	79739	73633.4	82206.3	71635.9	4994.31	6969.77	-6105.56	1.08292	0.0345957
315	Q5AH07	Nuc2p	-0.844468	0.44596	91739.1	84735.2	91586.1	85355.8	1435.46	14293.5	-7003.91	1.08266	0.0344907
518	A0A1D8PFG4	60S ribosomal protein L27	-8.56562	0.00102	1.50877e+06	1.39364e+06	1.50755e+06	1.38639e+06	4637.87	22814.2	-115132	1.08261	0.034473
471	Q5A6A1	Ribosomal 60S subunit protein L24A	-2.78642	0.04949	2.04541e+06	1.89081e+06	2.0824e+06	1.87648e+06	77200.8	57228.8	-154599	1.08176	0.0341323
520	Q5AEB8	Proteasome endopeptidase complex	-1.47841	0.21337	198977	184044	190476	183786	15862.4	7380.59	-14933.4	1.08114	0.0338821
276	Q59QN7	Succinate dehydrogenase [ubiquinone] iron-sulfur subunit, mitochondrial	-2.8059	0.04852	258649	239244	256728	235159	6787.78	9869	-19404.1	1.08111	0.0338682
[truncated: 508 more rows]

## Sheet: C100 to CK
N	Peak Name	Group	t-value	p-value	Mean 1	Mean 2	Median 1	Median 2	Sigma 1	Sigma 2	Delta	Fold Change	Log (Fold Change)
[truncated: 640 more rows]
